# Supplementary material for: Chromatin signatures at transcriptional start sites separate two equally populated yet distinct classes of intergenic long noncoding RNAs
Source: Genome Biol. 2013 Nov 29;14(11):R131. doi: 10.1186/gb-2013-14-11-r131 (PMC4054604; doi:10.1186/gb-2013-14-11-r131)
Supplement: Additional file 1 — Genomic coordinates of intermediate erythroblast expressed transcripts. [file gb-2013-14-11-r131-S1.gz]

Archive with 1 entries (1 files):
- Supplementary_file_S1.gtf
