# Supplementary material for: Chromatin signatures at transcriptional start sites separate two equally populated yet distinct classes of intergenic long noncoding RNAs
Source: Genome Biol. 2013 Nov 29;14(11):R131. doi: 10.1186/gb-2013-14-11-r131 (PMC4054604; doi:10.1186/gb-2013-14-11-r131)
Supplement: Additional file 1 — Genomic coordinates of intermediate erythroblast expressed transcripts. [file gb-2013-14-11-r131-S1.gz › Supplementary_file_S1.gtf]

chr10	Cufflinks	transcript	4522210	4536798	332	+	.	gene_id "chr10.25"; transcript_id "chr10.25.2"; FPKM "20.5482528763"; frac "0.399541"; conf_lo "18.626413"; conf_hi "22.470093"; cov "21.034616"; full_read_support "yes";
chr10	Cufflinks	exon	4522210	4523015	332	+	.	gene_id "chr10.25"; transcript_id "chr10.25.2"; exon_number "1"; FPKM "20.5482528763"; frac "0.399541"; conf_lo "18.626413"; conf_hi "22.470093"; cov "21.034616";
chr10	Cufflinks	exon	4526437	4526516	332	+	.	gene_id "chr10.25"; transcript_id "chr10.25.2"; exon_number "2"; FPKM "20.5482528763"; frac "0.399541"; conf_lo "18.626413"; conf_hi "22.470093"; cov "21.034616";
chr10	Cufflinks	exon	4527557	4527613	332	+	.	gene_id "chr10.25"; transcript_id "chr10.25.2"; exon_number "3"; FPKM "20.5482528763"; frac "0.399541"; conf_lo "18.626413"; conf_hi "22.470093"; cov "21.034616";
chr10	Cufflinks	exon	4528929	4529092	332	+	.	gene_id "chr10.25"; transcript_id "chr10.25.2"; exon_number "4"; FPKM "20.5482528763"; frac "0.399541"; conf_lo "18.626413"; conf_hi "22.470093"; cov "21.034616";
chr10	Cufflinks	exon	4530872	4530989	332	+	.	gene_id "chr10.25"; transcript_id "chr10.25.2"; exon_number "5"; FPKM "20.5482528763"; frac "0.399541"; conf_lo "18.626413"; conf_hi "22.470093"; cov "21.034616";
chr10	Cufflinks	exon	4532364	4532500	332	+	.	gene_id "chr10.25"; transcript_id "chr10.25.2"; exon_number "6"; FPKM "20.5482528763"; frac "0.399541"; conf_lo "18.626413"; conf_hi "22.470093"; cov "21.034616";
chr10	Cufflinks	exon	4533135	4536798	332	+	.	gene_id "chr10.25"; transcript_id "chr10.25.2"; exon_number "7"; FPKM "20.5482528763"; frac "0.399541"; conf_lo "18.626413"; conf_hi "22.470093"; cov "21.034616";
chr10	Cufflinks	transcript	4522631	4534654	1000	+	.	gene_id "chr10.25"; transcript_id "ENSMUST00000019908"; FPKM "61.7679671914"; frac "0.600459"; conf_lo "57.514817"; conf_hi "66.021117"; cov "63.229972"; full_read_support "yes";
chr10	Cufflinks	exon	4522631	4523015	1000	+	.	gene_id "chr10.25"; transcript_id "ENSMUST00000019908"; exon_number "1"; FPKM "61.7679671914"; frac "0.600459"; conf_lo "57.514817"; conf_hi "66.021117"; cov "63.229972";
chr10	Cufflinks	exon	4526437	4526516	1000	+	.	gene_id "chr10.25"; transcript_id "ENSMUST00000019908"; exon_number "2"; FPKM "61.7679671914"; frac "0.600459"; conf_lo "57.514817"; conf_hi "66.021117"; cov "63.229972";
chr10	Cufflinks	exon	4527557	4527740	1000	+	.	gene_id "chr10.25"; transcript_id "ENSMUST00000019908"; exon_number "3"; FPKM "61.7679671914"; frac "0.600459"; conf_lo "57.514817"; conf_hi "66.021117"; cov "63.229972";
chr10	Cufflinks	exon	4528929	4529092	1000	+	.	gene_id "chr10.25"; transcript_id "ENSMUST00000019908"; exon_number "4"; FPKM "61.7679671914"; frac "0.600459"; conf_lo "57.514817"; conf_hi "66.021117"; cov "63.229972";
chr10	Cufflinks	exon	4530872	4530989	1000	+	.	gene_id "chr10.25"; transcript_id "ENSMUST00000019908"; exon_number "5"; FPKM "61.7679671914"; frac "0.600459"; conf_lo "57.514817"; conf_hi "66.021117"; cov "63.229972";
chr10	Cufflinks	exon	4532364	4532500	1000	+	.	gene_id "chr10.25"; transcript_id "ENSMUST00000019908"; exon_number "6"; FPKM "61.7679671914"; frac "0.600459"; conf_lo "57.514817"; conf_hi "66.021117"; cov "63.229972";
chr10	Cufflinks	exon	4533135	4534654	1000	+	.	gene_id "chr10.25"; transcript_id "ENSMUST00000019908"; exon_number "7"; FPKM "61.7679671914"; frac "0.600459"; conf_lo "57.514817"; conf_hi "66.021117"; cov "63.229972";
chr10	Cufflinks	transcript	4539621	4540482	1000	.	.	gene_id "chr10.33"; transcript_id "chr10.33.1"; FPKM "4.3927288762"; frac "1.000000"; conf_lo "2.839665"; conf_hi "5.945793"; cov "4.586904"; full_read_support "yes";
chr10	Cufflinks	exon	4539621	4540482	1000	.	.	gene_id "chr10.33"; transcript_id "chr10.33.1"; exon_number "1"; FPKM "4.3927288762"; frac "1.000000"; conf_lo "2.839665"; conf_hi "5.945793"; cov "4.586904";
chr10	Cufflinks	transcript	4540606	4547381	515	+	.	gene_id "chr10.34"; transcript_id "ENSMUST00000019907_ext"; FPKM "571.1297460305"; frac "0.421060"; conf_lo "550.268793"; conf_hi "591.990699"; cov "587.248823"; full_read_support "yes";
chr10	Cufflinks	exon	4540606	4541282	515	+	.	gene_id "chr10.34"; transcript_id "ENSMUST00000019907_ext"; exon_number "1"; FPKM "571.1297460305"; frac "0.421060"; conf_lo "550.268793"; conf_hi "591.990699"; cov "587.248823";
chr10	Cufflinks	exon	4544009	4544672	515	+	.	gene_id "chr10.34"; transcript_id "ENSMUST00000019907_ext"; exon_number "2"; FPKM "571.1297460305"; frac "0.421060"; conf_lo "550.268793"; conf_hi "591.990699"; cov "587.248823";
chr10	Cufflinks	exon	4545299	4545389	515	+	.	gene_id "chr10.34"; transcript_id "ENSMUST00000019907_ext"; exon_number "3"; FPKM "571.1297460305"; frac "0.421060"; conf_lo "550.268793"; conf_hi "591.990699"; cov "587.248823";
chr10	Cufflinks	exon	4546106	4546285	515	+	.	gene_id "chr10.34"; transcript_id "ENSMUST00000019907_ext"; exon_number "4"; FPKM "571.1297460305"; frac "0.421060"; conf_lo "550.268793"; conf_hi "591.990699"; cov "587.248823";
chr10	Cufflinks	exon	4546719	4547381	515	+	.	gene_id "chr10.34"; transcript_id "ENSMUST00000019907_ext"; exon_number "5"; FPKM "571.1297460305"; frac "0.421060"; conf_lo "550.268793"; conf_hi "591.990699"; cov "587.248823";
chr10	Cufflinks	transcript	4541871	4547307	1000	+	.	gene_id "chr10.34"; transcript_id "chr10.34.2"; FPKM "1107.4005604403"; frac "0.578940"; conf_lo "1076.680148"; conf_hi "1138.120973"; cov "1138.654886"; full_read_support "yes";
chr10	Cufflinks	exon	4541871	4542003	1000	+	.	gene_id "chr10.34"; transcript_id "chr10.34.2"; exon_number "1"; FPKM "1107.4005604403"; frac "0.578940"; conf_lo "1076.680148"; conf_hi "1138.120973"; cov "1138.654886";
chr10	Cufflinks	exon	4544009	4544672	1000	+	.	gene_id "chr10.34"; transcript_id "chr10.34.2"; exon_number "2"; FPKM "1107.4005604403"; frac "0.578940"; conf_lo "1076.680148"; conf_hi "1138.120973"; cov "1138.654886";
chr10	Cufflinks	exon	4545299	4545389	1000	+	.	gene_id "chr10.34"; transcript_id "chr10.34.2"; exon_number "3"; FPKM "1107.4005604403"; frac "0.578940"; conf_lo "1076.680148"; conf_hi "1138.120973"; cov "1138.654886";
chr10	Cufflinks	exon	4546106	4546285	1000	+	.	gene_id "chr10.34"; transcript_id "chr10.34.2"; exon_number "4"; FPKM "1107.4005604403"; frac "0.578940"; conf_lo "1076.680148"; conf_hi "1138.120973"; cov "1138.654886";
chr10	Cufflinks	exon	4546719	4547307	1000	+	.	gene_id "chr10.34"; transcript_id "chr10.34.2"; exon_number "5"; FPKM "1107.4005604403"; frac "0.578940"; conf_lo "1076.680148"; conf_hi "1138.120973"; cov "1138.654886";
chr10	Cufflinks	transcript	5151519	5326341	1000	+	.	gene_id "chr10.52"; transcript_id "chr10.52.1"; FPKM "55.2328260186"; frac "0.538566"; conf_lo "48.812971"; conf_hi "61.652681"; cov "55.912421"; full_read_support "yes";
chr10	Cufflinks	exon	5151519	5152068	1000	+	.	gene_id "chr10.52"; transcript_id "chr10.52.1"; exon_number "1"; FPKM "55.2328260186"; frac "0.538566"; conf_lo "48.812971"; conf_hi "61.652681"; cov "55.912421";
chr10	Cufflinks	exon	5153369	5153509	1000	+	.	gene_id "chr10.52"; transcript_id "chr10.52.1"; exon_number "2"; FPKM "55.2328260186"; frac "0.538566"; conf_lo "48.812971"; conf_hi "61.652681"; cov "55.912421";
chr10	Cufflinks	exon	5160621	5160788	1000	+	.	gene_id "chr10.52"; transcript_id "chr10.52.1"; exon_number "3"; FPKM "55.2328260186"; frac "0.538566"; conf_lo "48.812971"; conf_hi "61.652681"; cov "55.912421";
chr10	Cufflinks	exon	5160984	5161145	1000	+	.	gene_id "chr10.52"; transcript_id "chr10.52.1"; exon_number "4"; FPKM "55.2328260186"; frac "0.538566"; conf_lo "48.812971"; conf_hi "61.652681"; cov "55.912421";
chr10	Cufflinks	exon	5170625	5170819	1000	+	.	gene_id "chr10.52"; transcript_id "chr10.52.1"; exon_number "5"; FPKM "55.2328260186"; frac "0.538566"; conf_lo "48.812971"; conf_hi "61.652681"; cov "55.912421";
chr10	Cufflinks	exon	5173480	5173653	1000	+	.	gene_id "chr10.52"; transcript_id "chr10.52.1"; exon_number "6"; FPKM "55.2328260186"; frac "0.538566"; conf_lo "48.812971"; conf_hi "61.652681"; cov "55.912421";
chr10	Cufflinks	exon	5177663	5177854	1000	+	.	gene_id "chr10.52"; transcript_id "chr10.52.1"; exon_number "7"; FPKM "55.2328260186"; frac "0.538566"; conf_lo "48.812971"; conf_hi "61.652681"; cov "55.912421";
chr10	Cufflinks	exon	5184076	5184207	1000	+	.	gene_id "chr10.52"; transcript_id "chr10.52.1"; exon_number "8"; FPKM "55.2328260186"; frac "0.538566"; conf_lo "48.812971"; conf_hi "61.652681"; cov "55.912421";
chr10	Cufflinks	exon	5184980	5185089	1000	+	.	gene_id "chr10.52"; transcript_id "chr10.52.1"; exon_number "9"; FPKM "55.2328260186"; frac "0.538566"; conf_lo "48.812971"; conf_hi "61.652681"; cov "55.912421";
chr10	Cufflinks	exon	5188782	5188920	1000	+	.	gene_id "chr10.52"; transcript_id "chr10.52.1"; exon_number "10"; FPKM "55.2328260186"; frac "0.538566"; conf_lo "48.812971"; conf_hi "61.652681"; cov "55.912421";
chr10	Cufflinks	exon	5191946	5192077	1000	+	.	gene_id "chr10.52"; transcript_id "chr10.52.1"; exon_number "11"; FPKM "55.2328260186"; frac "0.538566"; conf_lo "48.812971"; conf_hi "61.652681"; cov "55.912421";
chr10	Cufflinks	exon	5192523	5192678	1000	+	.	gene_id "chr10.52"; transcript_id "chr10.52.1"; exon_number "12"; FPKM "55.2328260186"; frac "0.538566"; conf_lo "48.812971"; conf_hi "61.652681"; cov "55.912421";
chr10	Cufflinks	exon	5193233	5193442	1000	+	.	gene_id "chr10.52"; transcript_id "chr10.52.1"; exon_number "13"; FPKM "55.2328260186"; frac "0.538566"; conf_lo "48.812971"; conf_hi "61.652681"; cov "55.912421";
chr10	Cufflinks	exon	5200187	5200288	1000	+	.	gene_id "chr10.52"; transcript_id "chr10.52.1"; exon_number "14"; FPKM "55.2328260186"; frac "0.538566"; conf_lo "48.812971"; conf_hi "61.652681"; cov "55.912421";
chr10	Cufflinks	exon	5203272	5203391	1000	+	.	gene_id "chr10.52"; transcript_id "chr10.52.1"; exon_number "15"; FPKM "55.2328260186"; frac "0.538566"; conf_lo "48.812971"; conf_hi "61.652681"; cov "55.912421";
chr10	Cufflinks	exon	5205529	5205729	1000	+	.	gene_id "chr10.52"; transcript_id "chr10.52.1"; exon_number "16"; FPKM "55.2328260186"; frac "0.538566"; conf_lo "48.812971"; conf_hi "61.652681"; cov "55.912421";
chr10	Cufflinks	exon	5214460	5214633	1000	+	.	gene_id "chr10.52"; transcript_id "chr10.52.1"; exon_number "17"; FPKM "55.2328260186"; frac "0.538566"; conf_lo "48.812971"; conf_hi "61.652681"; cov "55.912421";
chr10	Cufflinks	exon	5216400	5216531	1000	+	.	gene_id "chr10.52"; transcript_id "chr10.52.1"; exon_number "18"; FPKM "55.2328260186"; frac "0.538566"; conf_lo "48.812971"; conf_hi "61.652681"; cov "55.912421";
chr10	Cufflinks	exon	5217965	5218161	1000	+	.	gene_id "chr10.52"; transcript_id "chr10.52.1"; exon_number "19"; FPKM "55.2328260186"; frac "0.538566"; conf_lo "48.812971"; conf_hi "61.652681"; cov "55.912421";
chr10	Cufflinks	exon	5219215	5219347	1000	+	.	gene_id "chr10.52"; transcript_id "chr10.52.1"; exon_number "20"; FPKM "55.2328260186"; frac "0.538566"; conf_lo "48.812971"; conf_hi "61.652681"; cov "55.912421";
chr10	Cufflinks	exon	5219699	5219881	1000	+	.	gene_id "chr10.52"; transcript_id "chr10.52.1"; exon_number "21"; FPKM "55.2328260186"; frac "0.538566"; conf_lo "48.812971"; conf_hi "61.652681"; cov "55.912421";
chr10	Cufflinks	exon	5221578	5221727	1000	+	.	gene_id "chr10.52"; transcript_id "chr10.52.1"; exon_number "22"; FPKM "55.2328260186"; frac "0.538566"; conf_lo "48.812971"; conf_hi "61.652681"; cov "55.912421";
chr10	Cufflinks	exon	5222710	5222886	1000	+	.	gene_id "chr10.52"; transcript_id "chr10.52.1"; exon_number "23"; FPKM "55.2328260186"; frac "0.538566"; conf_lo "48.812971"; conf_hi "61.652681"; cov "55.912421";
chr10	Cufflinks	exon	5223405	5223560	1000	+	.	gene_id "chr10.52"; transcript_id "chr10.52.1"; exon_number "24"; FPKM "55.2328260186"; frac "0.538566"; conf_lo "48.812971"; conf_hi "61.652681"; cov "55.912421";
chr10	Cufflinks	exon	5229419	5229574	1000	+	.	gene_id "chr10.52"; transcript_id "chr10.52.1"; exon_number "25"; FPKM "55.2328260186"; frac "0.538566"; conf_lo "48.812971"; conf_hi "61.652681"; cov "55.912421";
chr10	Cufflinks	exon	5232421	5232591	1000	+	.	gene_id "chr10.52"; transcript_id "chr10.52.1"; exon_number "26"; FPKM "55.2328260186"; frac "0.538566"; conf_lo "48.812971"; conf_hi "61.652681"; cov "55.912421";
chr10	Cufflinks	exon	5235033	5235166	1000	+	.	gene_id "chr10.52"; transcript_id "chr10.52.1"; exon_number "27"; FPKM "55.2328260186"; frac "0.538566"; conf_lo "48.812971"; conf_hi "61.652681"; cov "55.912421";
chr10	Cufflinks	exon	5235506	5235710	1000	+	.	gene_id "chr10.52"; transcript_id "chr10.52.1"; exon_number "28"; FPKM "55.2328260186"; frac "0.538566"; conf_lo "48.812971"; conf_hi "61.652681"; cov "55.912421";
chr10	Cufflinks	exon	5237837	5238019	1000	+	.	gene_id "chr10.52"; transcript_id "chr10.52.1"; exon_number "29"; FPKM "55.2328260186"; frac "0.538566"; conf_lo "48.812971"; conf_hi "61.652681"; cov "55.912421";
chr10	Cufflinks	exon	5238582	5238728	1000	+	.	gene_id "chr10.52"; transcript_id "chr10.52.1"; exon_number "30"; FPKM "55.2328260186"; frac "0.538566"; conf_lo "48.812971"; conf_hi "61.652681"; cov "55.912421";
chr10	Cufflinks	exon	5241573	5241727	1000	+	.	gene_id "chr10.52"; transcript_id "chr10.52.1"; exon_number "31"; FPKM "55.2328260186"; frac "0.538566"; conf_lo "48.812971"; conf_hi "61.652681"; cov "55.912421";
chr10	Cufflinks	exon	5242758	5242905	1000	+	.	gene_id "chr10.52"; transcript_id "chr10.52.1"; exon_number "32"; FPKM "55.2328260186"; frac "0.538566"; conf_lo "48.812971"; conf_hi "61.652681"; cov "55.912421";
chr10	Cufflinks	exon	5244117	5244211	1000	+	.	gene_id "chr10.52"; transcript_id "chr10.52.1"; exon_number "33"; FPKM "55.2328260186"; frac "0.538566"; conf_lo "48.812971"; conf_hi "61.652681"; cov "55.912421";
chr10	Cufflinks	exon	5246947	5247181	1000	+	.	gene_id "chr10.52"; transcript_id "chr10.52.1"; exon_number "34"; FPKM "55.2328260186"; frac "0.538566"; conf_lo "48.812971"; conf_hi "61.652681"; cov "55.912421";
chr10	Cufflinks	exon	5248862	5249056	1000	+	.	gene_id "chr10.52"; transcript_id "chr10.52.1"; exon_number "35"; FPKM "55.2328260186"; frac "0.538566"; conf_lo "48.812971"; conf_hi "61.652681"; cov "55.912421";
chr10	Cufflinks	exon	5259748	5259873	1000	+	.	gene_id "chr10.52"; transcript_id "chr10.52.1"; exon_number "36"; FPKM "55.2328260186"; frac "0.538566"; conf_lo "48.812971"; conf_hi "61.652681"; cov "55.912421";
chr10	Cufflinks	exon	5262562	5262717	1000	+	.	gene_id "chr10.52"; transcript_id "chr10.52.1"; exon_number "37"; FPKM "55.2328260186"; frac "0.538566"; conf_lo "48.812971"; conf_hi "61.652681"; cov "55.912421";
chr10	Cufflinks	exon	5270594	5270752	1000	+	.	gene_id "chr10.52"; transcript_id "chr10.52.1"; exon_number "38"; FPKM "55.2328260186"; frac "0.538566"; conf_lo "48.812971"; conf_hi "61.652681"; cov "55.912421";
chr10	Cufflinks	exon	5274338	5274504	1000	+	.	gene_id "chr10.52"; transcript_id "chr10.52.1"; exon_number "39"; FPKM "55.2328260186"; frac "0.538566"; conf_lo "48.812971"; conf_hi "61.652681"; cov "55.912421";
chr10	Cufflinks	exon	5284990	5285152	1000	+	.	gene_id "chr10.52"; transcript_id "chr10.52.1"; exon_number "40"; FPKM "55.2328260186"; frac "0.538566"; conf_lo "48.812971"; conf_hi "61.652681"; cov "55.912421";
chr10	Cufflinks	exon	5288574	5288761	1000	+	.	gene_id "chr10.52"; transcript_id "chr10.52.1"; exon_number "41"; FPKM "55.2328260186"; frac "0.538566"; conf_lo "48.812971"; conf_hi "61.652681"; cov "55.912421";
chr10	Cufflinks	exon	5290014	5290164	1000	+	.	gene_id "chr10.52"; transcript_id "chr10.52.1"; exon_number "42"; FPKM "55.2328260186"; frac "0.538566"; conf_lo "48.812971"; conf_hi "61.652681"; cov "55.912421";
chr10	Cufflinks	exon	5293703	5293885	1000	+	.	gene_id "chr10.52"; transcript_id "chr10.52.1"; exon_number "43"; FPKM "55.2328260186"; frac "0.538566"; conf_lo "48.812971"; conf_hi "61.652681"; cov "55.912421";
chr10	Cufflinks	exon	5294129	5294266	1000	+	.	gene_id "chr10.52"; transcript_id "chr10.52.1"; exon_number "44"; FPKM "55.2328260186"; frac "0.538566"; conf_lo "48.812971"; conf_hi "61.652681"; cov "55.912421";
chr10	Cufflinks	exon	5297626	5297817	1000	+	.	gene_id "chr10.52"; transcript_id "chr10.52.1"; exon_number "45"; FPKM "55.2328260186"; frac "0.538566"; conf_lo "48.812971"; conf_hi "61.652681"; cov "55.912421";
chr10	Cufflinks	exon	5298683	5299010	1000	+	.	gene_id "chr10.52"; transcript_id "chr10.52.1"; exon_number "46"; FPKM "55.2328260186"; frac "0.538566"; conf_lo "48.812971"; conf_hi "61.652681"; cov "55.912421";
chr10	Cufflinks	exon	5302788	5302930	1000	+	.	gene_id "chr10.52"; transcript_id "chr10.52.1"; exon_number "47"; FPKM "55.2328260186"; frac "0.538566"; conf_lo "48.812971"; conf_hi "61.652681"; cov "55.912421";
chr10	Cufflinks	exon	5304957	5305080	1000	+	.	gene_id "chr10.52"; transcript_id "chr10.52.1"; exon_number "48"; FPKM "55.2328260186"; frac "0.538566"; conf_lo "48.812971"; conf_hi "61.652681"; cov "55.912421";
chr10	Cufflinks	exon	5305566	5305777	1000	+	.	gene_id "chr10.52"; transcript_id "chr10.52.1"; exon_number "49"; FPKM "55.2328260186"; frac "0.538566"; conf_lo "48.812971"; conf_hi "61.652681"; cov "55.912421";
chr10	Cufflinks	exon	5309125	5309325	1000	+	.	gene_id "chr10.52"; transcript_id "chr10.52.1"; exon_number "50"; FPKM "55.2328260186"; frac "0.538566"; conf_lo "48.812971"; conf_hi "61.652681"; cov "55.912421";
chr10	Cufflinks	exon	5311480	5311608	1000	+	.	gene_id "chr10.52"; transcript_id "chr10.52.1"; exon_number "51"; FPKM "55.2328260186"; frac "0.538566"; conf_lo "48.812971"; conf_hi "61.652681"; cov "55.912421";
chr10	Cufflinks	exon	5313412	5313624	1000	+	.	gene_id "chr10.52"; transcript_id "chr10.52.1"; exon_number "52"; FPKM "55.2328260186"; frac "0.538566"; conf_lo "48.812971"; conf_hi "61.652681"; cov "55.912421";
chr10	Cufflinks	exon	5314683	5314775	1000	+	.	gene_id "chr10.52"; transcript_id "chr10.52.1"; exon_number "53"; FPKM "55.2328260186"; frac "0.538566"; conf_lo "48.812971"; conf_hi "61.652681"; cov "55.912421";
chr10	Cufflinks	exon	5316107	5316165	1000	+	.	gene_id "chr10.52"; transcript_id "chr10.52.1"; exon_number "54"; FPKM "55.2328260186"; frac "0.538566"; conf_lo "48.812971"; conf_hi "61.652681"; cov "55.912421";
chr10	Cufflinks	exon	5324294	5326341	1000	+	.	gene_id "chr10.52"; transcript_id "chr10.52.1"; exon_number "55"; FPKM "55.2328260186"; frac "0.538566"; conf_lo "48.812971"; conf_hi "61.652681"; cov "55.912421";
chr10	Cufflinks	transcript	5151519	5326341	851	+	.	gene_id "chr10.52"; transcript_id "chr10.52.2"; FPKM "47.0157318308"; frac "0.461434"; conf_lo "40.659217"; conf_hi "53.372247"; cov "47.594222"; full_read_support "yes";
chr10	Cufflinks	exon	5151519	5152068	851	+	.	gene_id "chr10.52"; transcript_id "chr10.52.2"; exon_number "1"; FPKM "47.0157318308"; frac "0.461434"; conf_lo "40.659217"; conf_hi "53.372247"; cov "47.594222";
chr10	Cufflinks	exon	5153369	5153509	851	+	.	gene_id "chr10.52"; transcript_id "chr10.52.2"; exon_number "2"; FPKM "47.0157318308"; frac "0.461434"; conf_lo "40.659217"; conf_hi "53.372247"; cov "47.594222";
chr10	Cufflinks	exon	5160621	5160788	851	+	.	gene_id "chr10.52"; transcript_id "chr10.52.2"; exon_number "3"; FPKM "47.0157318308"; frac "0.461434"; conf_lo "40.659217"; conf_hi "53.372247"; cov "47.594222";
chr10	Cufflinks	exon	5160984	5161145	851	+	.	gene_id "chr10.52"; transcript_id "chr10.52.2"; exon_number "4"; FPKM "47.0157318308"; frac "0.461434"; conf_lo "40.659217"; conf_hi "53.372247"; cov "47.594222";
chr10	Cufflinks	exon	5170625	5170819	851	+	.	gene_id "chr10.52"; transcript_id "chr10.52.2"; exon_number "5"; FPKM "47.0157318308"; frac "0.461434"; conf_lo "40.659217"; conf_hi "53.372247"; cov "47.594222";
chr10	Cufflinks	exon	5173480	5173653	851	+	.	gene_id "chr10.52"; transcript_id "chr10.52.2"; exon_number "6"; FPKM "47.0157318308"; frac "0.461434"; conf_lo "40.659217"; conf_hi "53.372247"; cov "47.594222";
chr10	Cufflinks	exon	5177663	5177854	851	+	.	gene_id "chr10.52"; transcript_id "chr10.52.2"; exon_number "7"; FPKM "47.0157318308"; frac "0.461434"; conf_lo "40.659217"; conf_hi "53.372247"; cov "47.594222";
chr10	Cufflinks	exon	5184073	5184207	851	+	.	gene_id "chr10.52"; transcript_id "chr10.52.2"; exon_number "8"; FPKM "47.0157318308"; frac "0.461434"; conf_lo "40.659217"; conf_hi "53.372247"; cov "47.594222";
chr10	Cufflinks	exon	5184980	5185089	851	+	.	gene_id "chr10.52"; transcript_id "chr10.52.2"; exon_number "9"; FPKM "47.0157318308"; frac "0.461434"; conf_lo "40.659217"; conf_hi "53.372247"; cov "47.594222";
chr10	Cufflinks	exon	5188782	5188920	851	+	.	gene_id "chr10.52"; transcript_id "chr10.52.2"; exon_number "10"; FPKM "47.0157318308"; frac "0.461434"; conf_lo "40.659217"; conf_hi "53.372247"; cov "47.594222";
chr10	Cufflinks	exon	5191946	5192077	851	+	.	gene_id "chr10.52"; transcript_id "chr10.52.2"; exon_number "11"; FPKM "47.0157318308"; frac "0.461434"; conf_lo "40.659217"; conf_hi "53.372247"; cov "47.594222";
chr10	Cufflinks	exon	5192523	5192678	851	+	.	gene_id "chr10.52"; transcript_id "chr10.52.2"; exon_number "12"; FPKM "47.0157318308"; frac "0.461434"; conf_lo "40.659217"; conf_hi "53.372247"; cov "47.594222";
chr10	Cufflinks	exon	5193233	5193442	851	+	.	gene_id "chr10.52"; transcript_id "chr10.52.2"; exon_number "13"; FPKM "47.0157318308"; frac "0.461434"; conf_lo "40.659217"; conf_hi "53.372247"; cov "47.594222";
chr10	Cufflinks	exon	5200187	5200288	851	+	.	gene_id "chr10.52"; transcript_id "chr10.52.2"; exon_number "14"; FPKM "47.0157318308"; frac "0.461434"; conf_lo "40.659217"; conf_hi "53.372247"; cov "47.594222";
chr10	Cufflinks	exon	5203272	5203391	851	+	.	gene_id "chr10.52"; transcript_id "chr10.52.2"; exon_number "15"; FPKM "47.0157318308"; frac "0.461434"; conf_lo "40.659217"; conf_hi "53.372247"; cov "47.594222";
chr10	Cufflinks	exon	5205529	5205729	851	+	.	gene_id "chr10.52"; transcript_id "chr10.52.2"; exon_number "16"; FPKM "47.0157318308"; frac "0.461434"; conf_lo "40.659217"; conf_hi "53.372247"; cov "47.594222";
chr10	Cufflinks	exon	5214460	5214633	851	+	.	gene_id "chr10.52"; transcript_id "chr10.52.2"; exon_number "17"; FPKM "47.0157318308"; frac "0.461434"; conf_lo "40.659217"; conf_hi "53.372247"; cov "47.594222";
chr10	Cufflinks	exon	5216400	5216531	851	+	.	gene_id "chr10.52"; transcript_id "chr10.52.2"; exon_number "18"; FPKM "47.0157318308"; frac "0.461434"; conf_lo "40.659217"; conf_hi "53.372247"; cov "47.594222";
chr10	Cufflinks	exon	5217965	5218161	851	+	.	gene_id "chr10.52"; transcript_id "chr10.52.2"; exon_number "19"; FPKM "47.0157318308"; frac "0.461434"; conf_lo "40.659217"; conf_hi "53.372247"; cov "47.594222";
chr10	Cufflinks	exon	5219215	5219347	851	+	.	gene_id "chr10.52"; transcript_id "chr10.52.2"; exon_number "20"; FPKM "47.0157318308"; frac "0.461434"; conf_lo "40.659217"; conf_hi "53.372247"; cov "47.594222";
chr10	Cufflinks	exon	5219699	5219881	851	+	.	gene_id "chr10.52"; transcript_id "chr10.52.2"; exon_number "21"; FPKM "47.0157318308"; frac "0.461434"; conf_lo "40.659217"; conf_hi "53.372247"; cov "47.594222";
chr10	Cufflinks	exon	5221578	5221727	851	+	.	gene_id "chr10.52"; transcript_id "chr10.52.2"; exon_number "22"; FPKM "47.0157318308"; frac "0.461434"; conf_lo "40.659217"; conf_hi "53.372247"; cov "47.594222";
chr10	Cufflinks	exon	5222710	5222886	851	+	.	gene_id "chr10.52"; transcript_id "chr10.52.2"; exon_number "23"; FPKM "47.0157318308"; frac "0.461434"; conf_lo "40.659217"; conf_hi "53.372247"; cov "47.594222";
chr10	Cufflinks	exon	5223405	5223560	851	+	.	gene_id "chr10.52"; transcript_id "chr10.52.2"; exon_number "24"; FPKM "47.0157318308"; frac "0.461434"; conf_lo "40.659217"; conf_hi "53.372247"; cov "47.594222";
chr10	Cufflinks	exon	5229419	5229574	851	+	.	gene_id "chr10.52"; transcript_id "chr10.52.2"; exon_number "25"; FPKM "47.0157318308"; frac "0.461434"; conf_lo "40.659217"; conf_hi "53.372247"; cov "47.594222";
chr10	Cufflinks	exon	5232421	5232591	851	+	.	gene_id "chr10.52"; transcript_id "chr10.52.2"; exon_number "26"; FPKM "47.0157318308"; frac "0.461434"; conf_lo "40.659217"; conf_hi "53.372247"; cov "47.594222";
chr10	Cufflinks	exon	5235033	5235166	851	+	.	gene_id "chr10.52"; transcript_id "chr10.52.2"; exon_number "27"; FPKM "47.0157318308"; frac "0.461434"; conf_lo "40.659217"; conf_hi "53.372247"; cov "47.594222";
chr10	Cufflinks	exon	5235506	5235710	851	+	.	gene_id "chr10.52"; transcript_id "chr10.52.2"; exon_number "28"; FPKM "47.0157318308"; frac "0.461434"; conf_lo "40.659217"; conf_hi "53.372247"; cov "47.594222";
chr10	Cufflinks	exon	5237837	5238019	851	+	.	gene_id "chr10.52"; transcript_id "chr10.52.2"; exon_number "29"; FPKM "47.0157318308"; frac "0.461434"; conf_lo "40.659217"; conf_hi "53.372247"; cov "47.594222";
chr10	Cufflinks	exon	5238582	5238728	851	+	.	gene_id "chr10.52"; transcript_id "chr10.52.2"; exon_number "30"; FPKM "47.0157318308"; frac "0.461434"; conf_lo "40.659217"; conf_hi "53.372247"; cov "47.594222";
chr10	Cufflinks	exon	5241573	5241727	851	+	.	gene_id "chr10.52"; transcript_id "chr10.52.2"; exon_number "31"; FPKM "47.0157318308"; frac "0.461434"; conf_lo "40.659217"; conf_hi "53.372247"; cov "47.594222";
chr10	Cufflinks	exon	5242758	5242905	851	+	.	gene_id "chr10.52"; transcript_id "chr10.52.2"; exon_number "32"; FPKM "47.0157318308"; frac "0.461434"; conf_lo "40.659217"; conf_hi "53.372247"; cov "47.594222";
chr10	Cufflinks	exon	5244117	5244211	851	+	.	gene_id "chr10.52"; transcript_id "chr10.52.2"; exon_number "33"; FPKM "47.0157318308"; frac "0.461434"; conf_lo "40.659217"; conf_hi "53.372247"; cov "47.594222";
chr10	Cufflinks	exon	5246947	5247181	851	+	.	gene_id "chr10.52"; transcript_id "chr10.52.2"; exon_number "34"; FPKM "47.0157318308"; frac "0.461434"; conf_lo "40.659217"; conf_hi "53.372247"; cov "47.594222";
chr10	Cufflinks	exon	5248862	5249056	851	+	.	gene_id "chr10.52"; transcript_id "chr10.52.2"; exon_number "35"; FPKM "47.0157318308"; frac "0.461434"; conf_lo "40.659217"; conf_hi "53.372247"; cov "47.594222";
chr10	Cufflinks	exon	5259748	5259873	851	+	.	gene_id "chr10.52"; transcript_id "chr10.52.2"; exon_number "36"; FPKM "47.0157318308"; frac "0.461434"; conf_lo "40.659217"; conf_hi "53.372247"; cov "47.594222";
chr10	Cufflinks	exon	5262562	5262717	851	+	.	gene_id "chr10.52"; transcript_id "chr10.52.2"; exon_number "37"; FPKM "47.0157318308"; frac "0.461434"; conf_lo "40.659217"; conf_hi "53.372247"; cov "47.594222";
chr10	Cufflinks	exon	5270594	5270752	851	+	.	gene_id "chr10.52"; transcript_id "chr10.52.2"; exon_number "38"; FPKM "47.0157318308"; frac "0.461434"; conf_lo "40.659217"; conf_hi "53.372247"; cov "47.594222";
chr10	Cufflinks	exon	5274338	5274504	851	+	.	gene_id "chr10.52"; transcript_id "chr10.52.2"; exon_number "39"; FPKM "47.0157318308"; frac "0.461434"; conf_lo "40.659217"; conf_hi "53.372247"; cov "47.594222";
chr10	Cufflinks	exon	5284990	5285152	851	+	.	gene_id "chr10.52"; transcript_id "chr10.52.2"; exon_number "40"; FPKM "47.0157318308"; frac "0.461434"; conf_lo "40.659217"; conf_hi "53.372247"; cov "47.594222";
chr10	Cufflinks	exon	5288574	5288761	851	+	.	gene_id "chr10.52"; transcript_id "chr10.52.2"; exon_number "41"; FPKM "47.0157318308"; frac "0.461434"; conf_lo "40.659217"; conf_hi "53.372247"; cov "47.594222";
chr10	Cufflinks	exon	5290014	5290164	851	+	.	gene_id "chr10.52"; transcript_id "chr10.52.2"; exon_number "42"; FPKM "47.0157318308"; frac "0.461434"; conf_lo "40.659217"; conf_hi "53.372247"; cov "47.594222";
chr10	Cufflinks	exon	5293703	5293885	851	+	.	gene_id "chr10.52"; transcript_id "chr10.52.2"; exon_number "43"; FPKM "47.0157318308"; frac "0.461434"; conf_lo "40.659217"; conf_hi "53.372247"; cov "47.594222";
chr10	Cufflinks	exon	5294129	5294266	851	+	.	gene_id "chr10.52"; transcript_id "chr10.52.2"; exon_number "44"; FPKM "47.0157318308"; frac "0.461434"; conf_lo "40.659217"; conf_hi "53.372247"; cov "47.594222";
chr10	Cufflinks	exon	5297626	5297817	851	+	.	gene_id "chr10.52"; transcript_id "chr10.52.2"; exon_number "45"; FPKM "47.0157318308"; frac "0.461434"; conf_lo "40.659217"; conf_hi "53.372247"; cov "47.594222";
chr10	Cufflinks	exon	5298683	5299010	851	+	.	gene_id "chr10.52"; transcript_id "chr10.52.2"; exon_number "46"; FPKM "47.0157318308"; frac "0.461434"; conf_lo "40.659217"; conf_hi "53.372247"; cov "47.594222";
chr10	Cufflinks	exon	5301207	5301275	851	+	.	gene_id "chr10.52"; transcript_id "chr10.52.2"; exon_number "47"; FPKM "47.0157318308"; frac "0.461434"; conf_lo "40.659217"; conf_hi "53.372247"; cov "47.594222";
chr10	Cufflinks	exon	5302788	5302930	851	+	.	gene_id "chr10.52"; transcript_id "chr10.52.2"; exon_number "48"; FPKM "47.0157318308"; frac "0.461434"; conf_lo "40.659217"; conf_hi "53.372247"; cov "47.594222";
chr10	Cufflinks	exon	5304957	5305080	851	+	.	gene_id "chr10.52"; transcript_id "chr10.52.2"; exon_number "49"; FPKM "47.0157318308"; frac "0.461434"; conf_lo "40.659217"; conf_hi "53.372247"; cov "47.594222";
chr10	Cufflinks	exon	5305566	5305777	851	+	.	gene_id "chr10.52"; transcript_id "chr10.52.2"; exon_number "50"; FPKM "47.0157318308"; frac "0.461434"; conf_lo "40.659217"; conf_hi "53.372247"; cov "47.594222";
chr10	Cufflinks	exon	5309125	5309325	851	+	.	gene_id "chr10.52"; transcript_id "chr10.52.2"; exon_number "51"; FPKM "47.0157318308"; frac "0.461434"; conf_lo "40.659217"; conf_hi "53.372247"; cov "47.594222";
chr10	Cufflinks	exon	5311480	5311608	851	+	.	gene_id "chr10.52"; transcript_id "chr10.52.2"; exon_number "52"; FPKM "47.0157318308"; frac "0.461434"; conf_lo "40.659217"; conf_hi "53.372247"; cov "47.594222";
chr10	Cufflinks	exon	5313412	5313624	851	+	.	gene_id "chr10.52"; transcript_id "chr10.52.2"; exon_number "53"; FPKM "47.0157318308"; frac "0.461434"; conf_lo "40.659217"; conf_hi "53.372247"; cov "47.594222";
chr10	Cufflinks	exon	5314683	5314775	851	+	.	gene_id "chr10.52"; transcript_id "chr10.52.2"; exon_number "54"; FPKM "47.0157318308"; frac "0.461434"; conf_lo "40.659217"; conf_hi "53.372247"; cov "47.594222";
chr10	Cufflinks	exon	5316107	5316165	851	+	.	gene_id "chr10.52"; transcript_id "chr10.52.2"; exon_number "55"; FPKM "47.0157318308"; frac "0.461434"; conf_lo "40.659217"; conf_hi "53.372247"; cov "47.594222";
chr10	Cufflinks	exon	5324294	5326341	851	+	.	gene_id "chr10.52"; transcript_id "chr10.52.2"; exon_number "56"; FPKM "47.0157318308"; frac "0.461434"; conf_lo "40.659217"; conf_hi "53.372247"; cov "47.594222";
chr10	Cufflinks	transcript	5891400	5914074	1000	-	.	gene_id "chr10.111"; transcript_id "ENSMUST00000095893"; FPKM "171.2016999223"; frac "0.760967"; conf_lo "164.459853"; conf_hi "177.943547"; cov "172.705146"; full_read_support "yes";
chr10	Cufflinks	exon	5891400	5893069	1000	-	.	gene_id "chr10.111"; transcript_id "ENSMUST00000095893"; exon_number "1"; FPKM "171.2016999223"; frac "0.760967"; conf_lo "164.459853"; conf_hi "177.943547"; cov "172.705146";
chr10	Cufflinks	exon	5895732	5895894	1000	-	.	gene_id "chr10.111"; transcript_id "ENSMUST00000095893"; exon_number "2"; FPKM "171.2016999223"; frac "0.760967"; conf_lo "164.459853"; conf_hi "177.943547"; cov "172.705146";
chr10	Cufflinks	exon	5906805	5907049	1000	-	.	gene_id "chr10.111"; transcript_id "ENSMUST00000095893"; exon_number "3"; FPKM "171.2016999223"; frac "0.760967"; conf_lo "164.459853"; conf_hi "177.943547"; cov "172.705146";
chr10	Cufflinks	exon	5911608	5911713	1000	-	.	gene_id "chr10.111"; transcript_id "ENSMUST00000095893"; exon_number "4"; FPKM "171.2016999223"; frac "0.760967"; conf_lo "164.459853"; conf_hi "177.943547"; cov "172.705146";
chr10	Cufflinks	exon	5913830	5914074	1000	-	.	gene_id "chr10.111"; transcript_id "ENSMUST00000095893"; exon_number "5"; FPKM "171.2016999223"; frac "0.760967"; conf_lo "164.459853"; conf_hi "177.943547"; cov "172.705146";
chr10	Cufflinks	transcript	5891401	5914106	143	-	.	gene_id "chr10.111"; transcript_id "ENSMUST00000118544_ext"; FPKM "24.6474291610"; frac "0.239033"; conf_lo "22.341343"; conf_hi "26.953516"; cov "24.863876"; full_read_support "yes";
chr10	Cufflinks	exon	5891401	5895894	143	-	.	gene_id "chr10.111"; transcript_id "ENSMUST00000118544_ext"; exon_number "1"; FPKM "24.6474291610"; frac "0.239033"; conf_lo "22.341343"; conf_hi "26.953516"; cov "24.863876";
chr10	Cufflinks	exon	5906805	5907049	143	-	.	gene_id "chr10.111"; transcript_id "ENSMUST00000118544_ext"; exon_number "2"; FPKM "24.6474291610"; frac "0.239033"; conf_lo "22.341343"; conf_hi "26.953516"; cov "24.863876";
chr10	Cufflinks	exon	5911608	5911713	143	-	.	gene_id "chr10.111"; transcript_id "ENSMUST00000118544_ext"; exon_number "3"; FPKM "24.6474291610"; frac "0.239033"; conf_lo "22.341343"; conf_hi "26.953516"; cov "24.863876";
chr10	Cufflinks	exon	5913830	5914106	143	-	.	gene_id "chr10.111"; transcript_id "ENSMUST00000118544_ext"; exon_number "4"; FPKM "24.6474291610"; frac "0.239033"; conf_lo "22.341343"; conf_hi "26.953516"; cov "24.863876";
chr10	Cufflinks	transcript	5914153	5944626	229	+	.	gene_id "chr10.123"; transcript_id "ENSMUST00000042251"; FPKM "9.5749741290"; frac "0.233238"; conf_lo "8.456121"; conf_hi "10.693827"; cov "9.548462"; full_read_support "no";
chr10	Cufflinks	exon	5914153	5914275	229	+	.	gene_id "chr10.123"; transcript_id "ENSMUST00000042251"; exon_number "1"; FPKM "9.5749741290"; frac "0.233238"; conf_lo "8.456121"; conf_hi "10.693827"; cov "9.548462";
chr10	Cufflinks	exon	5917370	5917464	229	+	.	gene_id "chr10.123"; transcript_id "ENSMUST00000042251"; exon_number "2"; FPKM "9.5749741290"; frac "0.233238"; conf_lo "8.456121"; conf_hi "10.693827"; cov "9.548462";
chr10	Cufflinks	exon	5918850	5919370	229	+	.	gene_id "chr10.123"; transcript_id "ENSMUST00000042251"; exon_number "3"; FPKM "9.5749741290"; frac "0.233238"; conf_lo "8.456121"; conf_hi "10.693827"; cov "9.548462";
chr10	Cufflinks	exon	5924351	5924459	229	+	.	gene_id "chr10.123"; transcript_id "ENSMUST00000042251"; exon_number "4"; FPKM "9.5749741290"; frac "0.233238"; conf_lo "8.456121"; conf_hi "10.693827"; cov "9.548462";
chr10	Cufflinks	exon	5927910	5927985	229	+	.	gene_id "chr10.123"; transcript_id "ENSMUST00000042251"; exon_number "5"; FPKM "9.5749741290"; frac "0.233238"; conf_lo "8.456121"; conf_hi "10.693827"; cov "9.548462";
chr10	Cufflinks	exon	5929349	5929388	229	+	.	gene_id "chr10.123"; transcript_id "ENSMUST00000042251"; exon_number "6"; FPKM "9.5749741290"; frac "0.233238"; conf_lo "8.456121"; conf_hi "10.693827"; cov "9.548462";
chr10	Cufflinks	exon	5931898	5931998	229	+	.	gene_id "chr10.123"; transcript_id "ENSMUST00000042251"; exon_number "7"; FPKM "9.5749741290"; frac "0.233238"; conf_lo "8.456121"; conf_hi "10.693827"; cov "9.548462";
chr10	Cufflinks	exon	5933126	5933232	229	+	.	gene_id "chr10.123"; transcript_id "ENSMUST00000042251"; exon_number "8"; FPKM "9.5749741290"; frac "0.233238"; conf_lo "8.456121"; conf_hi "10.693827"; cov "9.548462";
chr10	Cufflinks	exon	5934810	5934874	229	+	.	gene_id "chr10.123"; transcript_id "ENSMUST00000042251"; exon_number "9"; FPKM "9.5749741290"; frac "0.233238"; conf_lo "8.456121"; conf_hi "10.693827"; cov "9.548462";
chr10	Cufflinks	exon	5935752	5935828	229	+	.	gene_id "chr10.123"; transcript_id "ENSMUST00000042251"; exon_number "10"; FPKM "9.5749741290"; frac "0.233238"; conf_lo "8.456121"; conf_hi "10.693827"; cov "9.548462";
chr10	Cufflinks	exon	5938616	5938736	229	+	.	gene_id "chr10.123"; transcript_id "ENSMUST00000042251"; exon_number "11"; FPKM "9.5749741290"; frac "0.233238"; conf_lo "8.456121"; conf_hi "10.693827"; cov "9.548462";
chr10	Cufflinks	exon	5942551	5942667	229	+	.	gene_id "chr10.123"; transcript_id "ENSMUST00000042251"; exon_number "12"; FPKM "9.5749741290"; frac "0.233238"; conf_lo "8.456121"; conf_hi "10.693827"; cov "9.548462";
chr10	Cufflinks	exon	5943040	5944626	229	+	.	gene_id "chr10.123"; transcript_id "ENSMUST00000042251"; exon_number "13"; FPKM "9.5749741290"; frac "0.233238"; conf_lo "8.456121"; conf_hi "10.693827"; cov "9.548462";
chr10	Cufflinks	transcript	5914244	5919298	1000	+	.	gene_id "chr10.123"; transcript_id "ENSMUST00000155172_ext"; FPKM "41.7666421745"; frac "0.213649"; conf_lo "36.667304"; conf_hi "46.865981"; cov "41.650997"; full_read_support "yes";
chr10	Cufflinks	exon	5914244	5914477	1000	+	.	gene_id "chr10.123"; transcript_id "ENSMUST00000155172_ext"; exon_number "1"; FPKM "41.7666421745"; frac "0.213649"; conf_lo "36.667304"; conf_hi "46.865981"; cov "41.650997";
chr10	Cufflinks	exon	5917370	5917464	1000	+	.	gene_id "chr10.123"; transcript_id "ENSMUST00000155172_ext"; exon_number "2"; FPKM "41.7666421745"; frac "0.213649"; conf_lo "36.667304"; conf_hi "46.865981"; cov "41.650997";
chr10	Cufflinks	exon	5918850	5919298	1000	+	.	gene_id "chr10.123"; transcript_id "ENSMUST00000155172_ext"; exon_number "3"; FPKM "41.7666421745"; frac "0.213649"; conf_lo "36.667304"; conf_hi "46.865981"; cov "41.650997";
chr10	Cufflinks	transcript	6190430	6373908	337	-	.	gene_id "chr10.165"; transcript_id "ENSMUST00000043735_ext"; FPKM "47.4707376979"; frac "0.169318"; conf_lo "28.593331"; conf_hi "66.348145"; cov "48.596059"; full_read_support "yes";
chr10	Cufflinks	exon	6190430	6190891	337	-	.	gene_id "chr10.165"; transcript_id "ENSMUST00000043735_ext"; exon_number "1"; FPKM "47.4707376979"; frac "0.169318"; conf_lo "28.593331"; conf_hi "66.348145"; cov "48.596059";
chr10	Cufflinks	exon	6198415	6198532	337	-	.	gene_id "chr10.165"; transcript_id "ENSMUST00000043735_ext"; exon_number "2"; FPKM "47.4707376979"; frac "0.169318"; conf_lo "28.593331"; conf_hi "66.348145"; cov "48.596059";
chr10	Cufflinks	exon	6240012	6240164	337	-	.	gene_id "chr10.165"; transcript_id "ENSMUST00000043735_ext"; exon_number "3"; FPKM "47.4707376979"; frac "0.169318"; conf_lo "28.593331"; conf_hi "66.348145"; cov "48.596059";
chr10	Cufflinks	exon	6243198	6243305	337	-	.	gene_id "chr10.165"; transcript_id "ENSMUST00000043735_ext"; exon_number "4"; FPKM "47.4707376979"; frac "0.169318"; conf_lo "28.593331"; conf_hi "66.348145"; cov "48.596059";
chr10	Cufflinks	exon	6256368	6256545	337	-	.	gene_id "chr10.165"; transcript_id "ENSMUST00000043735_ext"; exon_number "5"; FPKM "47.4707376979"; frac "0.169318"; conf_lo "28.593331"; conf_hi "66.348145"; cov "48.596059";
chr10	Cufflinks	exon	6257146	6257246	337	-	.	gene_id "chr10.165"; transcript_id "ENSMUST00000043735_ext"; exon_number "6"; FPKM "47.4707376979"; frac "0.169318"; conf_lo "28.593331"; conf_hi "66.348145"; cov "48.596059";
chr10	Cufflinks	exon	6258266	6258307	337	-	.	gene_id "chr10.165"; transcript_id "ENSMUST00000043735_ext"; exon_number "7"; FPKM "47.4707376979"; frac "0.169318"; conf_lo "28.593331"; conf_hi "66.348145"; cov "48.596059";
chr10	Cufflinks	exon	6262665	6262804	337	-	.	gene_id "chr10.165"; transcript_id "ENSMUST00000043735_ext"; exon_number "8"; FPKM "47.4707376979"; frac "0.169318"; conf_lo "28.593331"; conf_hi "66.348145"; cov "48.596059";
chr10	Cufflinks	exon	6289680	6289791	337	-	.	gene_id "chr10.165"; transcript_id "ENSMUST00000043735_ext"; exon_number "9"; FPKM "47.4707376979"; frac "0.169318"; conf_lo "28.593331"; conf_hi "66.348145"; cov "48.596059";
chr10	Cufflinks	exon	6298273	6298341	337	-	.	gene_id "chr10.165"; transcript_id "ENSMUST00000043735_ext"; exon_number "10"; FPKM "47.4707376979"; frac "0.169318"; conf_lo "28.593331"; conf_hi "66.348145"; cov "48.596059";
chr10	Cufflinks	exon	6298570	6298710	337	-	.	gene_id "chr10.165"; transcript_id "ENSMUST00000043735_ext"; exon_number "11"; FPKM "47.4707376979"; frac "0.169318"; conf_lo "28.593331"; conf_hi "66.348145"; cov "48.596059";
chr10	Cufflinks	exon	6304692	6304768	337	-	.	gene_id "chr10.165"; transcript_id "ENSMUST00000043735_ext"; exon_number "12"; FPKM "47.4707376979"; frac "0.169318"; conf_lo "28.593331"; conf_hi "66.348145"; cov "48.596059";
chr10	Cufflinks	exon	6311223	6311325	337	-	.	gene_id "chr10.165"; transcript_id "ENSMUST00000043735_ext"; exon_number "13"; FPKM "47.4707376979"; frac "0.169318"; conf_lo "28.593331"; conf_hi "66.348145"; cov "48.596059";
chr10	Cufflinks	exon	6313178	6313252	337	-	.	gene_id "chr10.165"; transcript_id "ENSMUST00000043735_ext"; exon_number "14"; FPKM "47.4707376979"; frac "0.169318"; conf_lo "28.593331"; conf_hi "66.348145"; cov "48.596059";
chr10	Cufflinks	exon	6314202	6314309	337	-	.	gene_id "chr10.165"; transcript_id "ENSMUST00000043735_ext"; exon_number "15"; FPKM "47.4707376979"; frac "0.169318"; conf_lo "28.593331"; conf_hi "66.348145"; cov "48.596059";
chr10	Cufflinks	exon	6315805	6315851	337	-	.	gene_id "chr10.165"; transcript_id "ENSMUST00000043735_ext"; exon_number "16"; FPKM "47.4707376979"; frac "0.169318"; conf_lo "28.593331"; conf_hi "66.348145"; cov "48.596059";
chr10	Cufflinks	exon	6318010	6318146	337	-	.	gene_id "chr10.165"; transcript_id "ENSMUST00000043735_ext"; exon_number "17"; FPKM "47.4707376979"; frac "0.169318"; conf_lo "28.593331"; conf_hi "66.348145"; cov "48.596059";
chr10	Cufflinks	exon	6327942	6328115	337	-	.	gene_id "chr10.165"; transcript_id "ENSMUST00000043735_ext"; exon_number "18"; FPKM "47.4707376979"; frac "0.169318"; conf_lo "28.593331"; conf_hi "66.348145"; cov "48.596059";
chr10	Cufflinks	exon	6329720	6329817	337	-	.	gene_id "chr10.165"; transcript_id "ENSMUST00000043735_ext"; exon_number "19"; FPKM "47.4707376979"; frac "0.169318"; conf_lo "28.593331"; conf_hi "66.348145"; cov "48.596059";
chr10	Cufflinks	exon	6330936	6331027	337	-	.	gene_id "chr10.165"; transcript_id "ENSMUST00000043735_ext"; exon_number "20"; FPKM "47.4707376979"; frac "0.169318"; conf_lo "28.593331"; conf_hi "66.348145"; cov "48.596059";
chr10	Cufflinks	exon	6338688	6338799	337	-	.	gene_id "chr10.165"; transcript_id "ENSMUST00000043735_ext"; exon_number "21"; FPKM "47.4707376979"; frac "0.169318"; conf_lo "28.593331"; conf_hi "66.348145"; cov "48.596059";
chr10	Cufflinks	exon	6356544	6356680	337	-	.	gene_id "chr10.165"; transcript_id "ENSMUST00000043735_ext"; exon_number "22"; FPKM "47.4707376979"; frac "0.169318"; conf_lo "28.593331"; conf_hi "66.348145"; cov "48.596059";
chr10	Cufflinks	exon	6360875	6360975	337	-	.	gene_id "chr10.165"; transcript_id "ENSMUST00000043735_ext"; exon_number "23"; FPKM "47.4707376979"; frac "0.169318"; conf_lo "28.593331"; conf_hi "66.348145"; cov "48.596059";
chr10	Cufflinks	exon	6362333	6362457	337	-	.	gene_id "chr10.165"; transcript_id "ENSMUST00000043735_ext"; exon_number "24"; FPKM "47.4707376979"; frac "0.169318"; conf_lo "28.593331"; conf_hi "66.348145"; cov "48.596059";
chr10	Cufflinks	exon	6366137	6366190	337	-	.	gene_id "chr10.165"; transcript_id "ENSMUST00000043735_ext"; exon_number "25"; FPKM "47.4707376979"; frac "0.169318"; conf_lo "28.593331"; conf_hi "66.348145"; cov "48.596059";
chr10	Cufflinks	exon	6366275	6366325	337	-	.	gene_id "chr10.165"; transcript_id "ENSMUST00000043735_ext"; exon_number "26"; FPKM "47.4707376979"; frac "0.169318"; conf_lo "28.593331"; conf_hi "66.348145"; cov "48.596059";
chr10	Cufflinks	exon	6367823	6367907	337	-	.	gene_id "chr10.165"; transcript_id "ENSMUST00000043735_ext"; exon_number "27"; FPKM "47.4707376979"; frac "0.169318"; conf_lo "28.593331"; conf_hi "66.348145"; cov "48.596059";
chr10	Cufflinks	exon	6373063	6373908	337	-	.	gene_id "chr10.165"; transcript_id "ENSMUST00000043735_ext"; exon_number "28"; FPKM "47.4707376979"; frac "0.169318"; conf_lo "28.593331"; conf_hi "66.348145"; cov "48.596059";
chr10	Cufflinks	transcript	6190430	6373908	1000	-	.	gene_id "chr10.165"; transcript_id "ENSMUST00000117291_ext"; FPKM "140.6396108737"; frac "0.515539"; conf_lo "122.955850"; conf_hi "158.323372"; cov "143.973553"; full_read_support "yes";
chr10	Cufflinks	exon	6190430	6190999	1000	-	.	gene_id "chr10.165"; transcript_id "ENSMUST00000117291_ext"; exon_number "1"; FPKM "140.6396108737"; frac "0.515539"; conf_lo "122.955850"; conf_hi "158.323372"; cov "143.973553";
chr10	Cufflinks	exon	6198415	6198532	1000	-	.	gene_id "chr10.165"; transcript_id "ENSMUST00000117291_ext"; exon_number "2"; FPKM "140.6396108737"; frac "0.515539"; conf_lo "122.955850"; conf_hi "158.323372"; cov "143.973553";
chr10	Cufflinks	exon	6240012	6240164	1000	-	.	gene_id "chr10.165"; transcript_id "ENSMUST00000117291_ext"; exon_number "3"; FPKM "140.6396108737"; frac "0.515539"; conf_lo "122.955850"; conf_hi "158.323372"; cov "143.973553";
chr10	Cufflinks	exon	6243198	6243305	1000	-	.	gene_id "chr10.165"; transcript_id "ENSMUST00000117291_ext"; exon_number "4"; FPKM "140.6396108737"; frac "0.515539"; conf_lo "122.955850"; conf_hi "158.323372"; cov "143.973553";
chr10	Cufflinks	exon	6256368	6256545	1000	-	.	gene_id "chr10.165"; transcript_id "ENSMUST00000117291_ext"; exon_number "5"; FPKM "140.6396108737"; frac "0.515539"; conf_lo "122.955850"; conf_hi "158.323372"; cov "143.973553";
chr10	Cufflinks	exon	6257146	6257246	1000	-	.	gene_id "chr10.165"; transcript_id "ENSMUST00000117291_ext"; exon_number "6"; FPKM "140.6396108737"; frac "0.515539"; conf_lo "122.955850"; conf_hi "158.323372"; cov "143.973553";
chr10	Cufflinks	exon	6258266	6258307	1000	-	.	gene_id "chr10.165"; transcript_id "ENSMUST00000117291_ext"; exon_number "7"; FPKM "140.6396108737"; frac "0.515539"; conf_lo "122.955850"; conf_hi "158.323372"; cov "143.973553";
chr10	Cufflinks	exon	6262665	6262804	1000	-	.	gene_id "chr10.165"; transcript_id "ENSMUST00000117291_ext"; exon_number "8"; FPKM "140.6396108737"; frac "0.515539"; conf_lo "122.955850"; conf_hi "158.323372"; cov "143.973553";
chr10	Cufflinks	exon	6289680	6289791	1000	-	.	gene_id "chr10.165"; transcript_id "ENSMUST00000117291_ext"; exon_number "9"; FPKM "140.6396108737"; frac "0.515539"; conf_lo "122.955850"; conf_hi "158.323372"; cov "143.973553";
chr10	Cufflinks	exon	6298273	6298341	1000	-	.	gene_id "chr10.165"; transcript_id "ENSMUST00000117291_ext"; exon_number "10"; FPKM "140.6396108737"; frac "0.515539"; conf_lo "122.955850"; conf_hi "158.323372"; cov "143.973553";
chr10	Cufflinks	exon	6298570	6298710	1000	-	.	gene_id "chr10.165"; transcript_id "ENSMUST00000117291_ext"; exon_number "11"; FPKM "140.6396108737"; frac "0.515539"; conf_lo "122.955850"; conf_hi "158.323372"; cov "143.973553";
chr10	Cufflinks	exon	6304692	6304768	1000	-	.	gene_id "chr10.165"; transcript_id "ENSMUST00000117291_ext"; exon_number "12"; FPKM "140.6396108737"; frac "0.515539"; conf_lo "122.955850"; conf_hi "158.323372"; cov "143.973553";
chr10	Cufflinks	exon	6311223	6311325	1000	-	.	gene_id "chr10.165"; transcript_id "ENSMUST00000117291_ext"; exon_number "13"; FPKM "140.6396108737"; frac "0.515539"; conf_lo "122.955850"; conf_hi "158.323372"; cov "143.973553";
chr10	Cufflinks	exon	6313178	6313252	1000	-	.	gene_id "chr10.165"; transcript_id "ENSMUST00000117291_ext"; exon_number "14"; FPKM "140.6396108737"; frac "0.515539"; conf_lo "122.955850"; conf_hi "158.323372"; cov "143.973553";
chr10	Cufflinks	exon	6314202	6314309	1000	-	.	gene_id "chr10.165"; transcript_id "ENSMUST00000117291_ext"; exon_number "15"; FPKM "140.6396108737"; frac "0.515539"; conf_lo "122.955850"; conf_hi "158.323372"; cov "143.973553";
chr10	Cufflinks	exon	6315805	6315851	1000	-	.	gene_id "chr10.165"; transcript_id "ENSMUST00000117291_ext"; exon_number "16"; FPKM "140.6396108737"; frac "0.515539"; conf_lo "122.955850"; conf_hi "158.323372"; cov "143.973553";
chr10	Cufflinks	exon	6318010	6318146	1000	-	.	gene_id "chr10.165"; transcript_id "ENSMUST00000117291_ext"; exon_number "17"; FPKM "140.6396108737"; frac "0.515539"; conf_lo "122.955850"; conf_hi "158.323372"; cov "143.973553";
chr10	Cufflinks	exon	6327942	6328115	1000	-	.	gene_id "chr10.165"; transcript_id "ENSMUST00000117291_ext"; exon_number "18"; FPKM "140.6396108737"; frac "0.515539"; conf_lo "122.955850"; conf_hi "158.323372"; cov "143.973553";
chr10	Cufflinks	exon	6329720	6329817	1000	-	.	gene_id "chr10.165"; transcript_id "ENSMUST00000117291_ext"; exon_number "19"; FPKM "140.6396108737"; frac "0.515539"; conf_lo "122.955850"; conf_hi "158.323372"; cov "143.973553";
chr10	Cufflinks	exon	6330936	6331027	1000	-	.	gene_id "chr10.165"; transcript_id "ENSMUST00000117291_ext"; exon_number "20"; FPKM "140.6396108737"; frac "0.515539"; conf_lo "122.955850"; conf_hi "158.323372"; cov "143.973553";
chr10	Cufflinks	exon	6338688	6338799	1000	-	.	gene_id "chr10.165"; transcript_id "ENSMUST00000117291_ext"; exon_number "21"; FPKM "140.6396108737"; frac "0.515539"; conf_lo "122.955850"; conf_hi "158.323372"; cov "143.973553";
chr10	Cufflinks	exon	6356544	6356680	1000	-	.	gene_id "chr10.165"; transcript_id "ENSMUST00000117291_ext"; exon_number "22"; FPKM "140.6396108737"; frac "0.515539"; conf_lo "122.955850"; conf_hi "158.323372"; cov "143.973553";
chr10	Cufflinks	exon	6360875	6360975	1000	-	.	gene_id "chr10.165"; transcript_id "ENSMUST00000117291_ext"; exon_number "23"; FPKM "140.6396108737"; frac "0.515539"; conf_lo "122.955850"; conf_hi "158.323372"; cov "143.973553";
chr10	Cufflinks	exon	6362333	6362457	1000	-	.	gene_id "chr10.165"; transcript_id "ENSMUST00000117291_ext"; exon_number "24"; FPKM "140.6396108737"; frac "0.515539"; conf_lo "122.955850"; conf_hi "158.323372"; cov "143.973553";
chr10	Cufflinks	exon	6366137	6366190	1000	-	.	gene_id "chr10.165"; transcript_id "ENSMUST00000117291_ext"; exon_number "25"; FPKM "140.6396108737"; frac "0.515539"; conf_lo "122.955850"; conf_hi "158.323372"; cov "143.973553";
chr10	Cufflinks	exon	6366275	6366325	1000	-	.	gene_id "chr10.165"; transcript_id "ENSMUST00000117291_ext"; exon_number "26"; FPKM "140.6396108737"; frac "0.515539"; conf_lo "122.955850"; conf_hi "158.323372"; cov "143.973553";
chr10	Cufflinks	exon	6367823	6367907	1000	-	.	gene_id "chr10.165"; transcript_id "ENSMUST00000117291_ext"; exon_number "27"; FPKM "140.6396108737"; frac "0.515539"; conf_lo "122.955850"; conf_hi "158.323372"; cov "143.973553";
chr10	Cufflinks	exon	6373063	6373908	1000	-	.	gene_id "chr10.165"; transcript_id "ENSMUST00000117291_ext"; exon_number "28"; FPKM "140.6396108737"; frac "0.515539"; conf_lo "122.955850"; conf_hi "158.323372"; cov "143.973553";
chr10	Cufflinks	transcript	6198416	6373908	712	-	.	gene_id "chr10.165"; transcript_id "chr10.165.4"; FPKM "100.2721754447"; frac "0.315142"; conf_lo "87.087665"; conf_hi "113.456685"; cov "102.649184"; full_read_support "yes";
chr10	Cufflinks	exon	6198416	6198532	712	-	.	gene_id "chr10.165"; transcript_id "chr10.165.4"; exon_number "1"; FPKM "100.2721754447"; frac "0.315142"; conf_lo "87.087665"; conf_hi "113.456685"; cov "102.649184";
chr10	Cufflinks	exon	6240012	6240164	712	-	.	gene_id "chr10.165"; transcript_id "chr10.165.4"; exon_number "2"; FPKM "100.2721754447"; frac "0.315142"; conf_lo "87.087665"; conf_hi "113.456685"; cov "102.649184";
chr10	Cufflinks	exon	6243198	6243305	712	-	.	gene_id "chr10.165"; transcript_id "chr10.165.4"; exon_number "3"; FPKM "100.2721754447"; frac "0.315142"; conf_lo "87.087665"; conf_hi "113.456685"; cov "102.649184";
chr10	Cufflinks	exon	6256368	6256545	712	-	.	gene_id "chr10.165"; transcript_id "chr10.165.4"; exon_number "4"; FPKM "100.2721754447"; frac "0.315142"; conf_lo "87.087665"; conf_hi "113.456685"; cov "102.649184";
chr10	Cufflinks	exon	6257146	6257246	712	-	.	gene_id "chr10.165"; transcript_id "chr10.165.4"; exon_number "5"; FPKM "100.2721754447"; frac "0.315142"; conf_lo "87.087665"; conf_hi "113.456685"; cov "102.649184";
chr10	Cufflinks	exon	6258266	6258307	712	-	.	gene_id "chr10.165"; transcript_id "chr10.165.4"; exon_number "6"; FPKM "100.2721754447"; frac "0.315142"; conf_lo "87.087665"; conf_hi "113.456685"; cov "102.649184";
chr10	Cufflinks	exon	6262665	6262804	712	-	.	gene_id "chr10.165"; transcript_id "chr10.165.4"; exon_number "7"; FPKM "100.2721754447"; frac "0.315142"; conf_lo "87.087665"; conf_hi "113.456685"; cov "102.649184";
chr10	Cufflinks	exon	6289680	6289791	712	-	.	gene_id "chr10.165"; transcript_id "chr10.165.4"; exon_number "8"; FPKM "100.2721754447"; frac "0.315142"; conf_lo "87.087665"; conf_hi "113.456685"; cov "102.649184";
chr10	Cufflinks	exon	6298273	6298341	712	-	.	gene_id "chr10.165"; transcript_id "chr10.165.4"; exon_number "9"; FPKM "100.2721754447"; frac "0.315142"; conf_lo "87.087665"; conf_hi "113.456685"; cov "102.649184";
chr10	Cufflinks	exon	6298570	6298710	712	-	.	gene_id "chr10.165"; transcript_id "chr10.165.4"; exon_number "10"; FPKM "100.2721754447"; frac "0.315142"; conf_lo "87.087665"; conf_hi "113.456685"; cov "102.649184";
chr10	Cufflinks	exon	6304692	6304768	712	-	.	gene_id "chr10.165"; transcript_id "chr10.165.4"; exon_number "11"; FPKM "100.2721754447"; frac "0.315142"; conf_lo "87.087665"; conf_hi "113.456685"; cov "102.649184";
chr10	Cufflinks	exon	6311223	6311325	712	-	.	gene_id "chr10.165"; transcript_id "chr10.165.4"; exon_number "12"; FPKM "100.2721754447"; frac "0.315142"; conf_lo "87.087665"; conf_hi "113.456685"; cov "102.649184";
chr10	Cufflinks	exon	6313178	6313252	712	-	.	gene_id "chr10.165"; transcript_id "chr10.165.4"; exon_number "13"; FPKM "100.2721754447"; frac "0.315142"; conf_lo "87.087665"; conf_hi "113.456685"; cov "102.649184";
chr10	Cufflinks	exon	6314202	6314309	712	-	.	gene_id "chr10.165"; transcript_id "chr10.165.4"; exon_number "14"; FPKM "100.2721754447"; frac "0.315142"; conf_lo "87.087665"; conf_hi "113.456685"; cov "102.649184";
chr10	Cufflinks	exon	6315805	6315851	712	-	.	gene_id "chr10.165"; transcript_id "chr10.165.4"; exon_number "15"; FPKM "100.2721754447"; frac "0.315142"; conf_lo "87.087665"; conf_hi "113.456685"; cov "102.649184";
chr10	Cufflinks	exon	6318010	6318146	712	-	.	gene_id "chr10.165"; transcript_id "chr10.165.4"; exon_number "16"; FPKM "100.2721754447"; frac "0.315142"; conf_lo "87.087665"; conf_hi "113.456685"; cov "102.649184";
chr10	Cufflinks	exon	6327942	6328115	712	-	.	gene_id "chr10.165"; transcript_id "chr10.165.4"; exon_number "17"; FPKM "100.2721754447"; frac "0.315142"; conf_lo "87.087665"; conf_hi "113.456685"; cov "102.649184";
chr10	Cufflinks	exon	6329720	6329817	712	-	.	gene_id "chr10.165"; transcript_id "chr10.165.4"; exon_number "18"; FPKM "100.2721754447"; frac "0.315142"; conf_lo "87.087665"; conf_hi "113.456685"; cov "102.649184";
chr10	Cufflinks	exon	6330936	6331027	712	-	.	gene_id "chr10.165"; transcript_id "chr10.165.4"; exon_number "19"; FPKM "100.2721754447"; frac "0.315142"; conf_lo "87.087665"; conf_hi "113.456685"; cov "102.649184";
chr10	Cufflinks	exon	6338688	6338799	712	-	.	gene_id "chr10.165"; transcript_id "chr10.165.4"; exon_number "20"; FPKM "100.2721754447"; frac "0.315142"; conf_lo "87.087665"; conf_hi "113.456685"; cov "102.649184";
chr10	Cufflinks	exon	6356544	6356680	712	-	.	gene_id "chr10.165"; transcript_id "chr10.165.4"; exon_number "21"; FPKM "100.2721754447"; frac "0.315142"; conf_lo "87.087665"; conf_hi "113.456685"; cov "102.649184";
chr10	Cufflinks	exon	6360875	6360975	712	-	.	gene_id "chr10.165"; transcript_id "chr10.165.4"; exon_number "22"; FPKM "100.2721754447"; frac "0.315142"; conf_lo "87.087665"; conf_hi "113.456685"; cov "102.649184";
chr10	Cufflinks	exon	6362333	6362457	712	-	.	gene_id "chr10.165"; transcript_id "chr10.165.4"; exon_number "23"; FPKM "100.2721754447"; frac "0.315142"; conf_lo "87.087665"; conf_hi "113.456685"; cov "102.649184";
chr10	Cufflinks	exon	6366137	6366190	712	-	.	gene_id "chr10.165"; transcript_id "chr10.165.4"; exon_number "24"; FPKM "100.2721754447"; frac "0.315142"; conf_lo "87.087665"; conf_hi "113.456685"; cov "102.649184";
chr10	Cufflinks	exon	6366275	6366325	712	-	.	gene_id "chr10.165"; transcript_id "chr10.165.4"; exon_number "25"; FPKM "100.2721754447"; frac "0.315142"; conf_lo "87.087665"; conf_hi "113.456685"; cov "102.649184";
chr10	Cufflinks	exon	6367823	6367907	712	-	.	gene_id "chr10.165"; transcript_id "chr10.165.4"; exon_number "26"; FPKM "100.2721754447"; frac "0.315142"; conf_lo "87.087665"; conf_hi "113.456685"; cov "102.649184";
chr10	Cufflinks	exon	6373063	6373908	712	-	.	gene_id "chr10.165"; transcript_id "chr10.165.4"; exon_number "27"; FPKM "100.2721754447"; frac "0.315142"; conf_lo "87.087665"; conf_hi "113.456685"; cov "102.649184";
chr10	Cufflinks	transcript	7347579	7398387	226	+	.	gene_id "chr10.347"; transcript_id "chr10.347.1"; FPKM "268.0930471345"; frac "0.499291"; conf_lo "263.614499"; conf_hi "272.571595"; cov "272.294479"; full_read_support "yes";
chr10	Cufflinks	exon	7347579	7350774	226	+	.	gene_id "chr10.347"; transcript_id "chr10.347.1"; exon_number "1"; FPKM "268.0930471345"; frac "0.499291"; conf_lo "263.614499"; conf_hi "272.571595"; cov "272.294479";
chr10	Cufflinks	exon	7357807	7358023	226	+	.	gene_id "chr10.347"; transcript_id "chr10.347.1"; exon_number "2"; FPKM "268.0930471345"; frac "0.499291"; conf_lo "263.614499"; conf_hi "272.571595"; cov "272.294479";
chr10	Cufflinks	exon	7359843	7359928	226	+	.	gene_id "chr10.347"; transcript_id "chr10.347.1"; exon_number "3"; FPKM "268.0930471345"; frac "0.499291"; conf_lo "263.614499"; conf_hi "272.571595"; cov "272.294479";
chr10	Cufflinks	exon	7360493	7360613	226	+	.	gene_id "chr10.347"; transcript_id "chr10.347.1"; exon_number "4"; FPKM "268.0930471345"; frac "0.499291"; conf_lo "263.614499"; conf_hi "272.571595"; cov "272.294479";
chr10	Cufflinks	exon	7364123	7364227	226	+	.	gene_id "chr10.347"; transcript_id "chr10.347.1"; exon_number "5"; FPKM "268.0930471345"; frac "0.499291"; conf_lo "263.614499"; conf_hi "272.571595"; cov "272.294479";
chr10	Cufflinks	exon	7367388	7367419	226	+	.	gene_id "chr10.347"; transcript_id "chr10.347.1"; exon_number "6"; FPKM "268.0930471345"; frac "0.499291"; conf_lo "263.614499"; conf_hi "272.571595"; cov "272.294479";
chr10	Cufflinks	exon	7368849	7368953	226	+	.	gene_id "chr10.347"; transcript_id "chr10.347.1"; exon_number "7"; FPKM "268.0930471345"; frac "0.499291"; conf_lo "263.614499"; conf_hi "272.571595"; cov "272.294479";
chr10	Cufflinks	exon	7382873	7383568	226	+	.	gene_id "chr10.347"; transcript_id "chr10.347.1"; exon_number "8"; FPKM "268.0930471345"; frac "0.499291"; conf_lo "263.614499"; conf_hi "272.571595"; cov "272.294479";
chr10	Cufflinks	exon	7387800	7387922	226	+	.	gene_id "chr10.347"; transcript_id "chr10.347.1"; exon_number "9"; FPKM "268.0930471345"; frac "0.499291"; conf_lo "263.614499"; conf_hi "272.571595"; cov "272.294479";
chr10	Cufflinks	exon	7389351	7389428	226	+	.	gene_id "chr10.347"; transcript_id "chr10.347.1"; exon_number "10"; FPKM "268.0930471345"; frac "0.499291"; conf_lo "263.614499"; conf_hi "272.571595"; cov "272.294479";
chr10	Cufflinks	exon	7390737	7390917	226	+	.	gene_id "chr10.347"; transcript_id "chr10.347.1"; exon_number "11"; FPKM "268.0930471345"; frac "0.499291"; conf_lo "263.614499"; conf_hi "272.571595"; cov "272.294479";
chr10	Cufflinks	exon	7393383	7393518	226	+	.	gene_id "chr10.347"; transcript_id "chr10.347.1"; exon_number "12"; FPKM "268.0930471345"; frac "0.499291"; conf_lo "263.614499"; conf_hi "272.571595"; cov "272.294479";
chr10	Cufflinks	exon	7394804	7394955	226	+	.	gene_id "chr10.347"; transcript_id "chr10.347.1"; exon_number "13"; FPKM "268.0930471345"; frac "0.499291"; conf_lo "263.614499"; conf_hi "272.571595"; cov "272.294479";
chr10	Cufflinks	exon	7396038	7396160	226	+	.	gene_id "chr10.347"; transcript_id "chr10.347.1"; exon_number "14"; FPKM "268.0930471345"; frac "0.499291"; conf_lo "263.614499"; conf_hi "272.571595"; cov "272.294479";
chr10	Cufflinks	exon	7398366	7398387	226	+	.	gene_id "chr10.347"; transcript_id "chr10.347.1"; exon_number "15"; FPKM "268.0930471345"; frac "0.499291"; conf_lo "263.614499"; conf_hi "272.571595"; cov "272.294479";
chr10	Cufflinks	transcript	7445798	7482947	1000	+	.	gene_id "chr10.398"; transcript_id "ENSMUST00000019929"; FPKM "153.5469416793"; frac "0.534030"; conf_lo "88.951837"; conf_hi "218.142046"; cov "157.888732"; full_read_support "yes";
chr10	Cufflinks	exon	7445798	7445921	1000	+	.	gene_id "chr10.398"; transcript_id "ENSMUST00000019929"; exon_number "1"; FPKM "153.5469416793"; frac "0.534030"; conf_lo "88.951837"; conf_hi "218.142046"; cov "157.888732";
chr10	Cufflinks	exon	7458521	7458695	1000	+	.	gene_id "chr10.398"; transcript_id "ENSMUST00000019929"; exon_number "2"; FPKM "153.5469416793"; frac "0.534030"; conf_lo "88.951837"; conf_hi "218.142046"; cov "157.888732";
chr10	Cufflinks	exon	7461206	7461363	1000	+	.	gene_id "chr10.398"; transcript_id "ENSMUST00000019929"; exon_number "3"; FPKM "153.5469416793"; frac "0.534030"; conf_lo "88.951837"; conf_hi "218.142046"; cov "157.888732";
chr10	Cufflinks	exon	7463354	7463534	1000	+	.	gene_id "chr10.398"; transcript_id "ENSMUST00000019929"; exon_number "4"; FPKM "153.5469416793"; frac "0.534030"; conf_lo "88.951837"; conf_hi "218.142046"; cov "157.888732";
chr10	Cufflinks	exon	7468574	7468695	1000	+	.	gene_id "chr10.398"; transcript_id "ENSMUST00000019929"; exon_number "5"; FPKM "153.5469416793"; frac "0.534030"; conf_lo "88.951837"; conf_hi "218.142046"; cov "157.888732";
chr10	Cufflinks	exon	7471342	7471447	1000	+	.	gene_id "chr10.398"; transcript_id "ENSMUST00000019929"; exon_number "6"; FPKM "153.5469416793"; frac "0.534030"; conf_lo "88.951837"; conf_hi "218.142046"; cov "157.888732";
chr10	Cufflinks	exon	7472542	7472700	1000	+	.	gene_id "chr10.398"; transcript_id "ENSMUST00000019929"; exon_number "7"; FPKM "153.5469416793"; frac "0.534030"; conf_lo "88.951837"; conf_hi "218.142046"; cov "157.888732";
chr10	Cufflinks	exon	7479495	7479621	1000	+	.	gene_id "chr10.398"; transcript_id "ENSMUST00000019929"; exon_number "8"; FPKM "153.5469416793"; frac "0.534030"; conf_lo "88.951837"; conf_hi "218.142046"; cov "157.888732";
chr10	Cufflinks	exon	7480533	7480667	1000	+	.	gene_id "chr10.398"; transcript_id "ENSMUST00000019929"; exon_number "9"; FPKM "153.5469416793"; frac "0.534030"; conf_lo "88.951837"; conf_hi "218.142046"; cov "157.888732";
chr10	Cufflinks	exon	7481041	7481167	1000	+	.	gene_id "chr10.398"; transcript_id "ENSMUST00000019929"; exon_number "10"; FPKM "153.5469416793"; frac "0.534030"; conf_lo "88.951837"; conf_hi "218.142046"; cov "157.888732";
chr10	Cufflinks	exon	7482588	7482947	1000	+	.	gene_id "chr10.398"; transcript_id "ENSMUST00000019929"; exon_number "11"; FPKM "153.5469416793"; frac "0.534030"; conf_lo "88.951837"; conf_hi "218.142046"; cov "157.888732";
chr10	Cufflinks	transcript	7445798	7482948	872	+	.	gene_id "chr10.398"; transcript_id "ENSMUST00000165806"; FPKM "133.8953889007"; frac "0.465970"; conf_lo "69.376487"; conf_hi "198.414291"; cov "137.681500"; full_read_support "yes";
chr10	Cufflinks	exon	7445798	7445921	872	+	.	gene_id "chr10.398"; transcript_id "ENSMUST00000165806"; exon_number "1"; FPKM "133.8953889007"; frac "0.465970"; conf_lo "69.376487"; conf_hi "198.414291"; cov "137.681500";
chr10	Cufflinks	exon	7458521	7458695	872	+	.	gene_id "chr10.398"; transcript_id "ENSMUST00000165806"; exon_number "2"; FPKM "133.8953889007"; frac "0.465970"; conf_lo "69.376487"; conf_hi "198.414291"; cov "137.681500";
chr10	Cufflinks	exon	7461206	7461363	872	+	.	gene_id "chr10.398"; transcript_id "ENSMUST00000165806"; exon_number "3"; FPKM "133.8953889007"; frac "0.465970"; conf_lo "69.376487"; conf_hi "198.414291"; cov "137.681500";
chr10	Cufflinks	exon	7463354	7463534	872	+	.	gene_id "chr10.398"; transcript_id "ENSMUST00000165806"; exon_number "4"; FPKM "133.8953889007"; frac "0.465970"; conf_lo "69.376487"; conf_hi "198.414291"; cov "137.681500";
chr10	Cufflinks	exon	7468574	7468695	872	+	.	gene_id "chr10.398"; transcript_id "ENSMUST00000165806"; exon_number "5"; FPKM "133.8953889007"; frac "0.465970"; conf_lo "69.376487"; conf_hi "198.414291"; cov "137.681500";
chr10	Cufflinks	exon	7471342	7471447	872	+	.	gene_id "chr10.398"; transcript_id "ENSMUST00000165806"; exon_number "6"; FPKM "133.8953889007"; frac "0.465970"; conf_lo "69.376487"; conf_hi "198.414291"; cov "137.681500";
chr10	Cufflinks	exon	7472542	7472700	872	+	.	gene_id "chr10.398"; transcript_id "ENSMUST00000165806"; exon_number "7"; FPKM "133.8953889007"; frac "0.465970"; conf_lo "69.376487"; conf_hi "198.414291"; cov "137.681500";
chr10	Cufflinks	exon	7479495	7479621	872	+	.	gene_id "chr10.398"; transcript_id "ENSMUST00000165806"; exon_number "8"; FPKM "133.8953889007"; frac "0.465970"; conf_lo "69.376487"; conf_hi "198.414291"; cov "137.681500";
chr10	Cufflinks	exon	7480533	7480667	872	+	.	gene_id "chr10.398"; transcript_id "ENSMUST00000165806"; exon_number "9"; FPKM "133.8953889007"; frac "0.465970"; conf_lo "69.376487"; conf_hi "198.414291"; cov "137.681500";
chr10	Cufflinks	exon	7481041	7481167	872	+	.	gene_id "chr10.398"; transcript_id "ENSMUST00000165806"; exon_number "10"; FPKM "133.8953889007"; frac "0.465970"; conf_lo "69.376487"; conf_hi "198.414291"; cov "137.681500";
chr10	Cufflinks	exon	7482588	7482948	872	+	.	gene_id "chr10.398"; transcript_id "ENSMUST00000165806"; exon_number "11"; FPKM "133.8953889007"; frac "0.465970"; conf_lo "69.376487"; conf_hi "198.414291"; cov "137.681500";
chr10	Cufflinks	transcript	7487754	7500717	1000	-	.	gene_id "chr10.402"; transcript_id "ENSMUST00000124838_ext"; FPKM "194.5854046541"; frac "1.000000"; conf_lo "187.222875"; conf_hi "201.947934"; cov "198.496193"; full_read_support "yes";
chr10	Cufflinks	exon	7487754	7488383	1000	-	.	gene_id "chr10.402"; transcript_id "ENSMUST00000124838_ext"; exon_number "1"; FPKM "194.5854046541"; frac "1.000000"; conf_lo "187.222875"; conf_hi "201.947934"; cov "198.496193";
chr10	Cufflinks	exon	7490155	7490318	1000	-	.	gene_id "chr10.402"; transcript_id "ENSMUST00000124838_ext"; exon_number "2"; FPKM "194.5854046541"; frac "1.000000"; conf_lo "187.222875"; conf_hi "201.947934"; cov "198.496193";
chr10	Cufflinks	exon	7493096	7493229	1000	-	.	gene_id "chr10.402"; transcript_id "ENSMUST00000124838_ext"; exon_number "3"; FPKM "194.5854046541"; frac "1.000000"; conf_lo "187.222875"; conf_hi "201.947934"; cov "198.496193";
chr10	Cufflinks	exon	7493746	7493902	1000	-	.	gene_id "chr10.402"; transcript_id "ENSMUST00000124838_ext"; exon_number "4"; FPKM "194.5854046541"; frac "1.000000"; conf_lo "187.222875"; conf_hi "201.947934"; cov "198.496193";
chr10	Cufflinks	exon	7495016	7495167	1000	-	.	gene_id "chr10.402"; transcript_id "ENSMUST00000124838_ext"; exon_number "5"; FPKM "194.5854046541"; frac "1.000000"; conf_lo "187.222875"; conf_hi "201.947934"; cov "198.496193";
chr10	Cufflinks	exon	7497572	7497668	1000	-	.	gene_id "chr10.402"; transcript_id "ENSMUST00000124838_ext"; exon_number "6"; FPKM "194.5854046541"; frac "1.000000"; conf_lo "187.222875"; conf_hi "201.947934"; cov "198.496193";
chr10	Cufflinks	exon	7499101	7499160	1000	-	.	gene_id "chr10.402"; transcript_id "ENSMUST00000124838_ext"; exon_number "7"; FPKM "194.5854046541"; frac "1.000000"; conf_lo "187.222875"; conf_hi "201.947934"; cov "198.496193";
chr10	Cufflinks	exon	7500559	7500717	1000	-	.	gene_id "chr10.402"; transcript_id "ENSMUST00000124838_ext"; exon_number "8"; FPKM "194.5854046541"; frac "1.000000"; conf_lo "187.222875"; conf_hi "201.947934"; cov "198.496193";
chr10	Cufflinks	transcript	7512689	7542933	1000	+	.	gene_id "chr10.411"; transcript_id "ENSMUST00000015901"; FPKM "313.8508149844"; frac "1.000000"; conf_lo "307.773785"; conf_hi "319.927845"; cov "322.041455"; full_read_support "yes";
chr10	Cufflinks	exon	7512689	7512818	1000	+	.	gene_id "chr10.411"; transcript_id "ENSMUST00000015901"; exon_number "1"; FPKM "313.8508149844"; frac "1.000000"; conf_lo "307.773785"; conf_hi "319.927845"; cov "322.041455";
chr10	Cufflinks	exon	7515442	7515509	1000	+	.	gene_id "chr10.411"; transcript_id "ENSMUST00000015901"; exon_number "2"; FPKM "313.8508149844"; frac "1.000000"; conf_lo "307.773785"; conf_hi "319.927845"; cov "322.041455";
chr10	Cufflinks	exon	7515595	7515659	1000	+	.	gene_id "chr10.411"; transcript_id "ENSMUST00000015901"; exon_number "3"; FPKM "313.8508149844"; frac "1.000000"; conf_lo "307.773785"; conf_hi "319.927845"; cov "322.041455";
chr10	Cufflinks	exon	7517556	7517673	1000	+	.	gene_id "chr10.411"; transcript_id "ENSMUST00000015901"; exon_number "4"; FPKM "313.8508149844"; frac "1.000000"; conf_lo "307.773785"; conf_hi "319.927845"; cov "322.041455";
chr10	Cufflinks	exon	7518213	7518355	1000	+	.	gene_id "chr10.411"; transcript_id "ENSMUST00000015901"; exon_number "5"; FPKM "313.8508149844"; frac "1.000000"; conf_lo "307.773785"; conf_hi "319.927845"; cov "322.041455";
chr10	Cufflinks	exon	7519351	7519447	1000	+	.	gene_id "chr10.411"; transcript_id "ENSMUST00000015901"; exon_number "6"; FPKM "313.8508149844"; frac "1.000000"; conf_lo "307.773785"; conf_hi "319.927845"; cov "322.041455";
chr10	Cufflinks	exon	7520532	7520648	1000	+	.	gene_id "chr10.411"; transcript_id "ENSMUST00000015901"; exon_number "7"; FPKM "313.8508149844"; frac "1.000000"; conf_lo "307.773785"; conf_hi "319.927845"; cov "322.041455";
chr10	Cufflinks	exon	7521643	7521767	1000	+	.	gene_id "chr10.411"; transcript_id "ENSMUST00000015901"; exon_number "8"; FPKM "313.8508149844"; frac "1.000000"; conf_lo "307.773785"; conf_hi "319.927845"; cov "322.041455";
chr10	Cufflinks	exon	7524754	7524820	1000	+	.	gene_id "chr10.411"; transcript_id "ENSMUST00000015901"; exon_number "9"; FPKM "313.8508149844"; frac "1.000000"; conf_lo "307.773785"; conf_hi "319.927845"; cov "322.041455";
chr10	Cufflinks	exon	7527069	7527180	1000	+	.	gene_id "chr10.411"; transcript_id "ENSMUST00000015901"; exon_number "10"; FPKM "313.8508149844"; frac "1.000000"; conf_lo "307.773785"; conf_hi "319.927845"; cov "322.041455";
chr10	Cufflinks	exon	7530160	7530256	1000	+	.	gene_id "chr10.411"; transcript_id "ENSMUST00000015901"; exon_number "11"; FPKM "313.8508149844"; frac "1.000000"; conf_lo "307.773785"; conf_hi "319.927845"; cov "322.041455";
chr10	Cufflinks	exon	7534462	7534609	1000	+	.	gene_id "chr10.411"; transcript_id "ENSMUST00000015901"; exon_number "12"; FPKM "313.8508149844"; frac "1.000000"; conf_lo "307.773785"; conf_hi "319.927845"; cov "322.041455";
chr10	Cufflinks	exon	7540750	7542933	1000	+	.	gene_id "chr10.411"; transcript_id "ENSMUST00000015901"; exon_number "13"; FPKM "313.8508149844"; frac "1.000000"; conf_lo "307.773785"; conf_hi "319.927845"; cov "322.041455";
chr10	Cufflinks	transcript	10869045	10933278	1000	+	.	gene_id "chr10.561"; transcript_id "chr10.561.6"; FPKM "25.6199436796"; frac "0.510946"; conf_lo "23.261645"; conf_hi "27.978242"; cov "26.163047"; full_read_support "yes";
chr10	Cufflinks	exon	10869045	10869384	1000	+	.	gene_id "chr10.561"; transcript_id "chr10.561.6"; exon_number "1"; FPKM "25.6199436796"; frac "0.510946"; conf_lo "23.261645"; conf_hi "27.978242"; cov "26.163047";
chr10	Cufflinks	exon	10871411	10872066	1000	+	.	gene_id "chr10.561"; transcript_id "chr10.561.6"; exon_number "2"; FPKM "25.6199436796"; frac "0.510946"; conf_lo "23.261645"; conf_hi "27.978242"; cov "26.163047";
chr10	Cufflinks	exon	10874457	10874586	1000	+	.	gene_id "chr10.561"; transcript_id "chr10.561.6"; exon_number "3"; FPKM "25.6199436796"; frac "0.510946"; conf_lo "23.261645"; conf_hi "27.978242"; cov "26.163047";
chr10	Cufflinks	exon	10876818	10877036	1000	+	.	gene_id "chr10.561"; transcript_id "chr10.561.6"; exon_number "4"; FPKM "25.6199436796"; frac "0.510946"; conf_lo "23.261645"; conf_hi "27.978242"; cov "26.163047";
chr10	Cufflinks	exon	10879316	10879394	1000	+	.	gene_id "chr10.561"; transcript_id "chr10.561.6"; exon_number "5"; FPKM "25.6199436796"; frac "0.510946"; conf_lo "23.261645"; conf_hi "27.978242"; cov "26.163047";
chr10	Cufflinks	exon	10880265	10880415	1000	+	.	gene_id "chr10.561"; transcript_id "chr10.561.6"; exon_number "6"; FPKM "25.6199436796"; frac "0.510946"; conf_lo "23.261645"; conf_hi "27.978242"; cov "26.163047";
chr10	Cufflinks	exon	10881917	10882025	1000	+	.	gene_id "chr10.561"; transcript_id "chr10.561.6"; exon_number "7"; FPKM "25.6199436796"; frac "0.510946"; conf_lo "23.261645"; conf_hi "27.978242"; cov "26.163047";
chr10	Cufflinks	exon	10882607	10882860	1000	+	.	gene_id "chr10.561"; transcript_id "chr10.561.6"; exon_number "8"; FPKM "25.6199436796"; frac "0.510946"; conf_lo "23.261645"; conf_hi "27.978242"; cov "26.163047";
chr10	Cufflinks	exon	10884143	10884793	1000	+	.	gene_id "chr10.561"; transcript_id "chr10.561.6"; exon_number "9"; FPKM "25.6199436796"; frac "0.510946"; conf_lo "23.261645"; conf_hi "27.978242"; cov "26.163047";
chr10	Cufflinks	exon	10886284	10886535	1000	+	.	gene_id "chr10.561"; transcript_id "chr10.561.6"; exon_number "10"; FPKM "25.6199436796"; frac "0.510946"; conf_lo "23.261645"; conf_hi "27.978242"; cov "26.163047";
chr10	Cufflinks	exon	10887632	10887710	1000	+	.	gene_id "chr10.561"; transcript_id "chr10.561.6"; exon_number "11"; FPKM "25.6199436796"; frac "0.510946"; conf_lo "23.261645"; conf_hi "27.978242"; cov "26.163047";
chr10	Cufflinks	exon	10889777	10889940	1000	+	.	gene_id "chr10.561"; transcript_id "chr10.561.6"; exon_number "12"; FPKM "25.6199436796"; frac "0.510946"; conf_lo "23.261645"; conf_hi "27.978242"; cov "26.163047";
chr10	Cufflinks	exon	10890045	10890301	1000	+	.	gene_id "chr10.561"; transcript_id "chr10.561.6"; exon_number "13"; FPKM "25.6199436796"; frac "0.510946"; conf_lo "23.261645"; conf_hi "27.978242"; cov "26.163047";
chr10	Cufflinks	exon	10891671	10891799	1000	+	.	gene_id "chr10.561"; transcript_id "chr10.561.6"; exon_number "14"; FPKM "25.6199436796"; frac "0.510946"; conf_lo "23.261645"; conf_hi "27.978242"; cov "26.163047";
chr10	Cufflinks	exon	10898532	10898620	1000	+	.	gene_id "chr10.561"; transcript_id "chr10.561.6"; exon_number "15"; FPKM "25.6199436796"; frac "0.510946"; conf_lo "23.261645"; conf_hi "27.978242"; cov "26.163047";
chr10	Cufflinks	exon	10901310	10901402	1000	+	.	gene_id "chr10.561"; transcript_id "chr10.561.6"; exon_number "16"; FPKM "25.6199436796"; frac "0.510946"; conf_lo "23.261645"; conf_hi "27.978242"; cov "26.163047";
chr10	Cufflinks	exon	10903572	10903679	1000	+	.	gene_id "chr10.561"; transcript_id "chr10.561.6"; exon_number "17"; FPKM "25.6199436796"; frac "0.510946"; conf_lo "23.261645"; conf_hi "27.978242"; cov "26.163047";
chr10	Cufflinks	exon	10905118	10905260	1000	+	.	gene_id "chr10.561"; transcript_id "chr10.561.6"; exon_number "18"; FPKM "25.6199436796"; frac "0.510946"; conf_lo "23.261645"; conf_hi "27.978242"; cov "26.163047";
chr10	Cufflinks	exon	10906179	10906352	1000	+	.	gene_id "chr10.561"; transcript_id "chr10.561.6"; exon_number "19"; FPKM "25.6199436796"; frac "0.510946"; conf_lo "23.261645"; conf_hi "27.978242"; cov "26.163047";
chr10	Cufflinks	exon	10906641	10906703	1000	+	.	gene_id "chr10.561"; transcript_id "chr10.561.6"; exon_number "20"; FPKM "25.6199436796"; frac "0.510946"; conf_lo "23.261645"; conf_hi "27.978242"; cov "26.163047";
chr10	Cufflinks	exon	10907738	10907963	1000	+	.	gene_id "chr10.561"; transcript_id "chr10.561.6"; exon_number "21"; FPKM "25.6199436796"; frac "0.510946"; conf_lo "23.261645"; conf_hi "27.978242"; cov "26.163047";
chr10	Cufflinks	exon	10909429	10909572	1000	+	.	gene_id "chr10.561"; transcript_id "chr10.561.6"; exon_number "22"; FPKM "25.6199436796"; frac "0.510946"; conf_lo "23.261645"; conf_hi "27.978242"; cov "26.163047";
chr10	Cufflinks	exon	10910784	10910885	1000	+	.	gene_id "chr10.561"; transcript_id "chr10.561.6"; exon_number "23"; FPKM "25.6199436796"; frac "0.510946"; conf_lo "23.261645"; conf_hi "27.978242"; cov "26.163047";
chr10	Cufflinks	exon	10912284	10912355	1000	+	.	gene_id "chr10.561"; transcript_id "chr10.561.6"; exon_number "24"; FPKM "25.6199436796"; frac "0.510946"; conf_lo "23.261645"; conf_hi "27.978242"; cov "26.163047";
chr10	Cufflinks	exon	10913979	10914167	1000	+	.	gene_id "chr10.561"; transcript_id "chr10.561.6"; exon_number "25"; FPKM "25.6199436796"; frac "0.510946"; conf_lo "23.261645"; conf_hi "27.978242"; cov "26.163047";
chr10	Cufflinks	exon	10924979	10925071	1000	+	.	gene_id "chr10.561"; transcript_id "chr10.561.6"; exon_number "26"; FPKM "25.6199436796"; frac "0.510946"; conf_lo "23.261645"; conf_hi "27.978242"; cov "26.163047";
chr10	Cufflinks	exon	10926067	10926153	1000	+	.	gene_id "chr10.561"; transcript_id "chr10.561.6"; exon_number "27"; FPKM "25.6199436796"; frac "0.510946"; conf_lo "23.261645"; conf_hi "27.978242"; cov "26.163047";
chr10	Cufflinks	exon	10926895	10927073	1000	+	.	gene_id "chr10.561"; transcript_id "chr10.561.6"; exon_number "28"; FPKM "25.6199436796"; frac "0.510946"; conf_lo "23.261645"; conf_hi "27.978242"; cov "26.163047";
chr10	Cufflinks	exon	10932120	10932200	1000	+	.	gene_id "chr10.561"; transcript_id "chr10.561.6"; exon_number "29"; FPKM "25.6199436796"; frac "0.510946"; conf_lo "23.261645"; conf_hi "27.978242"; cov "26.163047";
chr10	Cufflinks	exon	10933246	10933278	1000	+	.	gene_id "chr10.561"; transcript_id "chr10.561.6"; exon_number "30"; FPKM "25.6199436796"; frac "0.510946"; conf_lo "23.261645"; conf_hi "27.978242"; cov "26.163047";
chr10	Cufflinks	transcript	10869045	10937393	534	+	.	gene_id "chr10.561"; transcript_id "ENSMUST00000044053_ext"; FPKM "13.6944308773"; frac "0.489054"; conf_lo "12.387250"; conf_hi "15.001612"; cov "13.984732"; full_read_support "yes";
chr10	Cufflinks	exon	10869045	10869384	534	+	.	gene_id "chr10.561"; transcript_id "ENSMUST00000044053_ext"; exon_number "1"; FPKM "13.6944308773"; frac "0.489054"; conf_lo "12.387250"; conf_hi "15.001612"; cov "13.984732";
chr10	Cufflinks	exon	10871411	10872066	534	+	.	gene_id "chr10.561"; transcript_id "ENSMUST00000044053_ext"; exon_number "2"; FPKM "13.6944308773"; frac "0.489054"; conf_lo "12.387250"; conf_hi "15.001612"; cov "13.984732";
chr10	Cufflinks	exon	10874457	10874586	534	+	.	gene_id "chr10.561"; transcript_id "ENSMUST00000044053_ext"; exon_number "3"; FPKM "13.6944308773"; frac "0.489054"; conf_lo "12.387250"; conf_hi "15.001612"; cov "13.984732";
chr10	Cufflinks	exon	10876818	10877036	534	+	.	gene_id "chr10.561"; transcript_id "ENSMUST00000044053_ext"; exon_number "4"; FPKM "13.6944308773"; frac "0.489054"; conf_lo "12.387250"; conf_hi "15.001612"; cov "13.984732";
chr10	Cufflinks	exon	10879316	10879394	534	+	.	gene_id "chr10.561"; transcript_id "ENSMUST00000044053_ext"; exon_number "5"; FPKM "13.6944308773"; frac "0.489054"; conf_lo "12.387250"; conf_hi "15.001612"; cov "13.984732";
chr10	Cufflinks	exon	10880265	10880415	534	+	.	gene_id "chr10.561"; transcript_id "ENSMUST00000044053_ext"; exon_number "6"; FPKM "13.6944308773"; frac "0.489054"; conf_lo "12.387250"; conf_hi "15.001612"; cov "13.984732";
chr10	Cufflinks	exon	10881917	10882025	534	+	.	gene_id "chr10.561"; transcript_id "ENSMUST00000044053_ext"; exon_number "7"; FPKM "13.6944308773"; frac "0.489054"; conf_lo "12.387250"; conf_hi "15.001612"; cov "13.984732";
chr10	Cufflinks	exon	10882607	10882860	534	+	.	gene_id "chr10.561"; transcript_id "ENSMUST00000044053_ext"; exon_number "8"; FPKM "13.6944308773"; frac "0.489054"; conf_lo "12.387250"; conf_hi "15.001612"; cov "13.984732";
chr10	Cufflinks	exon	10884143	10884793	534	+	.	gene_id "chr10.561"; transcript_id "ENSMUST00000044053_ext"; exon_number "9"; FPKM "13.6944308773"; frac "0.489054"; conf_lo "12.387250"; conf_hi "15.001612"; cov "13.984732";
chr10	Cufflinks	exon	10886284	10886535	534	+	.	gene_id "chr10.561"; transcript_id "ENSMUST00000044053_ext"; exon_number "10"; FPKM "13.6944308773"; frac "0.489054"; conf_lo "12.387250"; conf_hi "15.001612"; cov "13.984732";
chr10	Cufflinks	exon	10887632	10887710	534	+	.	gene_id "chr10.561"; transcript_id "ENSMUST00000044053_ext"; exon_number "11"; FPKM "13.6944308773"; frac "0.489054"; conf_lo "12.387250"; conf_hi "15.001612"; cov "13.984732";
chr10	Cufflinks	exon	10889777	10889940	534	+	.	gene_id "chr10.561"; transcript_id "ENSMUST00000044053_ext"; exon_number "12"; FPKM "13.6944308773"; frac "0.489054"; conf_lo "12.387250"; conf_hi "15.001612"; cov "13.984732";
chr10	Cufflinks	exon	10890045	10890301	534	+	.	gene_id "chr10.561"; transcript_id "ENSMUST00000044053_ext"; exon_number "13"; FPKM "13.6944308773"; frac "0.489054"; conf_lo "12.387250"; conf_hi "15.001612"; cov "13.984732";
chr10	Cufflinks	exon	10891671	10891792	534	+	.	gene_id "chr10.561"; transcript_id "ENSMUST00000044053_ext"; exon_number "14"; FPKM "13.6944308773"; frac "0.489054"; conf_lo "12.387250"; conf_hi "15.001612"; cov "13.984732";
chr10	Cufflinks	exon	10898532	10898620	534	+	.	gene_id "chr10.561"; transcript_id "ENSMUST00000044053_ext"; exon_number "15"; FPKM "13.6944308773"; frac "0.489054"; conf_lo "12.387250"; conf_hi "15.001612"; cov "13.984732";
chr10	Cufflinks	exon	10901310	10901402	534	+	.	gene_id "chr10.561"; transcript_id "ENSMUST00000044053_ext"; exon_number "16"; FPKM "13.6944308773"; frac "0.489054"; conf_lo "12.387250"; conf_hi "15.001612"; cov "13.984732";
chr10	Cufflinks	exon	10903572	10903679	534	+	.	gene_id "chr10.561"; transcript_id "ENSMUST00000044053_ext"; exon_number "17"; FPKM "13.6944308773"; frac "0.489054"; conf_lo "12.387250"; conf_hi "15.001612"; cov "13.984732";
chr10	Cufflinks	exon	10905118	10905260	534	+	.	gene_id "chr10.561"; transcript_id "ENSMUST00000044053_ext"; exon_number "18"; FPKM "13.6944308773"; frac "0.489054"; conf_lo "12.387250"; conf_hi "15.001612"; cov "13.984732";
chr10	Cufflinks	exon	10906179	10906352	534	+	.	gene_id "chr10.561"; transcript_id "ENSMUST00000044053_ext"; exon_number "19"; FPKM "13.6944308773"; frac "0.489054"; conf_lo "12.387250"; conf_hi "15.001612"; cov "13.984732";
chr10	Cufflinks	exon	10906641	10906703	534	+	.	gene_id "chr10.561"; transcript_id "ENSMUST00000044053_ext"; exon_number "20"; FPKM "13.6944308773"; frac "0.489054"; conf_lo "12.387250"; conf_hi "15.001612"; cov "13.984732";
chr10	Cufflinks	exon	10907738	10907963	534	+	.	gene_id "chr10.561"; transcript_id "ENSMUST00000044053_ext"; exon_number "21"; FPKM "13.6944308773"; frac "0.489054"; conf_lo "12.387250"; conf_hi "15.001612"; cov "13.984732";
chr10	Cufflinks	exon	10909429	10909572	534	+	.	gene_id "chr10.561"; transcript_id "ENSMUST00000044053_ext"; exon_number "22"; FPKM "13.6944308773"; frac "0.489054"; conf_lo "12.387250"; conf_hi "15.001612"; cov "13.984732";
chr10	Cufflinks	exon	10910784	10910885	534	+	.	gene_id "chr10.561"; transcript_id "ENSMUST00000044053_ext"; exon_number "23"; FPKM "13.6944308773"; frac "0.489054"; conf_lo "12.387250"; conf_hi "15.001612"; cov "13.984732";
chr10	Cufflinks	exon	10912284	10912355	534	+	.	gene_id "chr10.561"; transcript_id "ENSMUST00000044053_ext"; exon_number "24"; FPKM "13.6944308773"; frac "0.489054"; conf_lo "12.387250"; conf_hi "15.001612"; cov "13.984732";
chr10	Cufflinks	exon	10913979	10914167	534	+	.	gene_id "chr10.561"; transcript_id "ENSMUST00000044053_ext"; exon_number "25"; FPKM "13.6944308773"; frac "0.489054"; conf_lo "12.387250"; conf_hi "15.001612"; cov "13.984732";
chr10	Cufflinks	exon	10924979	10925071	534	+	.	gene_id "chr10.561"; transcript_id "ENSMUST00000044053_ext"; exon_number "26"; FPKM "13.6944308773"; frac "0.489054"; conf_lo "12.387250"; conf_hi "15.001612"; cov "13.984732";
chr10	Cufflinks	exon	10926067	10926153	534	+	.	gene_id "chr10.561"; transcript_id "ENSMUST00000044053_ext"; exon_number "27"; FPKM "13.6944308773"; frac "0.489054"; conf_lo "12.387250"; conf_hi "15.001612"; cov "13.984732";
chr10	Cufflinks	exon	10926895	10927073	534	+	.	gene_id "chr10.561"; transcript_id "ENSMUST00000044053_ext"; exon_number "28"; FPKM "13.6944308773"; frac "0.489054"; conf_lo "12.387250"; conf_hi "15.001612"; cov "13.984732";
chr10	Cufflinks	exon	10932120	10932200	534	+	.	gene_id "chr10.561"; transcript_id "ENSMUST00000044053_ext"; exon_number "29"; FPKM "13.6944308773"; frac "0.489054"; conf_lo "12.387250"; conf_hi "15.001612"; cov "13.984732";
chr10	Cufflinks	exon	10933246	10937393	534	+	.	gene_id "chr10.561"; transcript_id "ENSMUST00000044053_ext"; exon_number "30"; FPKM "13.6944308773"; frac "0.489054"; conf_lo "12.387250"; conf_hi "15.001612"; cov "13.984732";
chr10	Cufflinks	transcript	11001108	11015109	683	+	.	gene_id "chr10.587"; transcript_id "chr10.587.2"; FPKM "785.5681749923"; frac "0.190076"; conf_lo "758.545471"; conf_hi "812.590879"; cov "808.224580"; full_read_support "yes";
chr10	Cufflinks	exon	11001108	11001298	683	+	.	gene_id "chr10.587"; transcript_id "chr10.587.2"; exon_number "1"; FPKM "785.5681749923"; frac "0.190076"; conf_lo "758.545471"; conf_hi "812.590879"; cov "808.224580";
chr10	Cufflinks	exon	11009318	11010066	683	+	.	gene_id "chr10.587"; transcript_id "chr10.587.2"; exon_number "2"; FPKM "785.5681749923"; frac "0.190076"; conf_lo "758.545471"; conf_hi "812.590879"; cov "808.224580";
chr10	Cufflinks	exon	11011213	11011370	683	+	.	gene_id "chr10.587"; transcript_id "chr10.587.2"; exon_number "3"; FPKM "785.5681749923"; frac "0.190076"; conf_lo "758.545471"; conf_hi "812.590879"; cov "808.224580";
chr10	Cufflinks	exon	11015015	11015109	683	+	.	gene_id "chr10.587"; transcript_id "chr10.587.2"; exon_number "4"; FPKM "785.5681749923"; frac "0.190076"; conf_lo "758.545471"; conf_hi "812.590879"; cov "808.224580";
chr10	Cufflinks	transcript	11001108	11017850	140	+	.	gene_id "chr10.587"; transcript_id "ENSMUST00000129456_ext"; FPKM "161.8058483548"; frac "0.185112"; conf_lo "155.321157"; conf_hi "168.290540"; cov "166.472456"; full_read_support "yes";
chr10	Cufflinks	exon	11001108	11001298	140	+	.	gene_id "chr10.587"; transcript_id "ENSMUST00000129456_ext"; exon_number "1"; FPKM "161.8058483548"; frac "0.185112"; conf_lo "155.321157"; conf_hi "168.290540"; cov "166.472456";
chr10	Cufflinks	exon	11009318	11011370	140	+	.	gene_id "chr10.587"; transcript_id "ENSMUST00000129456_ext"; exon_number "2"; FPKM "161.8058483548"; frac "0.185112"; conf_lo "155.321157"; conf_hi "168.290540"; cov "166.472456";
chr10	Cufflinks	exon	11015015	11017850	140	+	.	gene_id "chr10.587"; transcript_id "ENSMUST00000129456_ext"; exon_number "3"; FPKM "161.8058483548"; frac "0.185112"; conf_lo "155.321157"; conf_hi "168.290540"; cov "166.472456";
chr10	Cufflinks	transcript	11001385	11015316	1000	+	.	gene_id "chr10.587"; transcript_id "ENSMUST00000070300"; FPKM "1149.7691838647"; frac "0.624813"; conf_lo "1131.655314"; conf_hi "1167.883053"; cov "1182.929432"; full_read_support "no";
chr10	Cufflinks	exon	11001385	11001521	1000	+	.	gene_id "chr10.587"; transcript_id "ENSMUST00000070300"; exon_number "1"; FPKM "1149.7691838647"; frac "0.624813"; conf_lo "1131.655314"; conf_hi "1167.883053"; cov "1182.929432";
chr10	Cufflinks	exon	11009318	11011370	1000	+	.	gene_id "chr10.587"; transcript_id "ENSMUST00000070300"; exon_number "2"; FPKM "1149.7691838647"; frac "0.624813"; conf_lo "1131.655314"; conf_hi "1167.883053"; cov "1182.929432";
chr10	Cufflinks	exon	11015015	11015316	1000	+	.	gene_id "chr10.587"; transcript_id "ENSMUST00000070300"; exon_number "3"; FPKM "1149.7691838647"; frac "0.624813"; conf_lo "1131.655314"; conf_hi "1167.883053"; cov "1182.929432";
chr10	Cufflinks	transcript	12659787	12684065	723	-	.	gene_id "chr10.765"; transcript_id "ENSMUST00000163425"; FPKM "59.2558371701"; frac "0.238689"; conf_lo "49.084371"; conf_hi "69.427303"; cov "60.727405"; full_read_support "yes";
chr10	Cufflinks	exon	12659787	12661787	723	-	.	gene_id "chr10.765"; transcript_id "ENSMUST00000163425"; exon_number "1"; FPKM "59.2558371701"; frac "0.238689"; conf_lo "49.084371"; conf_hi "69.427303"; cov "60.727405";
chr10	Cufflinks	exon	12683806	12684065	723	-	.	gene_id "chr10.765"; transcript_id "ENSMUST00000163425"; exon_number "2"; FPKM "59.2558371701"; frac "0.238689"; conf_lo "49.084371"; conf_hi "69.427303"; cov "60.727405";
chr10	Cufflinks	transcript	12659787	12684065	1000	-	.	gene_id "chr10.765"; transcript_id "ENSMUST00000042861"; FPKM "81.9487295703"; frac "0.351212"; conf_lo "72.093953"; conf_hi "91.803506"; cov "83.983855"; full_read_support "yes";
chr10	Cufflinks	exon	12659787	12661787	1000	-	.	gene_id "chr10.765"; transcript_id "ENSMUST00000042861"; exon_number "1"; FPKM "81.9487295703"; frac "0.351212"; conf_lo "72.093953"; conf_hi "91.803506"; cov "83.983855";
chr10	Cufflinks	exon	12663958	12664092	1000	-	.	gene_id "chr10.765"; transcript_id "ENSMUST00000042861"; exon_number "2"; FPKM "81.9487295703"; frac "0.351212"; conf_lo "72.093953"; conf_hi "91.803506"; cov "83.983855";
chr10	Cufflinks	exon	12683806	12684065	1000	-	.	gene_id "chr10.765"; transcript_id "ENSMUST00000042861"; exon_number "3"; FPKM "81.9487295703"; frac "0.351212"; conf_lo "72.093953"; conf_hi "91.803506"; cov "83.983855";
chr10	Cufflinks	transcript	12660309	12663475	905	-	.	gene_id "chr10.765"; transcript_id "chr10.765.3"; FPKM "74.1954415784"; frac "0.211073"; conf_lo "54.341491"; conf_hi "94.049393"; cov "76.038021"; full_read_support "yes";
chr10	Cufflinks	exon	12660309	12661787	905	-	.	gene_id "chr10.765"; transcript_id "chr10.765.3"; exon_number "1"; FPKM "74.1954415784"; frac "0.211073"; conf_lo "54.341491"; conf_hi "94.049393"; cov "76.038021";
chr10	Cufflinks	exon	12663314	12663475	905	-	.	gene_id "chr10.765"; transcript_id "chr10.765.3"; exon_number "2"; FPKM "74.1954415784"; frac "0.211073"; conf_lo "54.341491"; conf_hi "94.049393"; cov "76.038021";
chr10	Cufflinks	transcript	12660309	12666180	846	-	.	gene_id "chr10.765"; transcript_id "chr10.765.4"; FPKM "69.3562787651"; frac "0.199027"; conf_lo "48.054070"; conf_hi "90.658488"; cov "71.078682"; full_read_support "yes";
chr10	Cufflinks	exon	12660309	12661787	846	-	.	gene_id "chr10.765"; transcript_id "chr10.765.4"; exon_number "1"; FPKM "69.3562787651"; frac "0.199027"; conf_lo "48.054070"; conf_hi "90.658488"; cov "71.078682";
chr10	Cufflinks	exon	12663958	12664092	846	-	.	gene_id "chr10.765"; transcript_id "chr10.765.4"; exon_number "2"; FPKM "69.3562787651"; frac "0.199027"; conf_lo "48.054070"; conf_hi "90.658488"; cov "71.078682";
chr10	Cufflinks	exon	12666141	12666180	846	-	.	gene_id "chr10.765"; transcript_id "chr10.765.4"; exon_number "3"; FPKM "69.3562787651"; frac "0.199027"; conf_lo "48.054070"; conf_hi "90.658488"; cov "71.078682";
chr10	Cufflinks	transcript	12728256	12728988	1000	+	.	gene_id "chr10.768"; transcript_id "ENSMUST00000105139"; FPKM "1517.5661912353"; frac "1.000000"; conf_lo "1485.663350"; conf_hi "1549.469032"; cov "1552.608589"; full_read_support "yes";
chr10	Cufflinks	exon	12728256	12728988	1000	+	.	gene_id "chr10.768"; transcript_id "ENSMUST00000105139"; exon_number "1"; FPKM "1517.5661912353"; frac "1.000000"; conf_lo "1485.663350"; conf_hi "1549.469032"; cov "1552.608589";
chr10	Cufflinks	transcript	12898446	12912974	1000	-	.	gene_id "chr10.775"; transcript_id "ENSMUST00000019950_ext"; FPKM "20.3156306678"; frac "0.400062"; conf_lo "18.119998"; conf_hi "22.511264"; cov "20.792357"; full_read_support "yes";
chr10	Cufflinks	exon	12898446	12898802	1000	-	.	gene_id "chr10.775"; transcript_id "ENSMUST00000019950_ext"; exon_number "1"; FPKM "20.3156306678"; frac "0.400062"; conf_lo "18.119998"; conf_hi "22.511264"; cov "20.792357";
chr10	Cufflinks	exon	12898929	12899129	1000	-	.	gene_id "chr10.775"; transcript_id "ENSMUST00000019950_ext"; exon_number "2"; FPKM "20.3156306678"; frac "0.400062"; conf_lo "18.119998"; conf_hi "22.511264"; cov "20.792357";
chr10	Cufflinks	exon	12899461	12899513	1000	-	.	gene_id "chr10.775"; transcript_id "ENSMUST00000019950_ext"; exon_number "3"; FPKM "20.3156306678"; frac "0.400062"; conf_lo "18.119998"; conf_hi "22.511264"; cov "20.792357";
chr10	Cufflinks	exon	12899801	12899940	1000	-	.	gene_id "chr10.775"; transcript_id "ENSMUST00000019950_ext"; exon_number "4"; FPKM "20.3156306678"; frac "0.400062"; conf_lo "18.119998"; conf_hi "22.511264"; cov "20.792357";
chr10	Cufflinks	exon	12900696	12900823	1000	-	.	gene_id "chr10.775"; transcript_id "ENSMUST00000019950_ext"; exon_number "5"; FPKM "20.3156306678"; frac "0.400062"; conf_lo "18.119998"; conf_hi "22.511264"; cov "20.792357";
chr10	Cufflinks	exon	12902085	12902334	1000	-	.	gene_id "chr10.775"; transcript_id "ENSMUST00000019950_ext"; exon_number "6"; FPKM "20.3156306678"; frac "0.400062"; conf_lo "18.119998"; conf_hi "22.511264"; cov "20.792357";
chr10	Cufflinks	exon	12902667	12902802	1000	-	.	gene_id "chr10.775"; transcript_id "ENSMUST00000019950_ext"; exon_number "7"; FPKM "20.3156306678"; frac "0.400062"; conf_lo "18.119998"; conf_hi "22.511264"; cov "20.792357";
chr10	Cufflinks	exon	12905230	12905317	1000	-	.	gene_id "chr10.775"; transcript_id "ENSMUST00000019950_ext"; exon_number "8"; FPKM "20.3156306678"; frac "0.400062"; conf_lo "18.119998"; conf_hi "22.511264"; cov "20.792357";
chr10	Cufflinks	exon	12910381	12910551	1000	-	.	gene_id "chr10.775"; transcript_id "ENSMUST00000019950_ext"; exon_number "9"; FPKM "20.3156306678"; frac "0.400062"; conf_lo "18.119998"; conf_hi "22.511264"; cov "20.792357";
chr10	Cufflinks	exon	12911914	12912045	1000	-	.	gene_id "chr10.775"; transcript_id "ENSMUST00000019950_ext"; exon_number "10"; FPKM "20.3156306678"; frac "0.400062"; conf_lo "18.119998"; conf_hi "22.511264"; cov "20.792357";
chr10	Cufflinks	exon	12912834	12912974	1000	-	.	gene_id "chr10.775"; transcript_id "ENSMUST00000019950_ext"; exon_number "11"; FPKM "20.3156306678"; frac "0.400062"; conf_lo "18.119998"; conf_hi "22.511264"; cov "20.792357";
chr10	Cufflinks	transcript	13220807	13235349	1000	+	.	gene_id "chr10.783"; transcript_id "ENSMUST00000060212"; FPKM "214.6720414105"; frac "0.692021"; conf_lo "207.950528"; conf_hi "221.393555"; cov "220.118650"; full_read_support "yes";
chr10	Cufflinks	exon	13220807	13221179	1000	+	.	gene_id "chr10.783"; transcript_id "ENSMUST00000060212"; exon_number "1"; FPKM "214.6720414105"; frac "0.692021"; conf_lo "207.950528"; conf_hi "221.393555"; cov "220.118650";
chr10	Cufflinks	exon	13222877	13223064	1000	+	.	gene_id "chr10.783"; transcript_id "ENSMUST00000060212"; exon_number "2"; FPKM "214.6720414105"; frac "0.692021"; conf_lo "207.950528"; conf_hi "221.393555"; cov "220.118650";
chr10	Cufflinks	exon	13225545	13225884	1000	+	.	gene_id "chr10.783"; transcript_id "ENSMUST00000060212"; exon_number "3"; FPKM "214.6720414105"; frac "0.692021"; conf_lo "207.950528"; conf_hi "221.393555"; cov "220.118650";
chr10	Cufflinks	exon	13226512	13226722	1000	+	.	gene_id "chr10.783"; transcript_id "ENSMUST00000060212"; exon_number "4"; FPKM "214.6720414105"; frac "0.692021"; conf_lo "207.950528"; conf_hi "221.393555"; cov "220.118650";
chr10	Cufflinks	exon	13227041	13227231	1000	+	.	gene_id "chr10.783"; transcript_id "ENSMUST00000060212"; exon_number "5"; FPKM "214.6720414105"; frac "0.692021"; conf_lo "207.950528"; conf_hi "221.393555"; cov "220.118650";
chr10	Cufflinks	exon	13232424	13232532	1000	+	.	gene_id "chr10.783"; transcript_id "ENSMUST00000060212"; exon_number "6"; FPKM "214.6720414105"; frac "0.692021"; conf_lo "207.950528"; conf_hi "221.393555"; cov "220.118650";
chr10	Cufflinks	exon	13234513	13234680	1000	+	.	gene_id "chr10.783"; transcript_id "ENSMUST00000060212"; exon_number "7"; FPKM "214.6720414105"; frac "0.692021"; conf_lo "207.950528"; conf_hi "221.393555"; cov "220.118650";
chr10	Cufflinks	exon	13234923	13235349	1000	+	.	gene_id "chr10.783"; transcript_id "ENSMUST00000060212"; exon_number "8"; FPKM "214.6720414105"; frac "0.692021"; conf_lo "207.950528"; conf_hi "221.393555"; cov "220.118650";
chr10	Cufflinks	transcript	13243653	13273195	1000	-	.	gene_id "chr10.786"; transcript_id "ENSMUST00000105541_ext"; FPKM "37.4379541147"; frac "0.319225"; conf_lo "34.286199"; conf_hi "40.589709"; cov "38.728836"; full_read_support "no";
chr10	Cufflinks	exon	13243653	13243749	1000	-	.	gene_id "chr10.786"; transcript_id "ENSMUST00000105541_ext"; exon_number "1"; FPKM "37.4379541147"; frac "0.319225"; conf_lo "34.286199"; conf_hi "40.589709"; cov "38.728836";
chr10	Cufflinks	exon	13247547	13247643	1000	-	.	gene_id "chr10.786"; transcript_id "ENSMUST00000105541_ext"; exon_number "2"; FPKM "37.4379541147"; frac "0.319225"; conf_lo "34.286199"; conf_hi "40.589709"; cov "38.728836";
chr10	Cufflinks	exon	13251064	13251186	1000	-	.	gene_id "chr10.786"; transcript_id "ENSMUST00000105541_ext"; exon_number "3"; FPKM "37.4379541147"; frac "0.319225"; conf_lo "34.286199"; conf_hi "40.589709"; cov "38.728836";
chr10	Cufflinks	exon	13252146	13252216	1000	-	.	gene_id "chr10.786"; transcript_id "ENSMUST00000105541_ext"; exon_number "4"; FPKM "37.4379541147"; frac "0.319225"; conf_lo "34.286199"; conf_hi "40.589709"; cov "38.728836";
chr10	Cufflinks	exon	13254478	13254643	1000	-	.	gene_id "chr10.786"; transcript_id "ENSMUST00000105541_ext"; exon_number "5"; FPKM "37.4379541147"; frac "0.319225"; conf_lo "34.286199"; conf_hi "40.589709"; cov "38.728836";
chr10	Cufflinks	exon	13255361	13255415	1000	-	.	gene_id "chr10.786"; transcript_id "ENSMUST00000105541_ext"; exon_number "6"; FPKM "37.4379541147"; frac "0.319225"; conf_lo "34.286199"; conf_hi "40.589709"; cov "38.728836";
chr10	Cufflinks	exon	13255515	13255581	1000	-	.	gene_id "chr10.786"; transcript_id "ENSMUST00000105541_ext"; exon_number "7"; FPKM "37.4379541147"; frac "0.319225"; conf_lo "34.286199"; conf_hi "40.589709"; cov "38.728836";
chr10	Cufflinks	exon	13255749	13255873	1000	-	.	gene_id "chr10.786"; transcript_id "ENSMUST00000105541_ext"; exon_number "8"; FPKM "37.4379541147"; frac "0.319225"; conf_lo "34.286199"; conf_hi "40.589709"; cov "38.728836";
chr10	Cufflinks	exon	13257237	13257280	1000	-	.	gene_id "chr10.786"; transcript_id "ENSMUST00000105541_ext"; exon_number "9"; FPKM "37.4379541147"; frac "0.319225"; conf_lo "34.286199"; conf_hi "40.589709"; cov "38.728836";
chr10	Cufflinks	exon	13262430	13262511	1000	-	.	gene_id "chr10.786"; transcript_id "ENSMUST00000105541_ext"; exon_number "10"; FPKM "37.4379541147"; frac "0.319225"; conf_lo "34.286199"; conf_hi "40.589709"; cov "38.728836";
chr10	Cufflinks	exon	13266156	13266287	1000	-	.	gene_id "chr10.786"; transcript_id "ENSMUST00000105541_ext"; exon_number "11"; FPKM "37.4379541147"; frac "0.319225"; conf_lo "34.286199"; conf_hi "40.589709"; cov "38.728836";
chr10	Cufflinks	exon	13272632	13273195	1000	-	.	gene_id "chr10.786"; transcript_id "ENSMUST00000105541_ext"; exon_number "12"; FPKM "37.4379541147"; frac "0.319225"; conf_lo "34.286199"; conf_hi "40.589709"; cov "38.728836";
chr10	Cufflinks	transcript	13272632	13285247	294	+	.	gene_id "chr10.788"; transcript_id "chr10.788.1"; FPKM "7.7260584616"; frac "0.218653"; conf_lo "6.940155"; conf_hi "8.511962"; cov "7.992457"; full_read_support "no";
chr10	Cufflinks	exon	13272632	13273167	294	+	.	gene_id "chr10.788"; transcript_id "chr10.788.1"; exon_number "1"; FPKM "7.7260584616"; frac "0.218653"; conf_lo "6.940155"; conf_hi "8.511962"; cov "7.992457";
chr10	Cufflinks	exon	13276658	13276762	294	+	.	gene_id "chr10.788"; transcript_id "chr10.788.1"; exon_number "2"; FPKM "7.7260584616"; frac "0.218653"; conf_lo "6.940155"; conf_hi "8.511962"; cov "7.992457";
chr10	Cufflinks	exon	13279920	13281616	294	+	.	gene_id "chr10.788"; transcript_id "chr10.788.1"; exon_number "3"; FPKM "7.7260584616"; frac "0.218653"; conf_lo "6.940155"; conf_hi "8.511962"; cov "7.992457";
chr10	Cufflinks	exon	13282443	13282515	294	+	.	gene_id "chr10.788"; transcript_id "chr10.788.1"; exon_number "4"; FPKM "7.7260584616"; frac "0.218653"; conf_lo "6.940155"; conf_hi "8.511962"; cov "7.992457";
chr10	Cufflinks	exon	13282621	13285247	294	+	.	gene_id "chr10.788"; transcript_id "chr10.788.1"; exon_number "5"; FPKM "7.7260584616"; frac "0.218653"; conf_lo "6.940155"; conf_hi "8.511962"; cov "7.992457";
chr10	Cufflinks	transcript	13272700	13283182	1000	+	.	gene_id "chr10.788"; transcript_id "ENSMUST00000019944"; FPKM "26.2484230555"; frac "0.199953"; conf_lo "23.456338"; conf_hi "29.040508"; cov "27.153484"; full_read_support "yes";
chr10	Cufflinks	exon	13272700	13273167	1000	+	.	gene_id "chr10.788"; transcript_id "ENSMUST00000019944"; exon_number "1"; FPKM "26.2484230555"; frac "0.199953"; conf_lo "23.456338"; conf_hi "29.040508"; cov "27.153484";
chr10	Cufflinks	exon	13276658	13276762	1000	+	.	gene_id "chr10.788"; transcript_id "ENSMUST00000019944"; exon_number "2"; FPKM "26.2484230555"; frac "0.199953"; conf_lo "23.456338"; conf_hi "29.040508"; cov "27.153484";
chr10	Cufflinks	exon	13279920	13280070	1000	+	.	gene_id "chr10.788"; transcript_id "ENSMUST00000019944"; exon_number "3"; FPKM "26.2484230555"; frac "0.199953"; conf_lo "23.456338"; conf_hi "29.040508"; cov "27.153484";
chr10	Cufflinks	exon	13281510	13281616	1000	+	.	gene_id "chr10.788"; transcript_id "ENSMUST00000019944"; exon_number "4"; FPKM "26.2484230555"; frac "0.199953"; conf_lo "23.456338"; conf_hi "29.040508"; cov "27.153484";
chr10	Cufflinks	exon	13282443	13282515	1000	+	.	gene_id "chr10.788"; transcript_id "ENSMUST00000019944"; exon_number "5"; FPKM "26.2484230555"; frac "0.199953"; conf_lo "23.456338"; conf_hi "29.040508"; cov "27.153484";
chr10	Cufflinks	exon	13282621	13283182	1000	+	.	gene_id "chr10.788"; transcript_id "ENSMUST00000019944"; exon_number "6"; FPKM "26.2484230555"; frac "0.199953"; conf_lo "23.456338"; conf_hi "29.040508"; cov "27.153484";
chr10	Cufflinks	transcript	14465168	14467180	1000	-	.	gene_id "ENSMUSG00000093798"; transcript_id "ENSMUST00000177767_ext"; FPKM "2046.1102424383"; frac "1.000000"; conf_lo "2025.392462"; conf_hi "2066.828023"; cov "2079.310049"; full_read_support "yes";
chr10	Cufflinks	exon	14465168	14467180	1000	-	.	gene_id "ENSMUSG00000093798"; transcript_id "ENSMUST00000177767_ext"; exon_number "1"; FPKM "2046.1102424383"; frac "1.000000"; conf_lo "2025.392462"; conf_hi "2066.828023"; cov "2079.310049";
chr10	Cufflinks	transcript	17443034	17445479	675	+	.	gene_id "chr10.859"; transcript_id "ENSMUST00000038107"; FPKM "6.9028724220"; frac "0.462026"; conf_lo "4.424258"; conf_hi "9.381486"; cov "7.052994"; full_read_support "yes";
chr10	Cufflinks	exon	17443034	17443265	675	+	.	gene_id "chr10.859"; transcript_id "ENSMUST00000038107"; exon_number "1"; FPKM "6.9028724220"; frac "0.462026"; conf_lo "4.424258"; conf_hi "9.381486"; cov "7.052994";
chr10	Cufflinks	exon	17443744	17445479	675	+	.	gene_id "chr10.859"; transcript_id "ENSMUST00000038107"; exon_number "2"; FPKM "6.9028724220"; frac "0.462026"; conf_lo "4.424258"; conf_hi "9.381486"; cov "7.052994";
chr10	Cufflinks	transcript	17443373	17445309	1000	+	.	gene_id "chr10.859"; transcript_id "chr10.859.2"; FPKM "10.2118776996"; frac "0.537974"; conf_lo "7.000846"; conf_hi "13.422909"; cov "10.433962"; full_read_support "yes";
chr10	Cufflinks	exon	17443373	17443387	1000	+	.	gene_id "chr10.859"; transcript_id "chr10.859.2"; exon_number "1"; FPKM "10.2118776996"; frac "0.537974"; conf_lo "7.000846"; conf_hi "13.422909"; cov "10.433962";
chr10	Cufflinks	exon	17443744	17445309	1000	+	.	gene_id "chr10.859"; transcript_id "chr10.859.2"; exon_number "2"; FPKM "10.2118776996"; frac "0.537974"; conf_lo "7.000846"; conf_hi "13.422909"; cov "10.433962";
chr10	Cufflinks	transcript	17731069	17731661	461	-	.	gene_id "chr10.884"; transcript_id "chr10.884.2"; FPKM "41.7514906947"; frac "0.164070"; conf_lo "35.680325"; conf_hi "47.822657"; cov "42.689576"; full_read_support "yes";
chr10	Cufflinks	exon	17731069	17731661	461	-	.	gene_id "chr10.884"; transcript_id "chr10.884.2"; exon_number "1"; FPKM "41.7514906947"; frac "0.164070"; conf_lo "35.680325"; conf_hi "47.822657"; cov "42.689576";
chr10	Cufflinks	transcript	17731069	17743241	1000	-	.	gene_id "chr10.884"; transcript_id "chr10.884.3"; FPKM "90.4690482343"; frac "0.671196"; conf_lo "83.964898"; conf_hi "96.973199"; cov "92.501735"; full_read_support "yes";
chr10	Cufflinks	exon	17731069	17731622	1000	-	.	gene_id "chr10.884"; transcript_id "chr10.884.3"; exon_number "1"; FPKM "90.4690482343"; frac "0.671196"; conf_lo "83.964898"; conf_hi "96.973199"; cov "92.501735";
chr10	Cufflinks	exon	17738645	17738707	1000	-	.	gene_id "chr10.884"; transcript_id "chr10.884.3"; exon_number "2"; FPKM "90.4690482343"; frac "0.671196"; conf_lo "83.964898"; conf_hi "96.973199"; cov "92.501735";
chr10	Cufflinks	exon	17742873	17743241	1000	-	.	gene_id "chr10.884"; transcript_id "chr10.884.3"; exon_number "3"; FPKM "90.4690482343"; frac "0.671196"; conf_lo "83.964898"; conf_hi "96.973199"; cov "92.501735";
chr10	Cufflinks	transcript	17933482	17954804	449	-	.	gene_id "chr10.902"; transcript_id "ENSMUST00000080860_ext"; FPKM "19.5319145707"; frac "0.223946"; conf_lo "16.825083"; conf_hi "22.238746"; cov "20.044410"; full_read_support "yes";
chr10	Cufflinks	exon	17933482	17933984	449	-	.	gene_id "chr10.902"; transcript_id "ENSMUST00000080860_ext"; exon_number "1"; FPKM "19.5319145707"; frac "0.223946"; conf_lo "16.825083"; conf_hi "22.238746"; cov "20.044410";
chr10	Cufflinks	exon	17936066	17936088	449	-	.	gene_id "chr10.902"; transcript_id "ENSMUST00000080860_ext"; exon_number "2"; FPKM "19.5319145707"; frac "0.223946"; conf_lo "16.825083"; conf_hi "22.238746"; cov "20.044410";
chr10	Cufflinks	exon	17939294	17939448	449	-	.	gene_id "chr10.902"; transcript_id "ENSMUST00000080860_ext"; exon_number "3"; FPKM "19.5319145707"; frac "0.223946"; conf_lo "16.825083"; conf_hi "22.238746"; cov "20.044410";
chr10	Cufflinks	exon	17944703	17944866	449	-	.	gene_id "chr10.902"; transcript_id "ENSMUST00000080860_ext"; exon_number "4"; FPKM "19.5319145707"; frac "0.223946"; conf_lo "16.825083"; conf_hi "22.238746"; cov "20.044410";
chr10	Cufflinks	exon	17950225	17950424	449	-	.	gene_id "chr10.902"; transcript_id "ENSMUST00000080860_ext"; exon_number "5"; FPKM "19.5319145707"; frac "0.223946"; conf_lo "16.825083"; conf_hi "22.238746"; cov "20.044410";
chr10	Cufflinks	exon	17954658	17954804	449	-	.	gene_id "chr10.902"; transcript_id "ENSMUST00000080860_ext"; exon_number "6"; FPKM "19.5319145707"; frac "0.223946"; conf_lo "16.825083"; conf_hi "22.238746"; cov "20.044410";
chr10	Cufflinks	transcript	17933488	17947279	1000	-	.	gene_id "chr10.902"; transcript_id "ENSMUST00000174592"; FPKM "43.4133503708"; frac "0.349618"; conf_lo "38.598144"; conf_hi "48.228557"; cov "44.552469"; full_read_support "no";
chr10	Cufflinks	exon	17933488	17933984	1000	-	.	gene_id "chr10.902"; transcript_id "ENSMUST00000174592"; exon_number "1"; FPKM "43.4133503708"; frac "0.349618"; conf_lo "38.598144"; conf_hi "48.228557"; cov "44.552469";
chr10	Cufflinks	exon	17936066	17936088	1000	-	.	gene_id "chr10.902"; transcript_id "ENSMUST00000174592"; exon_number "2"; FPKM "43.4133503708"; frac "0.349618"; conf_lo "38.598144"; conf_hi "48.228557"; cov "44.552469";
chr10	Cufflinks	exon	17939294	17939448	1000	-	.	gene_id "chr10.902"; transcript_id "ENSMUST00000174592"; exon_number "3"; FPKM "43.4133503708"; frac "0.349618"; conf_lo "38.598144"; conf_hi "48.228557"; cov "44.552469";
chr10	Cufflinks	exon	17944703	17944866	1000	-	.	gene_id "chr10.902"; transcript_id "ENSMUST00000174592"; exon_number "4"; FPKM "43.4133503708"; frac "0.349618"; conf_lo "38.598144"; conf_hi "48.228557"; cov "44.552469";
chr10	Cufflinks	exon	17947237	17947279	1000	-	.	gene_id "chr10.902"; transcript_id "ENSMUST00000174592"; exon_number "5"; FPKM "43.4133503708"; frac "0.349618"; conf_lo "38.598144"; conf_hi "48.228557"; cov "44.552469";
chr10	Cufflinks	transcript	17936590	17954804	156	-	.	gene_id "chr10.902"; transcript_id "ENSMUST00000052648_ext"; FPKM "6.7736168330"; frac "0.158416"; conf_lo "5.657499"; conf_hi "7.889735"; cov "6.951349"; full_read_support "yes";
chr10	Cufflinks	exon	17936590	17938198	156	-	.	gene_id "chr10.902"; transcript_id "ENSMUST00000052648_ext"; exon_number "1"; FPKM "6.7736168330"; frac "0.158416"; conf_lo "5.657499"; conf_hi "7.889735"; cov "6.951349";
chr10	Cufflinks	exon	17939294	17939448	156	-	.	gene_id "chr10.902"; transcript_id "ENSMUST00000052648_ext"; exon_number "2"; FPKM "6.7736168330"; frac "0.158416"; conf_lo "5.657499"; conf_hi "7.889735"; cov "6.951349";
chr10	Cufflinks	exon	17944703	17944866	156	-	.	gene_id "chr10.902"; transcript_id "ENSMUST00000052648_ext"; exon_number "3"; FPKM "6.7736168330"; frac "0.158416"; conf_lo "5.657499"; conf_hi "7.889735"; cov "6.951349";
chr10	Cufflinks	exon	17950225	17950424	156	-	.	gene_id "chr10.902"; transcript_id "ENSMUST00000052648_ext"; exon_number "4"; FPKM "6.7736168330"; frac "0.158416"; conf_lo "5.657499"; conf_hi "7.889735"; cov "6.951349";
chr10	Cufflinks	exon	17954658	17954804	156	-	.	gene_id "chr10.902"; transcript_id "ENSMUST00000052648_ext"; exon_number "5"; FPKM "6.7736168330"; frac "0.158416"; conf_lo "5.657499"; conf_hi "7.889735"; cov "6.951349";
chr10	Cufflinks	transcript	19311755	19330035	1000	+	.	gene_id "chr10.926"; transcript_id "ENSMUST00000020188"; FPKM "33.9120131133"; frac "1.000000"; conf_lo "31.312991"; conf_hi "36.511035"; cov "34.683069"; full_read_support "yes";
chr10	Cufflinks	exon	19311755	19312003	1000	+	.	gene_id "chr10.926"; transcript_id "ENSMUST00000020188"; exon_number "1"; FPKM "33.9120131133"; frac "1.000000"; conf_lo "31.312991"; conf_hi "36.511035"; cov "34.683069";
chr10	Cufflinks	exon	19317222	19317336	1000	+	.	gene_id "chr10.926"; transcript_id "ENSMUST00000020188"; exon_number "2"; FPKM "33.9120131133"; frac "1.000000"; conf_lo "31.312991"; conf_hi "36.511035"; cov "34.683069";
chr10	Cufflinks	exon	19321126	19321289	1000	+	.	gene_id "chr10.926"; transcript_id "ENSMUST00000020188"; exon_number "3"; FPKM "33.9120131133"; frac "1.000000"; conf_lo "31.312991"; conf_hi "36.511035"; cov "34.683069";
chr10	Cufflinks	exon	19323560	19323738	1000	+	.	gene_id "chr10.926"; transcript_id "ENSMUST00000020188"; exon_number "4"; FPKM "33.9120131133"; frac "1.000000"; conf_lo "31.312991"; conf_hi "36.511035"; cov "34.683069";
chr10	Cufflinks	exon	19326040	19326226	1000	+	.	gene_id "chr10.926"; transcript_id "ENSMUST00000020188"; exon_number "5"; FPKM "33.9120131133"; frac "1.000000"; conf_lo "31.312991"; conf_hi "36.511035"; cov "34.683069";
chr10	Cufflinks	exon	19327063	19327187	1000	+	.	gene_id "chr10.926"; transcript_id "ENSMUST00000020188"; exon_number "6"; FPKM "33.9120131133"; frac "1.000000"; conf_lo "31.312991"; conf_hi "36.511035"; cov "34.683069";
chr10	Cufflinks	exon	19328943	19330035	1000	+	.	gene_id "chr10.926"; transcript_id "ENSMUST00000020188"; exon_number "7"; FPKM "33.9120131133"; frac "1.000000"; conf_lo "31.312991"; conf_hi "36.511035"; cov "34.683069";
chr10	Cufflinks	transcript	19579735	19627495	611	-	.	gene_id "chr10.945"; transcript_id "ENSMUST00000020182"; FPKM "28.0108675517"; frac "0.473304"; conf_lo "25.623076"; conf_hi "30.398659"; cov "28.902029"; full_read_support "yes";
chr10	Cufflinks	exon	19579735	19580800	611	-	.	gene_id "chr10.945"; transcript_id "ENSMUST00000020182"; exon_number "1"; FPKM "28.0108675517"; frac "0.473304"; conf_lo "25.623076"; conf_hi "30.398659"; cov "28.902029";
chr10	Cufflinks	exon	19589100	19589199	611	-	.	gene_id "chr10.945"; transcript_id "ENSMUST00000020182"; exon_number "2"; FPKM "28.0108675517"; frac "0.473304"; conf_lo "25.623076"; conf_hi "30.398659"; cov "28.902029";
chr10	Cufflinks	exon	19604584	19604639	611	-	.	gene_id "chr10.945"; transcript_id "ENSMUST00000020182"; exon_number "3"; FPKM "28.0108675517"; frac "0.473304"; conf_lo "25.623076"; conf_hi "30.398659"; cov "28.902029";
chr10	Cufflinks	exon	19606866	19606979	611	-	.	gene_id "chr10.945"; transcript_id "ENSMUST00000020182"; exon_number "4"; FPKM "28.0108675517"; frac "0.473304"; conf_lo "25.623076"; conf_hi "30.398659"; cov "28.902029";
chr10	Cufflinks	exon	19608462	19608568	611	-	.	gene_id "chr10.945"; transcript_id "ENSMUST00000020182"; exon_number "5"; FPKM "28.0108675517"; frac "0.473304"; conf_lo "25.623076"; conf_hi "30.398659"; cov "28.902029";
chr10	Cufflinks	exon	19614056	19614164	611	-	.	gene_id "chr10.945"; transcript_id "ENSMUST00000020182"; exon_number "6"; FPKM "28.0108675517"; frac "0.473304"; conf_lo "25.623076"; conf_hi "30.398659"; cov "28.902029";
chr10	Cufflinks	exon	19614531	19614608	611	-	.	gene_id "chr10.945"; transcript_id "ENSMUST00000020182"; exon_number "7"; FPKM "28.0108675517"; frac "0.473304"; conf_lo "25.623076"; conf_hi "30.398659"; cov "28.902029";
chr10	Cufflinks	exon	19624369	19624519	611	-	.	gene_id "chr10.945"; transcript_id "ENSMUST00000020182"; exon_number "8"; FPKM "28.0108675517"; frac "0.473304"; conf_lo "25.623076"; conf_hi "30.398659"; cov "28.902029";
chr10	Cufflinks	exon	19625651	19625708	611	-	.	gene_id "chr10.945"; transcript_id "ENSMUST00000020182"; exon_number "9"; FPKM "28.0108675517"; frac "0.473304"; conf_lo "25.623076"; conf_hi "30.398659"; cov "28.902029";
chr10	Cufflinks	exon	19627265	19627495	611	-	.	gene_id "chr10.945"; transcript_id "ENSMUST00000020182"; exon_number "10"; FPKM "28.0108675517"; frac "0.473304"; conf_lo "25.623076"; conf_hi "30.398659"; cov "28.902029";
chr10	Cufflinks	transcript	19604591	19627482	1000	-	.	gene_id "chr10.945"; transcript_id "ENSMUST00000134220_ext"; FPKM "45.7939552225"; frac "0.264269"; conf_lo "40.569692"; conf_hi "51.018218"; cov "47.250882"; full_read_support "yes";
chr10	Cufflinks	exon	19604591	19604639	1000	-	.	gene_id "chr10.945"; transcript_id "ENSMUST00000134220_ext"; exon_number "1"; FPKM "45.7939552225"; frac "0.264269"; conf_lo "40.569692"; conf_hi "51.018218"; cov "47.250882";
chr10	Cufflinks	exon	19606866	19606979	1000	-	.	gene_id "chr10.945"; transcript_id "ENSMUST00000134220_ext"; exon_number "2"; FPKM "45.7939552225"; frac "0.264269"; conf_lo "40.569692"; conf_hi "51.018218"; cov "47.250882";
chr10	Cufflinks	exon	19608462	19608568	1000	-	.	gene_id "chr10.945"; transcript_id "ENSMUST00000134220_ext"; exon_number "3"; FPKM "45.7939552225"; frac "0.264269"; conf_lo "40.569692"; conf_hi "51.018218"; cov "47.250882";
chr10	Cufflinks	exon	19614056	19614164	1000	-	.	gene_id "chr10.945"; transcript_id "ENSMUST00000134220_ext"; exon_number "4"; FPKM "45.7939552225"; frac "0.264269"; conf_lo "40.569692"; conf_hi "51.018218"; cov "47.250882";
chr10	Cufflinks	exon	19624369	19624519	1000	-	.	gene_id "chr10.945"; transcript_id "ENSMUST00000134220_ext"; exon_number "5"; FPKM "45.7939552225"; frac "0.264269"; conf_lo "40.569692"; conf_hi "51.018218"; cov "47.250882";
chr10	Cufflinks	exon	19625651	19625708	1000	-	.	gene_id "chr10.945"; transcript_id "ENSMUST00000134220_ext"; exon_number "6"; FPKM "45.7939552225"; frac "0.264269"; conf_lo "40.569692"; conf_hi "51.018218"; cov "47.250882";
chr10	Cufflinks	exon	19627265	19627482	1000	-	.	gene_id "chr10.945"; transcript_id "ENSMUST00000134220_ext"; exon_number "7"; FPKM "45.7939552225"; frac "0.264269"; conf_lo "40.569692"; conf_hi "51.018218"; cov "47.250882";
chr10	Cufflinks	transcript	19604626	19627495	465	-	.	gene_id "chr10.945"; transcript_id "chr10.945.5"; FPKM "21.3164725023"; frac "0.118886"; conf_lo "17.690783"; conf_hi "24.942162"; cov "21.994652"; full_read_support "yes";
chr10	Cufflinks	exon	19604626	19604639	465	-	.	gene_id "chr10.945"; transcript_id "chr10.945.5"; exon_number "1"; FPKM "21.3164725023"; frac "0.118886"; conf_lo "17.690783"; conf_hi "24.942162"; cov "21.994652";
chr10	Cufflinks	exon	19606866	19606979	465	-	.	gene_id "chr10.945"; transcript_id "chr10.945.5"; exon_number "2"; FPKM "21.3164725023"; frac "0.118886"; conf_lo "17.690783"; conf_hi "24.942162"; cov "21.994652";
chr10	Cufflinks	exon	19608462	19608568	465	-	.	gene_id "chr10.945"; transcript_id "chr10.945.5"; exon_number "3"; FPKM "21.3164725023"; frac "0.118886"; conf_lo "17.690783"; conf_hi "24.942162"; cov "21.994652";
chr10	Cufflinks	exon	19614056	19614164	465	-	.	gene_id "chr10.945"; transcript_id "chr10.945.5"; exon_number "4"; FPKM "21.3164725023"; frac "0.118886"; conf_lo "17.690783"; conf_hi "24.942162"; cov "21.994652";
chr10	Cufflinks	exon	19624369	19624519	465	-	.	gene_id "chr10.945"; transcript_id "chr10.945.5"; exon_number "5"; FPKM "21.3164725023"; frac "0.118886"; conf_lo "17.690783"; conf_hi "24.942162"; cov "21.994652";
chr10	Cufflinks	exon	19625651	19625708	465	-	.	gene_id "chr10.945"; transcript_id "chr10.945.5"; exon_number "6"; FPKM "21.3164725023"; frac "0.118886"; conf_lo "17.690783"; conf_hi "24.942162"; cov "21.994652";
chr10	Cufflinks	exon	19627265	19627495	465	-	.	gene_id "chr10.945"; transcript_id "chr10.945.5"; exon_number "7"; FPKM "21.3164725023"; frac "0.118886"; conf_lo "17.690783"; conf_hi "24.942162"; cov "21.994652";
chr10	Cufflinks	transcript	20032206	20063905	1000	+	.	gene_id "chr10.1000"; transcript_id "chr10.1000.2"; FPKM "232.2966032476"; frac "0.375933"; conf_lo "221.439386"; conf_hi "243.153821"; cov "238.426308"; full_read_support "yes";
chr10	Cufflinks	exon	20032206	20032410	1000	+	.	gene_id "chr10.1000"; transcript_id "chr10.1000.2"; exon_number "1"; FPKM "232.2966032476"; frac "0.375933"; conf_lo "221.439386"; conf_hi "243.153821"; cov "238.426308";
chr10	Cufflinks	exon	20037814	20037917	1000	+	.	gene_id "chr10.1000"; transcript_id "chr10.1000.2"; exon_number "2"; FPKM "232.2966032476"; frac "0.375933"; conf_lo "221.439386"; conf_hi "243.153821"; cov "238.426308";
chr10	Cufflinks	exon	20041809	20041922	1000	+	.	gene_id "chr10.1000"; transcript_id "chr10.1000.2"; exon_number "3"; FPKM "232.2966032476"; frac "0.375933"; conf_lo "221.439386"; conf_hi "243.153821"; cov "238.426308";
chr10	Cufflinks	exon	20042769	20043674	1000	+	.	gene_id "chr10.1000"; transcript_id "chr10.1000.2"; exon_number "4"; FPKM "232.2966032476"; frac "0.375933"; conf_lo "221.439386"; conf_hi "243.153821"; cov "238.426308";
chr10	Cufflinks	exon	20044946	20045611	1000	+	.	gene_id "chr10.1000"; transcript_id "chr10.1000.2"; exon_number "5"; FPKM "232.2966032476"; frac "0.375933"; conf_lo "221.439386"; conf_hi "243.153821"; cov "238.426308";
chr10	Cufflinks	exon	20045736	20045905	1000	+	.	gene_id "chr10.1000"; transcript_id "chr10.1000.2"; exon_number "6"; FPKM "232.2966032476"; frac "0.375933"; conf_lo "221.439386"; conf_hi "243.153821"; cov "238.426308";
chr10	Cufflinks	exon	20047908	20048013	1000	+	.	gene_id "chr10.1000"; transcript_id "chr10.1000.2"; exon_number "7"; FPKM "232.2966032476"; frac "0.375933"; conf_lo "221.439386"; conf_hi "243.153821"; cov "238.426308";
chr10	Cufflinks	exon	20049116	20049200	1000	+	.	gene_id "chr10.1000"; transcript_id "chr10.1000.2"; exon_number "8"; FPKM "232.2966032476"; frac "0.375933"; conf_lo "221.439386"; conf_hi "243.153821"; cov "238.426308";
chr10	Cufflinks	exon	20051892	20052067	1000	+	.	gene_id "chr10.1000"; transcript_id "chr10.1000.2"; exon_number "9"; FPKM "232.2966032476"; frac "0.375933"; conf_lo "221.439386"; conf_hi "243.153821"; cov "238.426308";
chr10	Cufflinks	exon	20053198	20053378	1000	+	.	gene_id "chr10.1000"; transcript_id "chr10.1000.2"; exon_number "10"; FPKM "232.2966032476"; frac "0.375933"; conf_lo "221.439386"; conf_hi "243.153821"; cov "238.426308";
chr10	Cufflinks	exon	20059515	20059727	1000	+	.	gene_id "chr10.1000"; transcript_id "chr10.1000.2"; exon_number "11"; FPKM "232.2966032476"; frac "0.375933"; conf_lo "221.439386"; conf_hi "243.153821"; cov "238.426308";
chr10	Cufflinks	exon	20059858	20059938	1000	+	.	gene_id "chr10.1000"; transcript_id "chr10.1000.2"; exon_number "12"; FPKM "232.2966032476"; frac "0.375933"; conf_lo "221.439386"; conf_hi "243.153821"; cov "238.426308";
chr10	Cufflinks	exon	20063864	20063905	1000	+	.	gene_id "chr10.1000"; transcript_id "chr10.1000.2"; exon_number "13"; FPKM "232.2966032476"; frac "0.375933"; conf_lo "221.439386"; conf_hi "243.153821"; cov "238.426308";
chr10	Cufflinks	transcript	20032206	20063905	322	+	.	gene_id "chr10.1000"; transcript_id "chr10.1000.1"; FPKM "74.9607653876"; frac "0.129640"; conf_lo "68.868508"; conf_hi "81.053023"; cov "76.938786"; full_read_support "yes";
chr10	Cufflinks	exon	20032206	20032410	322	+	.	gene_id "chr10.1000"; transcript_id "chr10.1000.1"; exon_number "1"; FPKM "74.9607653876"; frac "0.129640"; conf_lo "68.868508"; conf_hi "81.053023"; cov "76.938786";
chr10	Cufflinks	exon	20037814	20037917	322	+	.	gene_id "chr10.1000"; transcript_id "chr10.1000.1"; exon_number "2"; FPKM "74.9607653876"; frac "0.129640"; conf_lo "68.868508"; conf_hi "81.053023"; cov "76.938786";
chr10	Cufflinks	exon	20041809	20041922	322	+	.	gene_id "chr10.1000"; transcript_id "chr10.1000.1"; exon_number "3"; FPKM "74.9607653876"; frac "0.129640"; conf_lo "68.868508"; conf_hi "81.053023"; cov "76.938786";
chr10	Cufflinks	exon	20042775	20043674	322	+	.	gene_id "chr10.1000"; transcript_id "chr10.1000.1"; exon_number "4"; FPKM "74.9607653876"; frac "0.129640"; conf_lo "68.868508"; conf_hi "81.053023"; cov "76.938786";
chr10	Cufflinks	exon	20044946	20045426	322	+	.	gene_id "chr10.1000"; transcript_id "chr10.1000.1"; exon_number "5"; FPKM "74.9607653876"; frac "0.129640"; conf_lo "68.868508"; conf_hi "81.053023"; cov "76.938786";
chr10	Cufflinks	exon	20045736	20045905	322	+	.	gene_id "chr10.1000"; transcript_id "chr10.1000.1"; exon_number "6"; FPKM "74.9607653876"; frac "0.129640"; conf_lo "68.868508"; conf_hi "81.053023"; cov "76.938786";
chr10	Cufflinks	exon	20046970	20047197	322	+	.	gene_id "chr10.1000"; transcript_id "chr10.1000.1"; exon_number "7"; FPKM "74.9607653876"; frac "0.129640"; conf_lo "68.868508"; conf_hi "81.053023"; cov "76.938786";
chr10	Cufflinks	exon	20047908	20048013	322	+	.	gene_id "chr10.1000"; transcript_id "chr10.1000.1"; exon_number "8"; FPKM "74.9607653876"; frac "0.129640"; conf_lo "68.868508"; conf_hi "81.053023"; cov "76.938786";
chr10	Cufflinks	exon	20049116	20049200	322	+	.	gene_id "chr10.1000"; transcript_id "chr10.1000.1"; exon_number "9"; FPKM "74.9607653876"; frac "0.129640"; conf_lo "68.868508"; conf_hi "81.053023"; cov "76.938786";
chr10	Cufflinks	exon	20051892	20052067	322	+	.	gene_id "chr10.1000"; transcript_id "chr10.1000.1"; exon_number "10"; FPKM "74.9607653876"; frac "0.129640"; conf_lo "68.868508"; conf_hi "81.053023"; cov "76.938786";
chr10	Cufflinks	exon	20052202	20052363	322	+	.	gene_id "chr10.1000"; transcript_id "chr10.1000.1"; exon_number "11"; FPKM "74.9607653876"; frac "0.129640"; conf_lo "68.868508"; conf_hi "81.053023"; cov "76.938786";
chr10	Cufflinks	exon	20053198	20053378	322	+	.	gene_id "chr10.1000"; transcript_id "chr10.1000.1"; exon_number "12"; FPKM "74.9607653876"; frac "0.129640"; conf_lo "68.868508"; conf_hi "81.053023"; cov "76.938786";
chr10	Cufflinks	exon	20059515	20059727	322	+	.	gene_id "chr10.1000"; transcript_id "chr10.1000.1"; exon_number "13"; FPKM "74.9607653876"; frac "0.129640"; conf_lo "68.868508"; conf_hi "81.053023"; cov "76.938786";
chr10	Cufflinks	exon	20059858	20059938	322	+	.	gene_id "chr10.1000"; transcript_id "chr10.1000.1"; exon_number "14"; FPKM "74.9607653876"; frac "0.129640"; conf_lo "68.868508"; conf_hi "81.053023"; cov "76.938786";
chr10	Cufflinks	exon	20063864	20063905	322	+	.	gene_id "chr10.1000"; transcript_id "chr10.1000.1"; exon_number "15"; FPKM "74.9607653876"; frac "0.129640"; conf_lo "68.868508"; conf_hi "81.053023"; cov "76.938786";
chr10	Cufflinks	transcript	20032275	20062307	718	+	.	gene_id "chr10.1000"; transcript_id "ENSMUST00000043881"; FPKM "166.9751927619"; frac "0.494427"; conf_lo "161.454105"; conf_hi "172.496280"; cov "171.381235"; full_read_support "yes";
chr10	Cufflinks	exon	20032275	20032410	718	+	.	gene_id "chr10.1000"; transcript_id "ENSMUST00000043881"; exon_number "1"; FPKM "166.9751927619"; frac "0.494427"; conf_lo "161.454105"; conf_hi "172.496280"; cov "171.381235";
chr10	Cufflinks	exon	20037814	20037917	718	+	.	gene_id "chr10.1000"; transcript_id "ENSMUST00000043881"; exon_number "2"; FPKM "166.9751927619"; frac "0.494427"; conf_lo "161.454105"; conf_hi "172.496280"; cov "171.381235";
chr10	Cufflinks	exon	20041809	20041922	718	+	.	gene_id "chr10.1000"; transcript_id "ENSMUST00000043881"; exon_number "3"; FPKM "166.9751927619"; frac "0.494427"; conf_lo "161.454105"; conf_hi "172.496280"; cov "171.381235";
chr10	Cufflinks	exon	20042769	20043674	718	+	.	gene_id "chr10.1000"; transcript_id "ENSMUST00000043881"; exon_number "4"; FPKM "166.9751927619"; frac "0.494427"; conf_lo "161.454105"; conf_hi "172.496280"; cov "171.381235";
chr10	Cufflinks	exon	20044946	20045611	718	+	.	gene_id "chr10.1000"; transcript_id "ENSMUST00000043881"; exon_number "5"; FPKM "166.9751927619"; frac "0.494427"; conf_lo "161.454105"; conf_hi "172.496280"; cov "171.381235";
chr10	Cufflinks	exon	20045736	20045905	718	+	.	gene_id "chr10.1000"; transcript_id "ENSMUST00000043881"; exon_number "6"; FPKM "166.9751927619"; frac "0.494427"; conf_lo "161.454105"; conf_hi "172.496280"; cov "171.381235";
chr10	Cufflinks	exon	20047908	20048013	718	+	.	gene_id "chr10.1000"; transcript_id "ENSMUST00000043881"; exon_number "7"; FPKM "166.9751927619"; frac "0.494427"; conf_lo "161.454105"; conf_hi "172.496280"; cov "171.381235";
chr10	Cufflinks	exon	20049116	20049200	718	+	.	gene_id "chr10.1000"; transcript_id "ENSMUST00000043881"; exon_number "8"; FPKM "166.9751927619"; frac "0.494427"; conf_lo "161.454105"; conf_hi "172.496280"; cov "171.381235";
chr10	Cufflinks	exon	20051892	20052067	718	+	.	gene_id "chr10.1000"; transcript_id "ENSMUST00000043881"; exon_number "9"; FPKM "166.9751927619"; frac "0.494427"; conf_lo "161.454105"; conf_hi "172.496280"; cov "171.381235";
chr10	Cufflinks	exon	20053198	20053378	718	+	.	gene_id "chr10.1000"; transcript_id "ENSMUST00000043881"; exon_number "10"; FPKM "166.9751927619"; frac "0.494427"; conf_lo "161.454105"; conf_hi "172.496280"; cov "171.381235";
chr10	Cufflinks	exon	20054305	20054451	718	+	.	gene_id "chr10.1000"; transcript_id "ENSMUST00000043881"; exon_number "11"; FPKM "166.9751927619"; frac "0.494427"; conf_lo "161.454105"; conf_hi "172.496280"; cov "171.381235";
chr10	Cufflinks	exon	20059515	20059727	718	+	.	gene_id "chr10.1000"; transcript_id "ENSMUST00000043881"; exon_number "12"; FPKM "166.9751927619"; frac "0.494427"; conf_lo "161.454105"; conf_hi "172.496280"; cov "171.381235";
chr10	Cufflinks	exon	20059858	20062307	718	+	.	gene_id "chr10.1000"; transcript_id "ENSMUST00000043881"; exon_number "13"; FPKM "166.9751927619"; frac "0.494427"; conf_lo "161.454105"; conf_hi "172.496280"; cov "171.381235";
chr10	Cufflinks	transcript	20067625	20081475	1000	+	.	gene_id "chr10.1004"; transcript_id "ENSMUST00000169712"; FPKM "253.5595826178"; frac "1.000000"; conf_lo "246.781707"; conf_hi "260.337458"; cov "260.692687"; full_read_support "yes";
chr10	Cufflinks	exon	20067625	20067729	1000	+	.	gene_id "chr10.1004"; transcript_id "ENSMUST00000169712"; exon_number "1"; FPKM "253.5595826178"; frac "1.000000"; conf_lo "246.781707"; conf_hi "260.337458"; cov "260.692687";
chr10	Cufflinks	exon	20068141	20068241	1000	+	.	gene_id "chr10.1004"; transcript_id "ENSMUST00000169712"; exon_number "2"; FPKM "253.5595826178"; frac "1.000000"; conf_lo "246.781707"; conf_hi "260.337458"; cov "260.692687";
chr10	Cufflinks	exon	20072630	20072734	1000	+	.	gene_id "chr10.1004"; transcript_id "ENSMUST00000169712"; exon_number "3"; FPKM "253.5595826178"; frac "1.000000"; conf_lo "246.781707"; conf_hi "260.337458"; cov "260.692687";
chr10	Cufflinks	exon	20073173	20073285	1000	+	.	gene_id "chr10.1004"; transcript_id "ENSMUST00000169712"; exon_number "4"; FPKM "253.5595826178"; frac "1.000000"; conf_lo "246.781707"; conf_hi "260.337458"; cov "260.692687";
chr10	Cufflinks	exon	20073836	20074071	1000	+	.	gene_id "chr10.1004"; transcript_id "ENSMUST00000169712"; exon_number "5"; FPKM "253.5595826178"; frac "1.000000"; conf_lo "246.781707"; conf_hi "260.337458"; cov "260.692687";
chr10	Cufflinks	exon	20077061	20077572	1000	+	.	gene_id "chr10.1004"; transcript_id "ENSMUST00000169712"; exon_number "6"; FPKM "253.5595826178"; frac "1.000000"; conf_lo "246.781707"; conf_hi "260.337458"; cov "260.692687";
chr10	Cufflinks	exon	20080341	20081475	1000	+	.	gene_id "chr10.1004"; transcript_id "ENSMUST00000169712"; exon_number "7"; FPKM "253.5595826178"; frac "1.000000"; conf_lo "246.781707"; conf_hi "260.337458"; cov "260.692687";
chr10	Cufflinks	transcript	20672353	20800234	1000	+	.	gene_id "chr10.1025"; transcript_id "ENSMUST00000105525"; FPKM "240.6098442285"; frac "1.000000"; conf_lo "236.137202"; conf_hi "245.082486"; cov "248.101063"; full_read_support "yes";
chr10	Cufflinks	exon	20672353	20672558	1000	+	.	gene_id "chr10.1025"; transcript_id "ENSMUST00000105525"; exon_number "1"; FPKM "240.6098442285"; frac "1.000000"; conf_lo "236.137202"; conf_hi "245.082486"; cov "248.101063";
chr10	Cufflinks	exon	20679418	20679886	1000	+	.	gene_id "chr10.1025"; transcript_id "ENSMUST00000105525"; exon_number "2"; FPKM "240.6098442285"; frac "1.000000"; conf_lo "236.137202"; conf_hi "245.082486"; cov "248.101063";
chr10	Cufflinks	exon	20682871	20683040	1000	+	.	gene_id "chr10.1025"; transcript_id "ENSMUST00000105525"; exon_number "3"; FPKM "240.6098442285"; frac "1.000000"; conf_lo "236.137202"; conf_hi "245.082486"; cov "248.101063";
chr10	Cufflinks	exon	20683479	20683698	1000	+	.	gene_id "chr10.1025"; transcript_id "ENSMUST00000105525"; exon_number "4"; FPKM "240.6098442285"; frac "1.000000"; conf_lo "236.137202"; conf_hi "245.082486"; cov "248.101063";
chr10	Cufflinks	exon	20685323	20685515	1000	+	.	gene_id "chr10.1025"; transcript_id "ENSMUST00000105525"; exon_number "5"; FPKM "240.6098442285"; frac "1.000000"; conf_lo "236.137202"; conf_hi "245.082486"; cov "248.101063";
chr10	Cufflinks	exon	20685732	20685827	1000	+	.	gene_id "chr10.1025"; transcript_id "ENSMUST00000105525"; exon_number "6"; FPKM "240.6098442285"; frac "1.000000"; conf_lo "236.137202"; conf_hi "245.082486"; cov "248.101063";
chr10	Cufflinks	exon	20688794	20688979	1000	+	.	gene_id "chr10.1025"; transcript_id "ENSMUST00000105525"; exon_number "7"; FPKM "240.6098442285"; frac "1.000000"; conf_lo "236.137202"; conf_hi "245.082486"; cov "248.101063";
chr10	Cufflinks	exon	20690655	20690807	1000	+	.	gene_id "chr10.1025"; transcript_id "ENSMUST00000105525"; exon_number "8"; FPKM "240.6098442285"; frac "1.000000"; conf_lo "236.137202"; conf_hi "245.082486"; cov "248.101063";
chr10	Cufflinks	exon	20691830	20691962	1000	+	.	gene_id "chr10.1025"; transcript_id "ENSMUST00000105525"; exon_number "9"; FPKM "240.6098442285"; frac "1.000000"; conf_lo "236.137202"; conf_hi "245.082486"; cov "248.101063";
chr10	Cufflinks	exon	20696803	20696926	1000	+	.	gene_id "chr10.1025"; transcript_id "ENSMUST00000105525"; exon_number "10"; FPKM "240.6098442285"; frac "1.000000"; conf_lo "236.137202"; conf_hi "245.082486"; cov "248.101063";
chr10	Cufflinks	exon	20699186	20699415	1000	+	.	gene_id "chr10.1025"; transcript_id "ENSMUST00000105525"; exon_number "11"; FPKM "240.6098442285"; frac "1.000000"; conf_lo "236.137202"; conf_hi "245.082486"; cov "248.101063";
chr10	Cufflinks	exon	20701130	20701236	1000	+	.	gene_id "chr10.1025"; transcript_id "ENSMUST00000105525"; exon_number "12"; FPKM "240.6098442285"; frac "1.000000"; conf_lo "236.137202"; conf_hi "245.082486"; cov "248.101063";
chr10	Cufflinks	exon	20704111	20704229	1000	+	.	gene_id "chr10.1025"; transcript_id "ENSMUST00000105525"; exon_number "13"; FPKM "240.6098442285"; frac "1.000000"; conf_lo "236.137202"; conf_hi "245.082486"; cov "248.101063";
chr10	Cufflinks	exon	20706776	20706906	1000	+	.	gene_id "chr10.1025"; transcript_id "ENSMUST00000105525"; exon_number "14"; FPKM "240.6098442285"; frac "1.000000"; conf_lo "236.137202"; conf_hi "245.082486"; cov "248.101063";
chr10	Cufflinks	exon	20708350	20708490	1000	+	.	gene_id "chr10.1025"; transcript_id "ENSMUST00000105525"; exon_number "15"; FPKM "240.6098442285"; frac "1.000000"; conf_lo "236.137202"; conf_hi "245.082486"; cov "248.101063";
chr10	Cufflinks	exon	20720312	20720511	1000	+	.	gene_id "chr10.1025"; transcript_id "ENSMUST00000105525"; exon_number "16"; FPKM "240.6098442285"; frac "1.000000"; conf_lo "236.137202"; conf_hi "245.082486"; cov "248.101063";
chr10	Cufflinks	exon	20727558	20727584	1000	+	.	gene_id "chr10.1025"; transcript_id "ENSMUST00000105525"; exon_number "17"; FPKM "240.6098442285"; frac "1.000000"; conf_lo "236.137202"; conf_hi "245.082486"; cov "248.101063";
chr10	Cufflinks	exon	20737719	20737839	1000	+	.	gene_id "chr10.1025"; transcript_id "ENSMUST00000105525"; exon_number "18"; FPKM "240.6098442285"; frac "1.000000"; conf_lo "236.137202"; conf_hi "245.082486"; cov "248.101063";
chr10	Cufflinks	exon	20760992	20761047	1000	+	.	gene_id "chr10.1025"; transcript_id "ENSMUST00000105525"; exon_number "19"; FPKM "240.6098442285"; frac "1.000000"; conf_lo "236.137202"; conf_hi "245.082486"; cov "248.101063";
chr10	Cufflinks	exon	20774787	20774949	1000	+	.	gene_id "chr10.1025"; transcript_id "ENSMUST00000105525"; exon_number "20"; FPKM "240.6098442285"; frac "1.000000"; conf_lo "236.137202"; conf_hi "245.082486"; cov "248.101063";
chr10	Cufflinks	exon	20777959	20778056	1000	+	.	gene_id "chr10.1025"; transcript_id "ENSMUST00000105525"; exon_number "21"; FPKM "240.6098442285"; frac "1.000000"; conf_lo "236.137202"; conf_hi "245.082486"; cov "248.101063";
chr10	Cufflinks	exon	20792349	20792407	1000	+	.	gene_id "chr10.1025"; transcript_id "ENSMUST00000105525"; exon_number "22"; FPKM "240.6098442285"; frac "1.000000"; conf_lo "236.137202"; conf_hi "245.082486"; cov "248.101063";
chr10	Cufflinks	exon	20794181	20794283	1000	+	.	gene_id "chr10.1025"; transcript_id "ENSMUST00000105525"; exon_number "23"; FPKM "240.6098442285"; frac "1.000000"; conf_lo "236.137202"; conf_hi "245.082486"; cov "248.101063";
chr10	Cufflinks	exon	20798890	20800234	1000	+	.	gene_id "chr10.1025"; transcript_id "ENSMUST00000105525"; exon_number "24"; FPKM "240.6098442285"; frac "1.000000"; conf_lo "236.137202"; conf_hi "245.082486"; cov "248.101063";
chr10	Cufflinks	transcript	21015785	21088695	1000	+	.	gene_id "chr10.1122"; transcript_id "ENSMUST00000020153"; FPKM "496.6310546796"; frac "1.000000"; conf_lo "488.061872"; conf_hi "505.200238"; cov "508.416687"; full_read_support "no";
chr10	Cufflinks	exon	21015785	21015982	1000	+	.	gene_id "chr10.1122"; transcript_id "ENSMUST00000020153"; exon_number "1"; FPKM "496.6310546796"; frac "1.000000"; conf_lo "488.061872"; conf_hi "505.200238"; cov "508.416687";
chr10	Cufflinks	exon	21018984	21019049	1000	+	.	gene_id "chr10.1122"; transcript_id "ENSMUST00000020153"; exon_number "2"; FPKM "496.6310546796"; frac "1.000000"; conf_lo "488.061872"; conf_hi "505.200238"; cov "508.416687";
chr10	Cufflinks	exon	21024336	21024449	1000	+	.	gene_id "chr10.1122"; transcript_id "ENSMUST00000020153"; exon_number "3"; FPKM "496.6310546796"; frac "1.000000"; conf_lo "488.061872"; conf_hi "505.200238"; cov "508.416687";
chr10	Cufflinks	exon	21027391	21027585	1000	+	.	gene_id "chr10.1122"; transcript_id "ENSMUST00000020153"; exon_number "4"; FPKM "496.6310546796"; frac "1.000000"; conf_lo "488.061872"; conf_hi "505.200238"; cov "508.416687";
chr10	Cufflinks	exon	21056773	21056881	1000	+	.	gene_id "chr10.1122"; transcript_id "ENSMUST00000020153"; exon_number "5"; FPKM "496.6310546796"; frac "1.000000"; conf_lo "488.061872"; conf_hi "505.200238"; cov "508.416687";
chr10	Cufflinks	exon	21061520	21061785	1000	+	.	gene_id "chr10.1122"; transcript_id "ENSMUST00000020153"; exon_number "6"; FPKM "496.6310546796"; frac "1.000000"; conf_lo "488.061872"; conf_hi "505.200238"; cov "508.416687";
chr10	Cufflinks	exon	21062205	21062370	1000	+	.	gene_id "chr10.1122"; transcript_id "ENSMUST00000020153"; exon_number "7"; FPKM "496.6310546796"; frac "1.000000"; conf_lo "488.061872"; conf_hi "505.200238"; cov "508.416687";
chr10	Cufflinks	exon	21064883	21065000	1000	+	.	gene_id "chr10.1122"; transcript_id "ENSMUST00000020153"; exon_number "8"; FPKM "496.6310546796"; frac "1.000000"; conf_lo "488.061872"; conf_hi "505.200238"; cov "508.416687";
chr10	Cufflinks	exon	21067068	21067214	1000	+	.	gene_id "chr10.1122"; transcript_id "ENSMUST00000020153"; exon_number "9"; FPKM "496.6310546796"; frac "1.000000"; conf_lo "488.061872"; conf_hi "505.200238"; cov "508.416687";
chr10	Cufflinks	exon	21069118	21069192	1000	+	.	gene_id "chr10.1122"; transcript_id "ENSMUST00000020153"; exon_number "10"; FPKM "496.6310546796"; frac "1.000000"; conf_lo "488.061872"; conf_hi "505.200238"; cov "508.416687";
chr10	Cufflinks	exon	21071733	21071850	1000	+	.	gene_id "chr10.1122"; transcript_id "ENSMUST00000020153"; exon_number "11"; FPKM "496.6310546796"; frac "1.000000"; conf_lo "488.061872"; conf_hi "505.200238"; cov "508.416687";
chr10	Cufflinks	exon	21072348	21072416	1000	+	.	gene_id "chr10.1122"; transcript_id "ENSMUST00000020153"; exon_number "12"; FPKM "496.6310546796"; frac "1.000000"; conf_lo "488.061872"; conf_hi "505.200238"; cov "508.416687";
chr10	Cufflinks	exon	21074445	21074549	1000	+	.	gene_id "chr10.1122"; transcript_id "ENSMUST00000020153"; exon_number "13"; FPKM "496.6310546796"; frac "1.000000"; conf_lo "488.061872"; conf_hi "505.200238"; cov "508.416687";
chr10	Cufflinks	exon	21078119	21078209	1000	+	.	gene_id "chr10.1122"; transcript_id "ENSMUST00000020153"; exon_number "14"; FPKM "496.6310546796"; frac "1.000000"; conf_lo "488.061872"; conf_hi "505.200238"; cov "508.416687";
chr10	Cufflinks	exon	21078538	21078646	1000	+	.	gene_id "chr10.1122"; transcript_id "ENSMUST00000020153"; exon_number "15"; FPKM "496.6310546796"; frac "1.000000"; conf_lo "488.061872"; conf_hi "505.200238"; cov "508.416687";
chr10	Cufflinks	exon	21084481	21084581	1000	+	.	gene_id "chr10.1122"; transcript_id "ENSMUST00000020153"; exon_number "16"; FPKM "496.6310546796"; frac "1.000000"; conf_lo "488.061872"; conf_hi "505.200238"; cov "508.416687";
chr10	Cufflinks	exon	21087448	21087592	1000	+	.	gene_id "chr10.1122"; transcript_id "ENSMUST00000020153"; exon_number "17"; FPKM "496.6310546796"; frac "1.000000"; conf_lo "488.061872"; conf_hi "505.200238"; cov "508.416687";
chr10	Cufflinks	exon	21088095	21088695	1000	+	.	gene_id "chr10.1122"; transcript_id "ENSMUST00000020153"; exon_number "18"; FPKM "496.6310546796"; frac "1.000000"; conf_lo "488.061872"; conf_hi "505.200238"; cov "508.416687";
chr10	Cufflinks	transcript	22423685	22451253	643	-	.	gene_id "chr10.1178"; transcript_id "ENSMUST00000127698"; FPKM "89.1912386706"; frac "0.616551"; conf_lo "85.613510"; conf_hi "92.768967"; cov "91.783887"; full_read_support "yes";
chr10	Cufflinks	exon	22423685	22425701	643	-	.	gene_id "chr10.1178"; transcript_id "ENSMUST00000127698"; exon_number "1"; FPKM "89.1912386706"; frac "0.616551"; conf_lo "85.613510"; conf_hi "92.768967"; cov "91.783887";
chr10	Cufflinks	exon	22427395	22427489	643	-	.	gene_id "chr10.1178"; transcript_id "ENSMUST00000127698"; exon_number "2"; FPKM "89.1912386706"; frac "0.616551"; conf_lo "85.613510"; conf_hi "92.768967"; cov "91.783887";
chr10	Cufflinks	exon	22427577	22427680	643	-	.	gene_id "chr10.1178"; transcript_id "ENSMUST00000127698"; exon_number "3"; FPKM "89.1912386706"; frac "0.616551"; conf_lo "85.613510"; conf_hi "92.768967"; cov "91.783887";
chr10	Cufflinks	exon	22428952	22429015	643	-	.	gene_id "chr10.1178"; transcript_id "ENSMUST00000127698"; exon_number "4"; FPKM "89.1912386706"; frac "0.616551"; conf_lo "85.613510"; conf_hi "92.768967"; cov "91.783887";
chr10	Cufflinks	exon	22429163	22429245	643	-	.	gene_id "chr10.1178"; transcript_id "ENSMUST00000127698"; exon_number "5"; FPKM "89.1912386706"; frac "0.616551"; conf_lo "85.613510"; conf_hi "92.768967"; cov "91.783887";
chr10	Cufflinks	exon	22431720	22431897	643	-	.	gene_id "chr10.1178"; transcript_id "ENSMUST00000127698"; exon_number "6"; FPKM "89.1912386706"; frac "0.616551"; conf_lo "85.613510"; conf_hi "92.768967"; cov "91.783887";
chr10	Cufflinks	exon	22450922	22451253	643	-	.	gene_id "chr10.1178"; transcript_id "ENSMUST00000127698"; exon_number "7"; FPKM "89.1912386706"; frac "0.616551"; conf_lo "85.613510"; conf_hi "92.768967"; cov "91.783887";
chr10	Cufflinks	transcript	22431587	22451253	1000	-	.	gene_id "chr10.1178"; transcript_id "ENSMUST00000138022_ext"; FPKM "138.6893166578"; frac "0.173458"; conf_lo "128.200761"; conf_hi "149.177872"; cov "142.720797"; full_read_support "yes";
chr10	Cufflinks	exon	22431587	22431897	1000	-	.	gene_id "chr10.1178"; transcript_id "ENSMUST00000138022_ext"; exon_number "1"; FPKM "138.6893166578"; frac "0.173458"; conf_lo "128.200761"; conf_hi "149.177872"; cov "142.720797";
chr10	Cufflinks	exon	22450922	22451253	1000	-	.	gene_id "chr10.1178"; transcript_id "ENSMUST00000138022_ext"; exon_number "2"; FPKM "138.6893166578"; frac "0.173458"; conf_lo "128.200761"; conf_hi "149.177872"; cov "142.720797";
chr10	Cufflinks	transcript	23503870	23506823	1000	+	.	gene_id "chr10.1228"; transcript_id "chr10.1228.1"; FPKM "1154.5267647105"; frac "1.000000"; conf_lo "1136.612047"; conf_hi "1172.441482"; cov "1110.593799"; full_read_support "yes";
chr10	Cufflinks	exon	23503870	23505079	1000	+	.	gene_id "chr10.1228"; transcript_id "chr10.1228.1"; exon_number "1"; FPKM "1154.5267647105"; frac "1.000000"; conf_lo "1136.612047"; conf_hi "1172.441482"; cov "1110.593799";
chr10	Cufflinks	exon	23505382	23505483	1000	+	.	gene_id "chr10.1228"; transcript_id "chr10.1228.1"; exon_number "2"; FPKM "1154.5267647105"; frac "1.000000"; conf_lo "1136.612047"; conf_hi "1172.441482"; cov "1110.593799";
chr10	Cufflinks	exon	23505708	23505810	1000	+	.	gene_id "chr10.1228"; transcript_id "chr10.1228.1"; exon_number "3"; FPKM "1154.5267647105"; frac "1.000000"; conf_lo "1136.612047"; conf_hi "1172.441482"; cov "1110.593799";
chr10	Cufflinks	exon	23506570	23506686	1000	+	.	gene_id "chr10.1228"; transcript_id "chr10.1228.1"; exon_number "4"; FPKM "1154.5267647105"; frac "1.000000"; conf_lo "1136.612047"; conf_hi "1172.441482"; cov "1110.593799";
chr10	Cufflinks	exon	23506800	23506823	1000	+	.	gene_id "chr10.1228"; transcript_id "chr10.1228.1"; exon_number "5"; FPKM "1154.5267647105"; frac "1.000000"; conf_lo "1136.612047"; conf_hi "1172.441482"; cov "1110.593799";
chr10	Cufflinks	transcript	23869123	23907445	1000	+	.	gene_id "chr10.1234"; transcript_id "chr10.1234.2"; FPKM "120.2804415982"; frac "0.379150"; conf_lo "108.738272"; conf_hi "131.822611"; cov "123.178813"; full_read_support "yes";
chr10	Cufflinks	exon	23869123	23869214	1000	+	.	gene_id "chr10.1234"; transcript_id "chr10.1234.2"; exon_number "1"; FPKM "120.2804415982"; frac "0.379150"; conf_lo "108.738272"; conf_hi "131.822611"; cov "123.178813";
chr10	Cufflinks	exon	23875041	23875190	1000	+	.	gene_id "chr10.1234"; transcript_id "chr10.1234.2"; exon_number "2"; FPKM "120.2804415982"; frac "0.379150"; conf_lo "108.738272"; conf_hi "131.822611"; cov "123.178813";
chr10	Cufflinks	exon	23896972	23897041	1000	+	.	gene_id "chr10.1234"; transcript_id "chr10.1234.2"; exon_number "3"; FPKM "120.2804415982"; frac "0.379150"; conf_lo "108.738272"; conf_hi "131.822611"; cov "123.178813";
chr10	Cufflinks	exon	23898923	23899016	1000	+	.	gene_id "chr10.1234"; transcript_id "chr10.1234.2"; exon_number "4"; FPKM "120.2804415982"; frac "0.379150"; conf_lo "108.738272"; conf_hi "131.822611"; cov "123.178813";
chr10	Cufflinks	exon	23899732	23899869	1000	+	.	gene_id "chr10.1234"; transcript_id "chr10.1234.2"; exon_number "5"; FPKM "120.2804415982"; frac "0.379150"; conf_lo "108.738272"; conf_hi "131.822611"; cov "123.178813";
chr10	Cufflinks	exon	23900669	23900721	1000	+	.	gene_id "chr10.1234"; transcript_id "chr10.1234.2"; exon_number "6"; FPKM "120.2804415982"; frac "0.379150"; conf_lo "108.738272"; conf_hi "131.822611"; cov "123.178813";
chr10	Cufflinks	exon	23901324	23901420	1000	+	.	gene_id "chr10.1234"; transcript_id "chr10.1234.2"; exon_number "7"; FPKM "120.2804415982"; frac "0.379150"; conf_lo "108.738272"; conf_hi "131.822611"; cov "123.178813";
chr10	Cufflinks	exon	23902575	23902647	1000	+	.	gene_id "chr10.1234"; transcript_id "chr10.1234.2"; exon_number "8"; FPKM "120.2804415982"; frac "0.379150"; conf_lo "108.738272"; conf_hi "131.822611"; cov "123.178813";
chr10	Cufflinks	exon	23904793	23904875	1000	+	.	gene_id "chr10.1234"; transcript_id "chr10.1234.2"; exon_number "9"; FPKM "120.2804415982"; frac "0.379150"; conf_lo "108.738272"; conf_hi "131.822611"; cov "123.178813";
chr10	Cufflinks	exon	23907434	23907445	1000	+	.	gene_id "chr10.1234"; transcript_id "chr10.1234.2"; exon_number "10"; FPKM "120.2804415982"; frac "0.379150"; conf_lo "108.738272"; conf_hi "131.822611"; cov "123.178813";
chr10	Cufflinks	transcript	23869123	23908765	495	+	.	gene_id "chr10.1234"; transcript_id "ENSMUST00000020174"; FPKM "59.6498749688"; frac "0.620850"; conf_lo "55.639740"; conf_hi "63.660010"; cov "61.087245"; full_read_support "yes";
chr10	Cufflinks	exon	23869123	23869532	495	+	.	gene_id "chr10.1234"; transcript_id "ENSMUST00000020174"; exon_number "1"; FPKM "59.6498749688"; frac "0.620850"; conf_lo "55.639740"; conf_hi "63.660010"; cov "61.087245";
chr10	Cufflinks	exon	23875041	23875190	495	+	.	gene_id "chr10.1234"; transcript_id "ENSMUST00000020174"; exon_number "2"; FPKM "59.6498749688"; frac "0.620850"; conf_lo "55.639740"; conf_hi "63.660010"; cov "61.087245";
chr10	Cufflinks	exon	23896972	23897041	495	+	.	gene_id "chr10.1234"; transcript_id "ENSMUST00000020174"; exon_number "3"; FPKM "59.6498749688"; frac "0.620850"; conf_lo "55.639740"; conf_hi "63.660010"; cov "61.087245";
chr10	Cufflinks	exon	23898923	23899016	495	+	.	gene_id "chr10.1234"; transcript_id "ENSMUST00000020174"; exon_number "4"; FPKM "59.6498749688"; frac "0.620850"; conf_lo "55.639740"; conf_hi "63.660010"; cov "61.087245";
chr10	Cufflinks	exon	23899732	23899869	495	+	.	gene_id "chr10.1234"; transcript_id "ENSMUST00000020174"; exon_number "5"; FPKM "59.6498749688"; frac "0.620850"; conf_lo "55.639740"; conf_hi "63.660010"; cov "61.087245";
chr10	Cufflinks	exon	23900669	23900721	495	+	.	gene_id "chr10.1234"; transcript_id "ENSMUST00000020174"; exon_number "6"; FPKM "59.6498749688"; frac "0.620850"; conf_lo "55.639740"; conf_hi "63.660010"; cov "61.087245";
chr10	Cufflinks	exon	23901324	23901420	495	+	.	gene_id "chr10.1234"; transcript_id "ENSMUST00000020174"; exon_number "7"; FPKM "59.6498749688"; frac "0.620850"; conf_lo "55.639740"; conf_hi "63.660010"; cov "61.087245";
chr10	Cufflinks	exon	23902575	23902647	495	+	.	gene_id "chr10.1234"; transcript_id "ENSMUST00000020174"; exon_number "8"; FPKM "59.6498749688"; frac "0.620850"; conf_lo "55.639740"; conf_hi "63.660010"; cov "61.087245";
chr10	Cufflinks	exon	23904793	23904875	495	+	.	gene_id "chr10.1234"; transcript_id "ENSMUST00000020174"; exon_number "9"; FPKM "59.6498749688"; frac "0.620850"; conf_lo "55.639740"; conf_hi "63.660010"; cov "61.087245";
chr10	Cufflinks	exon	23907434	23908765	495	+	.	gene_id "chr10.1234"; transcript_id "ENSMUST00000020174"; exon_number "10"; FPKM "59.6498749688"; frac "0.620850"; conf_lo "55.639740"; conf_hi "63.660010"; cov "61.087245";
chr10	Cufflinks	transcript	24589853	24633266	991	+	.	gene_id "chr10.1260"; transcript_id "ENSMUST00000020159"; FPKM "79.0764356687"; frac "0.630739"; conf_lo "74.226943"; conf_hi "83.925928"; cov "81.222331"; full_read_support "yes";
chr10	Cufflinks	exon	24589853	24589952	991	+	.	gene_id "chr10.1260"; transcript_id "ENSMUST00000020159"; exon_number "1"; FPKM "79.0764356687"; frac "0.630739"; conf_lo "74.226943"; conf_hi "83.925928"; cov "81.222331";
chr10	Cufflinks	exon	24590260	24590291	991	+	.	gene_id "chr10.1260"; transcript_id "ENSMUST00000020159"; exon_number "2"; FPKM "79.0764356687"; frac "0.630739"; conf_lo "74.226943"; conf_hi "83.925928"; cov "81.222331";
chr10	Cufflinks	exon	24590470	24590557	991	+	.	gene_id "chr10.1260"; transcript_id "ENSMUST00000020159"; exon_number "3"; FPKM "79.0764356687"; frac "0.630739"; conf_lo "74.226943"; conf_hi "83.925928"; cov "81.222331";
chr10	Cufflinks	exon	24593279	24593403	991	+	.	gene_id "chr10.1260"; transcript_id "ENSMUST00000020159"; exon_number "4"; FPKM "79.0764356687"; frac "0.630739"; conf_lo "74.226943"; conf_hi "83.925928"; cov "81.222331";
chr10	Cufflinks	exon	24594376	24594487	991	+	.	gene_id "chr10.1260"; transcript_id "ENSMUST00000020159"; exon_number "5"; FPKM "79.0764356687"; frac "0.630739"; conf_lo "74.226943"; conf_hi "83.925928"; cov "81.222331";
chr10	Cufflinks	exon	24595402	24595500	991	+	.	gene_id "chr10.1260"; transcript_id "ENSMUST00000020159"; exon_number "6"; FPKM "79.0764356687"; frac "0.630739"; conf_lo "74.226943"; conf_hi "83.925928"; cov "81.222331";
chr10	Cufflinks	exon	24596746	24596847	991	+	.	gene_id "chr10.1260"; transcript_id "ENSMUST00000020159"; exon_number "7"; FPKM "79.0764356687"; frac "0.630739"; conf_lo "74.226943"; conf_hi "83.925928"; cov "81.222331";
chr10	Cufflinks	exon	24598195	24598264	991	+	.	gene_id "chr10.1260"; transcript_id "ENSMUST00000020159"; exon_number "8"; FPKM "79.0764356687"; frac "0.630739"; conf_lo "74.226943"; conf_hi "83.925928"; cov "81.222331";
chr10	Cufflinks	exon	24599479	24599591	991	+	.	gene_id "chr10.1260"; transcript_id "ENSMUST00000020159"; exon_number "9"; FPKM "79.0764356687"; frac "0.630739"; conf_lo "74.226943"; conf_hi "83.925928"; cov "81.222331";
chr10	Cufflinks	exon	24602360	24602455	991	+	.	gene_id "chr10.1260"; transcript_id "ENSMUST00000020159"; exon_number "10"; FPKM "79.0764356687"; frac "0.630739"; conf_lo "74.226943"; conf_hi "83.925928"; cov "81.222331";
chr10	Cufflinks	exon	24608206	24608406	991	+	.	gene_id "chr10.1260"; transcript_id "ENSMUST00000020159"; exon_number "11"; FPKM "79.0764356687"; frac "0.630739"; conf_lo "74.226943"; conf_hi "83.925928"; cov "81.222331";
chr10	Cufflinks	exon	24610925	24611068	991	+	.	gene_id "chr10.1260"; transcript_id "ENSMUST00000020159"; exon_number "12"; FPKM "79.0764356687"; frac "0.630739"; conf_lo "74.226943"; conf_hi "83.925928"; cov "81.222331";
chr10	Cufflinks	exon	24612320	24612465	991	+	.	gene_id "chr10.1260"; transcript_id "ENSMUST00000020159"; exon_number "13"; FPKM "79.0764356687"; frac "0.630739"; conf_lo "74.226943"; conf_hi "83.925928"; cov "81.222331";
chr10	Cufflinks	exon	24613421	24613666	991	+	.	gene_id "chr10.1260"; transcript_id "ENSMUST00000020159"; exon_number "14"; FPKM "79.0764356687"; frac "0.630739"; conf_lo "74.226943"; conf_hi "83.925928"; cov "81.222331";
chr10	Cufflinks	exon	24615512	24615654	991	+	.	gene_id "chr10.1260"; transcript_id "ENSMUST00000020159"; exon_number "15"; FPKM "79.0764356687"; frac "0.630739"; conf_lo "74.226943"; conf_hi "83.925928"; cov "81.222331";
chr10	Cufflinks	exon	24616991	24617165	991	+	.	gene_id "chr10.1260"; transcript_id "ENSMUST00000020159"; exon_number "16"; FPKM "79.0764356687"; frac "0.630739"; conf_lo "74.226943"; conf_hi "83.925928"; cov "81.222331";
chr10	Cufflinks	exon	24618216	24618379	991	+	.	gene_id "chr10.1260"; transcript_id "ENSMUST00000020159"; exon_number "17"; FPKM "79.0764356687"; frac "0.630739"; conf_lo "74.226943"; conf_hi "83.925928"; cov "81.222331";
chr10	Cufflinks	exon	24620502	24620626	991	+	.	gene_id "chr10.1260"; transcript_id "ENSMUST00000020159"; exon_number "18"; FPKM "79.0764356687"; frac "0.630739"; conf_lo "74.226943"; conf_hi "83.925928"; cov "81.222331";
chr10	Cufflinks	exon	24621809	24622014	991	+	.	gene_id "chr10.1260"; transcript_id "ENSMUST00000020159"; exon_number "19"; FPKM "79.0764356687"; frac "0.630739"; conf_lo "74.226943"; conf_hi "83.925928"; cov "81.222331";
chr10	Cufflinks	exon	24622099	24622279	991	+	.	gene_id "chr10.1260"; transcript_id "ENSMUST00000020159"; exon_number "20"; FPKM "79.0764356687"; frac "0.630739"; conf_lo "74.226943"; conf_hi "83.925928"; cov "81.222331";
chr10	Cufflinks	exon	24623467	24623637	991	+	.	gene_id "chr10.1260"; transcript_id "ENSMUST00000020159"; exon_number "21"; FPKM "79.0764356687"; frac "0.630739"; conf_lo "74.226943"; conf_hi "83.925928"; cov "81.222331";
chr10	Cufflinks	exon	24624067	24624283	991	+	.	gene_id "chr10.1260"; transcript_id "ENSMUST00000020159"; exon_number "22"; FPKM "79.0764356687"; frac "0.630739"; conf_lo "74.226943"; conf_hi "83.925928"; cov "81.222331";
chr10	Cufflinks	exon	24625628	24625864	991	+	.	gene_id "chr10.1260"; transcript_id "ENSMUST00000020159"; exon_number "23"; FPKM "79.0764356687"; frac "0.630739"; conf_lo "74.226943"; conf_hi "83.925928"; cov "81.222331";
chr10	Cufflinks	exon	24626988	24627153	991	+	.	gene_id "chr10.1260"; transcript_id "ENSMUST00000020159"; exon_number "24"; FPKM "79.0764356687"; frac "0.630739"; conf_lo "74.226943"; conf_hi "83.925928"; cov "81.222331";
chr10	Cufflinks	exon	24627741	24627813	991	+	.	gene_id "chr10.1260"; transcript_id "ENSMUST00000020159"; exon_number "25"; FPKM "79.0764356687"; frac "0.630739"; conf_lo "74.226943"; conf_hi "83.925928"; cov "81.222331";
chr10	Cufflinks	exon	24628439	24628653	991	+	.	gene_id "chr10.1260"; transcript_id "ENSMUST00000020159"; exon_number "26"; FPKM "79.0764356687"; frac "0.630739"; conf_lo "74.226943"; conf_hi "83.925928"; cov "81.222331";
chr10	Cufflinks	exon	24629604	24629724	991	+	.	gene_id "chr10.1260"; transcript_id "ENSMUST00000020159"; exon_number "27"; FPKM "79.0764356687"; frac "0.630739"; conf_lo "74.226943"; conf_hi "83.925928"; cov "81.222331";
chr10	Cufflinks	exon	24630540	24630671	991	+	.	gene_id "chr10.1260"; transcript_id "ENSMUST00000020159"; exon_number "28"; FPKM "79.0764356687"; frac "0.630739"; conf_lo "74.226943"; conf_hi "83.925928"; cov "81.222331";
chr10	Cufflinks	exon	24632469	24633266	991	+	.	gene_id "chr10.1260"; transcript_id "ENSMUST00000020159"; exon_number "29"; FPKM "79.0764356687"; frac "0.630739"; conf_lo "74.226943"; conf_hi "83.925928"; cov "81.222331";
chr10	Cufflinks	transcript	24888896	25019757	708	-	.	gene_id "chr10.1320"; transcript_id "chr10.1320.1"; FPKM "116.2876666661"; frac "0.364715"; conf_lo "106.393600"; conf_hi "126.181733"; cov "117.169889"; full_read_support "yes";
chr10	Cufflinks	exon	24888896	24891054	708	-	.	gene_id "chr10.1320"; transcript_id "chr10.1320.1"; exon_number "1"; FPKM "116.2876666661"; frac "0.364715"; conf_lo "106.393600"; conf_hi "126.181733"; cov "117.169889";
chr10	Cufflinks	exon	24940417	24940564	708	-	.	gene_id "chr10.1320"; transcript_id "chr10.1320.1"; exon_number "2"; FPKM "116.2876666661"; frac "0.364715"; conf_lo "106.393600"; conf_hi "126.181733"; cov "117.169889";
chr10	Cufflinks	exon	24959432	24959544	708	-	.	gene_id "chr10.1320"; transcript_id "chr10.1320.1"; exon_number "3"; FPKM "116.2876666661"; frac "0.364715"; conf_lo "106.393600"; conf_hi "126.181733"; cov "117.169889";
chr10	Cufflinks	exon	24987114	24987274	708	-	.	gene_id "chr10.1320"; transcript_id "chr10.1320.1"; exon_number "4"; FPKM "116.2876666661"; frac "0.364715"; conf_lo "106.393600"; conf_hi "126.181733"; cov "117.169889";
chr10	Cufflinks	exon	24991311	24991447	708	-	.	gene_id "chr10.1320"; transcript_id "chr10.1320.1"; exon_number "5"; FPKM "116.2876666661"; frac "0.364715"; conf_lo "106.393600"; conf_hi "126.181733"; cov "117.169889";
chr10	Cufflinks	exon	25003699	25003847	708	-	.	gene_id "chr10.1320"; transcript_id "chr10.1320.1"; exon_number "6"; FPKM "116.2876666661"; frac "0.364715"; conf_lo "106.393600"; conf_hi "126.181733"; cov "117.169889";
chr10	Cufflinks	exon	25009405	25009536	708	-	.	gene_id "chr10.1320"; transcript_id "chr10.1320.1"; exon_number "7"; FPKM "116.2876666661"; frac "0.364715"; conf_lo "106.393600"; conf_hi "126.181733"; cov "117.169889";
chr10	Cufflinks	exon	25018846	25019757	708	-	.	gene_id "chr10.1320"; transcript_id "chr10.1320.1"; exon_number "8"; FPKM "116.2876666661"; frac "0.364715"; conf_lo "106.393600"; conf_hi "126.181733"; cov "117.169889";
chr10	Cufflinks	transcript	24888896	25019757	700	-	.	gene_id "chr10.1320"; transcript_id "chr10.1320.3"; FPKM "114.9346451382"; frac "0.369482"; conf_lo "106.379854"; conf_hi "123.489436"; cov "115.806602"; full_read_support "yes";
chr10	Cufflinks	exon	24888896	24891054	700	-	.	gene_id "chr10.1320"; transcript_id "chr10.1320.3"; exon_number "1"; FPKM "114.9346451382"; frac "0.369482"; conf_lo "106.379854"; conf_hi "123.489436"; cov "115.806602";
chr10	Cufflinks	exon	24940417	24940564	700	-	.	gene_id "chr10.1320"; transcript_id "chr10.1320.3"; exon_number "2"; FPKM "114.9346451382"; frac "0.369482"; conf_lo "106.379854"; conf_hi "123.489436"; cov "115.806602";
chr10	Cufflinks	exon	24959432	24959544	700	-	.	gene_id "chr10.1320"; transcript_id "chr10.1320.3"; exon_number "3"; FPKM "114.9346451382"; frac "0.369482"; conf_lo "106.379854"; conf_hi "123.489436"; cov "115.806602";
chr10	Cufflinks	exon	24987114	24987274	700	-	.	gene_id "chr10.1320"; transcript_id "chr10.1320.3"; exon_number "4"; FPKM "114.9346451382"; frac "0.369482"; conf_lo "106.379854"; conf_hi "123.489436"; cov "115.806602";
chr10	Cufflinks	exon	24991311	24991447	700	-	.	gene_id "chr10.1320"; transcript_id "chr10.1320.3"; exon_number "5"; FPKM "114.9346451382"; frac "0.369482"; conf_lo "106.379854"; conf_hi "123.489436"; cov "115.806602";
chr10	Cufflinks	exon	25003699	25003847	700	-	.	gene_id "chr10.1320"; transcript_id "chr10.1320.3"; exon_number "6"; FPKM "114.9346451382"; frac "0.369482"; conf_lo "106.379854"; conf_hi "123.489436"; cov "115.806602";
chr10	Cufflinks	exon	25009405	25009536	700	-	.	gene_id "chr10.1320"; transcript_id "chr10.1320.3"; exon_number "7"; FPKM "114.9346451382"; frac "0.369482"; conf_lo "106.379854"; conf_hi "123.489436"; cov "115.806602";
chr10	Cufflinks	exon	25017941	25018034	700	-	.	gene_id "chr10.1320"; transcript_id "chr10.1320.3"; exon_number "8"; FPKM "114.9346451382"; frac "0.369482"; conf_lo "106.379854"; conf_hi "123.489436"; cov "115.806602";
chr10	Cufflinks	exon	25018846	25019757	700	-	.	gene_id "chr10.1320"; transcript_id "chr10.1320.3"; exon_number "9"; FPKM "114.9346451382"; frac "0.369482"; conf_lo "106.379854"; conf_hi "123.489436"; cov "115.806602";
chr10	Cufflinks	transcript	24889928	25018970	1000	-	.	gene_id "chr10.1320"; transcript_id "ENSMUST00000041984"; FPKM "164.1495135003"; frac "0.265804"; conf_lo "152.309418"; conf_hi "175.989609"; cov "165.394842"; full_read_support "yes";
chr10	Cufflinks	exon	24889928	24891054	1000	-	.	gene_id "chr10.1320"; transcript_id "ENSMUST00000041984"; exon_number "1"; FPKM "164.1495135003"; frac "0.265804"; conf_lo "152.309418"; conf_hi "175.989609"; cov "165.394842";
chr10	Cufflinks	exon	24940417	24940564	1000	-	.	gene_id "chr10.1320"; transcript_id "ENSMUST00000041984"; exon_number "2"; FPKM "164.1495135003"; frac "0.265804"; conf_lo "152.309418"; conf_hi "175.989609"; cov "165.394842";
chr10	Cufflinks	exon	24959432	24959544	1000	-	.	gene_id "chr10.1320"; transcript_id "ENSMUST00000041984"; exon_number "3"; FPKM "164.1495135003"; frac "0.265804"; conf_lo "152.309418"; conf_hi "175.989609"; cov "165.394842";
chr10	Cufflinks	exon	24987114	24987274	1000	-	.	gene_id "chr10.1320"; transcript_id "ENSMUST00000041984"; exon_number "4"; FPKM "164.1495135003"; frac "0.265804"; conf_lo "152.309418"; conf_hi "175.989609"; cov "165.394842";
chr10	Cufflinks	exon	24991311	24991447	1000	-	.	gene_id "chr10.1320"; transcript_id "ENSMUST00000041984"; exon_number "5"; FPKM "164.1495135003"; frac "0.265804"; conf_lo "152.309418"; conf_hi "175.989609"; cov "165.394842";
chr10	Cufflinks	exon	25003699	25003847	1000	-	.	gene_id "chr10.1320"; transcript_id "ENSMUST00000041984"; exon_number "6"; FPKM "164.1495135003"; frac "0.265804"; conf_lo "152.309418"; conf_hi "175.989609"; cov "165.394842";
chr10	Cufflinks	exon	25009405	25009536	1000	-	.	gene_id "chr10.1320"; transcript_id "ENSMUST00000041984"; exon_number "7"; FPKM "164.1495135003"; frac "0.265804"; conf_lo "152.309418"; conf_hi "175.989609"; cov "165.394842";
chr10	Cufflinks	exon	25018846	25018970	1000	-	.	gene_id "chr10.1320"; transcript_id "ENSMUST00000041984"; exon_number "8"; FPKM "164.1495135003"; frac "0.265804"; conf_lo "152.309418"; conf_hi "175.989609"; cov "165.394842";
chr10	Cufflinks	transcript	25021565	25025657	1000	+	.	gene_id "chr10.1382"; transcript_id "chr10.1382.1"; FPKM "24.9243790372"; frac "0.734898"; conf_lo "16.937024"; conf_hi "32.911734"; cov "21.115538"; full_read_support "yes";
chr10	Cufflinks	exon	25021565	25021567	1000	+	.	gene_id "chr10.1382"; transcript_id "chr10.1382.1"; exon_number "1"; FPKM "24.9243790372"; frac "0.734898"; conf_lo "16.937024"; conf_hi "32.911734"; cov "21.115538";
chr10	Cufflinks	exon	25023320	25023361	1000	+	.	gene_id "chr10.1382"; transcript_id "chr10.1382.1"; exon_number "2"; FPKM "24.9243790372"; frac "0.734898"; conf_lo "16.937024"; conf_hi "32.911734"; cov "21.115538";
chr10	Cufflinks	exon	25024245	25024342	1000	+	.	gene_id "chr10.1382"; transcript_id "chr10.1382.1"; exon_number "3"; FPKM "24.9243790372"; frac "0.734898"; conf_lo "16.937024"; conf_hi "32.911734"; cov "21.115538";
chr10	Cufflinks	exon	25025498	25025657	1000	+	.	gene_id "chr10.1382"; transcript_id "chr10.1382.1"; exon_number "4"; FPKM "24.9243790372"; frac "0.734898"; conf_lo "16.937024"; conf_hi "32.911734"; cov "21.115538";
chr10	Cufflinks	transcript	29033306	29074305	1000	+	.	gene_id "chr10.1469"; transcript_id "chr10.1469.6"; FPKM "45.4030192628"; frac "0.285155"; conf_lo "43.378338"; conf_hi "47.427701"; cov "46.392056"; full_read_support "no";
chr10	Cufflinks	exon	29033306	29033539	1000	+	.	gene_id "chr10.1469"; transcript_id "chr10.1469.6"; exon_number "1"; FPKM "45.4030192628"; frac "0.285155"; conf_lo "43.378338"; conf_hi "47.427701"; cov "46.392056";
chr10	Cufflinks	exon	29037313	29037528	1000	+	.	gene_id "chr10.1469"; transcript_id "chr10.1469.6"; exon_number "2"; FPKM "45.4030192628"; frac "0.285155"; conf_lo "43.378338"; conf_hi "47.427701"; cov "46.392056";
chr10	Cufflinks	exon	29042081	29042223	1000	+	.	gene_id "chr10.1469"; transcript_id "chr10.1469.6"; exon_number "3"; FPKM "45.4030192628"; frac "0.285155"; conf_lo "43.378338"; conf_hi "47.427701"; cov "46.392056";
chr10	Cufflinks	exon	29051625	29051677	1000	+	.	gene_id "chr10.1469"; transcript_id "chr10.1469.6"; exon_number "4"; FPKM "45.4030192628"; frac "0.285155"; conf_lo "43.378338"; conf_hi "47.427701"; cov "46.392056";
chr10	Cufflinks	exon	29053997	29054077	1000	+	.	gene_id "chr10.1469"; transcript_id "chr10.1469.6"; exon_number "5"; FPKM "45.4030192628"; frac "0.285155"; conf_lo "43.378338"; conf_hi "47.427701"; cov "46.392056";
chr10	Cufflinks	exon	29064147	29067689	1000	+	.	gene_id "chr10.1469"; transcript_id "chr10.1469.6"; exon_number "6"; FPKM "45.4030192628"; frac "0.285155"; conf_lo "43.378338"; conf_hi "47.427701"; cov "46.392056";
chr10	Cufflinks	exon	29074098	29074305	1000	+	.	gene_id "chr10.1469"; transcript_id "chr10.1469.6"; exon_number "7"; FPKM "45.4030192628"; frac "0.285155"; conf_lo "43.378338"; conf_hi "47.427701"; cov "46.392056";
chr10	Cufflinks	transcript	29033306	29081603	582	+	.	gene_id "chr10.1469"; transcript_id "chr10.1469.5"; FPKM "26.4544089567"; frac "0.183847"; conf_lo "24.985203"; conf_hi "27.923615"; cov "27.030678"; full_read_support "no";
chr10	Cufflinks	exon	29033306	29033539	582	+	.	gene_id "chr10.1469"; transcript_id "chr10.1469.5"; exon_number "1"; FPKM "26.4544089567"; frac "0.183847"; conf_lo "24.985203"; conf_hi "27.923615"; cov "27.030678";
chr10	Cufflinks	exon	29037313	29037528	582	+	.	gene_id "chr10.1469"; transcript_id "chr10.1469.5"; exon_number "2"; FPKM "26.4544089567"; frac "0.183847"; conf_lo "24.985203"; conf_hi "27.923615"; cov "27.030678";
chr10	Cufflinks	exon	29042081	29042223	582	+	.	gene_id "chr10.1469"; transcript_id "chr10.1469.5"; exon_number "3"; FPKM "26.4544089567"; frac "0.183847"; conf_lo "24.985203"; conf_hi "27.923615"; cov "27.030678";
chr10	Cufflinks	exon	29051625	29051677	582	+	.	gene_id "chr10.1469"; transcript_id "chr10.1469.5"; exon_number "4"; FPKM "26.4544089567"; frac "0.183847"; conf_lo "24.985203"; conf_hi "27.923615"; cov "27.030678";
chr10	Cufflinks	exon	29053997	29054077	582	+	.	gene_id "chr10.1469"; transcript_id "chr10.1469.5"; exon_number "5"; FPKM "26.4544089567"; frac "0.183847"; conf_lo "24.985203"; conf_hi "27.923615"; cov "27.030678";
chr10	Cufflinks	exon	29064147	29067689	582	+	.	gene_id "chr10.1469"; transcript_id "chr10.1469.5"; exon_number "6"; FPKM "26.4544089567"; frac "0.183847"; conf_lo "24.985203"; conf_hi "27.923615"; cov "27.030678";
chr10	Cufflinks	exon	29074098	29074253	582	+	.	gene_id "chr10.1469"; transcript_id "chr10.1469.5"; exon_number "7"; FPKM "26.4544089567"; frac "0.183847"; conf_lo "24.985203"; conf_hi "27.923615"; cov "27.030678";
chr10	Cufflinks	exon	29081091	29081603	582	+	.	gene_id "chr10.1469"; transcript_id "chr10.1469.5"; exon_number "8"; FPKM "26.4544089567"; frac "0.183847"; conf_lo "24.985203"; conf_hi "27.923615"; cov "27.030678";
chr10	Cufflinks	transcript	29066511	29067723	1000	-	.	gene_id "chr10.1470"; transcript_id "chr10.1470.5"; FPKM "344.3322735473"; frac "0.530999"; conf_lo "333.079923"; conf_hi "355.584624"; cov "351.833034"; full_read_support "yes";
chr10	Cufflinks	exon	29066511	29067723	1000	-	.	gene_id "chr10.1470"; transcript_id "chr10.1470.5"; exon_number "1"; FPKM "344.3322735473"; frac "0.530999"; conf_lo "333.079923"; conf_hi "355.584624"; cov "351.833034";
chr10	Cufflinks	transcript	29418552	29419188	1000	-	.	gene_id "ENSMUSG00000069682"; transcript_id "ENSMUST00000092620_ext"; FPKM "17291.4100445237"; frac "1.000000"; conf_lo "17173.576056"; conf_hi "17409.244033"; cov "17814.601288"; full_read_support "yes";
chr10	Cufflinks	exon	29418552	29419188	1000	-	.	gene_id "ENSMUSG00000069682"; transcript_id "ENSMUST00000092620_ext"; exon_number "1"; FPKM "17291.4100445237"; frac "1.000000"; conf_lo "17173.576056"; conf_hi "17409.244033"; cov "17814.601288";
chr10	Cufflinks	transcript	29915817	29920412	1000	-	.	gene_id "chr10.1543"; transcript_id "ENSMUST00000099985_ext"; FPKM "69.1786567505"; frac "0.331998"; conf_lo "64.824280"; conf_hi "73.533034"; cov "71.193138"; full_read_support "yes";
chr10	Cufflinks	exon	29915817	29917032	1000	-	.	gene_id "chr10.1543"; transcript_id "ENSMUST00000099985_ext"; exon_number "1"; FPKM "69.1786567505"; frac "0.331998"; conf_lo "64.824280"; conf_hi "73.533034"; cov "71.193138";
chr10	Cufflinks	exon	29918272	29918385	1000	-	.	gene_id "chr10.1543"; transcript_id "ENSMUST00000099985_ext"; exon_number "2"; FPKM "69.1786567505"; frac "0.331998"; conf_lo "64.824280"; conf_hi "73.533034"; cov "71.193138";
chr10	Cufflinks	exon	29920167	29920412	1000	-	.	gene_id "chr10.1543"; transcript_id "ENSMUST00000099985_ext"; exon_number "3"; FPKM "69.1786567505"; frac "0.331998"; conf_lo "64.824280"; conf_hi "73.533034"; cov "71.193138";
chr10	Cufflinks	transcript	29917893	29920412	304	-	.	gene_id "chr10.1543"; transcript_id "chr10.1543.2"; FPKM "21.0354245918"; frac "0.167801"; conf_lo "19.173010"; conf_hi "22.897839"; cov "21.647976"; full_read_support "yes";
chr10	Cufflinks	exon	29917893	29920412	304	-	.	gene_id "chr10.1543"; transcript_id "chr10.1543.2"; exon_number "1"; FPKM "21.0354245918"; frac "0.167801"; conf_lo "19.173010"; conf_hi "22.897839"; cov "21.647976";
chr10	Cufflinks	transcript	29915987	29920341	1000	+	.	gene_id "chr10.1544"; transcript_id "chr10.1544.1"; FPKM "125.4318054072"; frac "0.500201"; conf_lo "118.999642"; conf_hi "131.863969"; cov "129.084377"; full_read_support "yes";
chr10	Cufflinks	exon	29915987	29917032	1000	+	.	gene_id "chr10.1544"; transcript_id "chr10.1544.1"; exon_number "1"; FPKM "125.4318054072"; frac "0.500201"; conf_lo "118.999642"; conf_hi "131.863969"; cov "129.084377";
chr10	Cufflinks	exon	29918272	29918385	1000	+	.	gene_id "chr10.1544"; transcript_id "chr10.1544.1"; exon_number "2"; FPKM "125.4318054072"; frac "0.500201"; conf_lo "118.999642"; conf_hi "131.863969"; cov "129.084377";
chr10	Cufflinks	exon	29920167	29920341	1000	+	.	gene_id "chr10.1544"; transcript_id "chr10.1544.1"; exon_number "3"; FPKM "125.4318054072"; frac "0.500201"; conf_lo "118.999642"; conf_hi "131.863969"; cov "129.084377";
chr10	Cufflinks	transcript	30254031	30321961	1000	-	.	gene_id "chr10.1552"; transcript_id "ENSMUST00000019927_ext"; FPKM "11.3546541903"; frac "0.348683"; conf_lo "10.246769"; conf_hi "12.462540"; cov "11.522029"; full_read_support "yes";
chr10	Cufflinks	exon	30254031	30255050	1000	-	.	gene_id "chr10.1552"; transcript_id "ENSMUST00000019927_ext"; exon_number "1"; FPKM "11.3546541903"; frac "0.348683"; conf_lo "10.246769"; conf_hi "12.462540"; cov "11.522029";
chr10	Cufflinks	exon	30267463	30267583	1000	-	.	gene_id "chr10.1552"; transcript_id "ENSMUST00000019927_ext"; exon_number "2"; FPKM "11.3546541903"; frac "0.348683"; conf_lo "10.246769"; conf_hi "12.462540"; cov "11.522029";
chr10	Cufflinks	exon	30278725	30278856	1000	-	.	gene_id "chr10.1552"; transcript_id "ENSMUST00000019927_ext"; exon_number "3"; FPKM "11.3546541903"; frac "0.348683"; conf_lo "10.246769"; conf_hi "12.462540"; cov "11.522029";
chr10	Cufflinks	exon	30278970	30279042	1000	-	.	gene_id "chr10.1552"; transcript_id "ENSMUST00000019927_ext"; exon_number "4"; FPKM "11.3546541903"; frac "0.348683"; conf_lo "10.246769"; conf_hi "12.462540"; cov "11.522029";
chr10	Cufflinks	exon	30280624	30280788	1000	-	.	gene_id "chr10.1552"; transcript_id "ENSMUST00000019927_ext"; exon_number "5"; FPKM "11.3546541903"; frac "0.348683"; conf_lo "10.246769"; conf_hi "12.462540"; cov "11.522029";
chr10	Cufflinks	exon	30286232	30286312	1000	-	.	gene_id "chr10.1552"; transcript_id "ENSMUST00000019927_ext"; exon_number "6"; FPKM "11.3546541903"; frac "0.348683"; conf_lo "10.246769"; conf_hi "12.462540"; cov "11.522029";
chr10	Cufflinks	exon	30307245	30307401	1000	-	.	gene_id "chr10.1552"; transcript_id "ENSMUST00000019927_ext"; exon_number "7"; FPKM "11.3546541903"; frac "0.348683"; conf_lo "10.246769"; conf_hi "12.462540"; cov "11.522029";
chr10	Cufflinks	exon	30309831	30309965	1000	-	.	gene_id "chr10.1552"; transcript_id "ENSMUST00000019927_ext"; exon_number "8"; FPKM "11.3546541903"; frac "0.348683"; conf_lo "10.246769"; conf_hi "12.462540"; cov "11.522029";
chr10	Cufflinks	exon	30310649	30310741	1000	-	.	gene_id "chr10.1552"; transcript_id "ENSMUST00000019927_ext"; exon_number "9"; FPKM "11.3546541903"; frac "0.348683"; conf_lo "10.246769"; conf_hi "12.462540"; cov "11.522029";
chr10	Cufflinks	exon	30310827	30310908	1000	-	.	gene_id "chr10.1552"; transcript_id "ENSMUST00000019927_ext"; exon_number "10"; FPKM "11.3546541903"; frac "0.348683"; conf_lo "10.246769"; conf_hi "12.462540"; cov "11.522029";
chr10	Cufflinks	exon	30313921	30313994	1000	-	.	gene_id "chr10.1552"; transcript_id "ENSMUST00000019927_ext"; exon_number "11"; FPKM "11.3546541903"; frac "0.348683"; conf_lo "10.246769"; conf_hi "12.462540"; cov "11.522029";
chr10	Cufflinks	exon	30317546	30317611	1000	-	.	gene_id "chr10.1552"; transcript_id "ENSMUST00000019927_ext"; exon_number "12"; FPKM "11.3546541903"; frac "0.348683"; conf_lo "10.246769"; conf_hi "12.462540"; cov "11.522029";
chr10	Cufflinks	exon	30320396	30321961	1000	-	.	gene_id "chr10.1552"; transcript_id "ENSMUST00000019927_ext"; exon_number "13"; FPKM "11.3546541903"; frac "0.348683"; conf_lo "10.246769"; conf_hi "12.462540"; cov "11.522029";
chr10	Cufflinks	transcript	30318308	30320312	1000	.	.	gene_id "chr10.1587"; transcript_id "chr10.1587.1"; FPKM "7.3211881899"; frac "1.000000"; conf_lo "6.079238"; conf_hi "8.563138"; cov "7.397318"; full_read_support "yes";
chr10	Cufflinks	exon	30318308	30320312	1000	.	.	gene_id "chr10.1587"; transcript_id "chr10.1587.1"; exon_number "1"; FPKM "7.3211881899"; frac "1.000000"; conf_lo "6.079238"; conf_hi "8.563138"; cov "7.397318";
chr10	Cufflinks	transcript	30322481	30338353	1000	-	.	gene_id "chr10.1589"; transcript_id "chr10.1589.1"; FPKM "18.0736941414"; frac "1.000000"; conf_lo "17.011454"; conf_hi "19.135934"; cov "17.251007"; full_read_support "yes";
chr10	Cufflinks	exon	30322481	30328229	1000	-	.	gene_id "chr10.1589"; transcript_id "chr10.1589.1"; exon_number "1"; FPKM "18.0736941414"; frac "1.000000"; conf_lo "17.011454"; conf_hi "19.135934"; cov "17.251007";
chr10	Cufflinks	exon	30330123	30330249	1000	-	.	gene_id "chr10.1589"; transcript_id "chr10.1589.1"; exon_number "2"; FPKM "18.0736941414"; frac "1.000000"; conf_lo "17.011454"; conf_hi "19.135934"; cov "17.251007";
chr10	Cufflinks	exon	30331454	30331523	1000	-	.	gene_id "chr10.1589"; transcript_id "chr10.1589.1"; exon_number "3"; FPKM "18.0736941414"; frac "1.000000"; conf_lo "17.011454"; conf_hi "19.135934"; cov "17.251007";
chr10	Cufflinks	exon	30334519	30334636	1000	-	.	gene_id "chr10.1589"; transcript_id "chr10.1589.1"; exon_number "4"; FPKM "18.0736941414"; frac "1.000000"; conf_lo "17.011454"; conf_hi "19.135934"; cov "17.251007";
chr10	Cufflinks	exon	30338009	30338353	1000	-	.	gene_id "chr10.1589"; transcript_id "chr10.1589.1"; exon_number "5"; FPKM "18.0736941414"; frac "1.000000"; conf_lo "17.011454"; conf_hi "19.135934"; cov "17.251007";
chr10	Cufflinks	transcript	30365390	30522913	1000	-	.	gene_id "chr10.1615"; transcript_id "ENSMUST00000068567"; FPKM "758.6315591959"; frac "1.000000"; conf_lo "750.896761"; conf_hi "766.366358"; cov "778.712638"; full_read_support "yes";
chr10	Cufflinks	exon	30365390	30367457	1000	-	.	gene_id "chr10.1615"; transcript_id "ENSMUST00000068567"; exon_number "1"; FPKM "758.6315591959"; frac "1.000000"; conf_lo "750.896761"; conf_hi "766.366358"; cov "778.712638";
chr10	Cufflinks	exon	30367773	30367846	1000	-	.	gene_id "chr10.1615"; transcript_id "ENSMUST00000068567"; exon_number "2"; FPKM "758.6315591959"; frac "1.000000"; conf_lo "750.896761"; conf_hi "766.366358"; cov "778.712638";
chr10	Cufflinks	exon	30368251	30368346	1000	-	.	gene_id "chr10.1615"; transcript_id "ENSMUST00000068567"; exon_number "3"; FPKM "758.6315591959"; frac "1.000000"; conf_lo "750.896761"; conf_hi "766.366358"; cov "778.712638";
chr10	Cufflinks	exon	30372742	30372894	1000	-	.	gene_id "chr10.1615"; transcript_id "ENSMUST00000068567"; exon_number "4"; FPKM "758.6315591959"; frac "1.000000"; conf_lo "750.896761"; conf_hi "766.366358"; cov "778.712638";
chr10	Cufflinks	exon	30374117	30374248	1000	-	.	gene_id "chr10.1615"; transcript_id "ENSMUST00000068567"; exon_number "5"; FPKM "758.6315591959"; frac "1.000000"; conf_lo "750.896761"; conf_hi "766.366358"; cov "778.712638";
chr10	Cufflinks	exon	30382100	30382247	1000	-	.	gene_id "chr10.1615"; transcript_id "ENSMUST00000068567"; exon_number "6"; FPKM "758.6315591959"; frac "1.000000"; conf_lo "750.896761"; conf_hi "766.366358"; cov "778.712638";
chr10	Cufflinks	exon	30409510	30409678	1000	-	.	gene_id "chr10.1615"; transcript_id "ENSMUST00000068567"; exon_number "7"; FPKM "758.6315591959"; frac "1.000000"; conf_lo "750.896761"; conf_hi "766.366358"; cov "778.712638";
chr10	Cufflinks	exon	30410563	30411593	1000	-	.	gene_id "chr10.1615"; transcript_id "ENSMUST00000068567"; exon_number "8"; FPKM "758.6315591959"; frac "1.000000"; conf_lo "750.896761"; conf_hi "766.366358"; cov "778.712638";
chr10	Cufflinks	exon	30413875	30414059	1000	-	.	gene_id "chr10.1615"; transcript_id "ENSMUST00000068567"; exon_number "9"; FPKM "758.6315591959"; frac "1.000000"; conf_lo "750.896761"; conf_hi "766.366358"; cov "778.712638";
chr10	Cufflinks	exon	30415874	30415999	1000	-	.	gene_id "chr10.1615"; transcript_id "ENSMUST00000068567"; exon_number "10"; FPKM "758.6315591959"; frac "1.000000"; conf_lo "750.896761"; conf_hi "766.366358"; cov "778.712638";
chr10	Cufflinks	exon	30417936	30418049	1000	-	.	gene_id "chr10.1615"; transcript_id "ENSMUST00000068567"; exon_number "11"; FPKM "758.6315591959"; frac "1.000000"; conf_lo "750.896761"; conf_hi "766.366358"; cov "778.712638";
chr10	Cufflinks	exon	30421725	30421832	1000	-	.	gene_id "chr10.1615"; transcript_id "ENSMUST00000068567"; exon_number "12"; FPKM "758.6315591959"; frac "1.000000"; conf_lo "750.896761"; conf_hi "766.366358"; cov "778.712638";
chr10	Cufflinks	exon	30424407	30424486	1000	-	.	gene_id "chr10.1615"; transcript_id "ENSMUST00000068567"; exon_number "13"; FPKM "758.6315591959"; frac "1.000000"; conf_lo "750.896761"; conf_hi "766.366358"; cov "778.712638";
chr10	Cufflinks	exon	30442452	30442672	1000	-	.	gene_id "chr10.1615"; transcript_id "ENSMUST00000068567"; exon_number "14"; FPKM "758.6315591959"; frac "1.000000"; conf_lo "750.896761"; conf_hi "766.366358"; cov "778.712638";
chr10	Cufflinks	exon	30491526	30491646	1000	-	.	gene_id "chr10.1615"; transcript_id "ENSMUST00000068567"; exon_number "15"; FPKM "758.6315591959"; frac "1.000000"; conf_lo "750.896761"; conf_hi "766.366358"; cov "778.712638";
chr10	Cufflinks	exon	30522635	30522913	1000	-	.	gene_id "chr10.1615"; transcript_id "ENSMUST00000068567"; exon_number "16"; FPKM "758.6315591959"; frac "1.000000"; conf_lo "750.896761"; conf_hi "766.366358"; cov "778.712638";
chr10	Cufflinks	transcript	31033188	31048010	1000	+	.	gene_id "chr10.1687"; transcript_id "ENSMUST00000000304"; FPKM "20.5402395104"; frac "1.000000"; conf_lo "17.174796"; conf_hi "23.905683"; cov "21.088325"; full_read_support "yes";
chr10	Cufflinks	exon	31033188	31033289	1000	+	.	gene_id "chr10.1687"; transcript_id "ENSMUST00000000304"; exon_number "1"; FPKM "20.5402395104"; frac "1.000000"; conf_lo "17.174796"; conf_hi "23.905683"; cov "21.088325";
chr10	Cufflinks	exon	31034321	31034442	1000	+	.	gene_id "chr10.1687"; transcript_id "ENSMUST00000000304"; exon_number "2"; FPKM "20.5402395104"; frac "1.000000"; conf_lo "17.174796"; conf_hi "23.905683"; cov "21.088325";
chr10	Cufflinks	exon	31036099	31036201	1000	+	.	gene_id "chr10.1687"; transcript_id "ENSMUST00000000304"; exon_number "3"; FPKM "20.5402395104"; frac "1.000000"; conf_lo "17.174796"; conf_hi "23.905683"; cov "21.088325";
chr10	Cufflinks	exon	31040074	31040142	1000	+	.	gene_id "chr10.1687"; transcript_id "ENSMUST00000000304"; exon_number "4"; FPKM "20.5402395104"; frac "1.000000"; conf_lo "17.174796"; conf_hi "23.905683"; cov "21.088325";
chr10	Cufflinks	exon	31045828	31045966	1000	+	.	gene_id "chr10.1687"; transcript_id "ENSMUST00000000304"; exon_number "5"; FPKM "20.5402395104"; frac "1.000000"; conf_lo "17.174796"; conf_hi "23.905683"; cov "21.088325";
chr10	Cufflinks	exon	31047687	31048010	1000	+	.	gene_id "chr10.1687"; transcript_id "ENSMUST00000000304"; exon_number "6"; FPKM "20.5402395104"; frac "1.000000"; conf_lo "17.174796"; conf_hi "23.905683"; cov "21.088325";
chr10	Cufflinks	transcript	33646742	33671062	540	-	.	gene_id "chr10.1703"; transcript_id "ENSMUST00000048222_ext"; FPKM "17.2078867973"; frac "0.244890"; conf_lo "15.482134"; conf_hi "18.933640"; cov "17.488126"; full_read_support "yes";
chr10	Cufflinks	exon	33646742	33647427	540	-	.	gene_id "chr10.1703"; transcript_id "ENSMUST00000048222_ext"; exon_number "1"; FPKM "17.2078867973"; frac "0.244890"; conf_lo "15.482134"; conf_hi "18.933640"; cov "17.488126";
chr10	Cufflinks	exon	33647818	33647969	540	-	.	gene_id "chr10.1703"; transcript_id "ENSMUST00000048222_ext"; exon_number "2"; FPKM "17.2078867973"; frac "0.244890"; conf_lo "15.482134"; conf_hi "18.933640"; cov "17.488126";
chr10	Cufflinks	exon	33649627	33649792	540	-	.	gene_id "chr10.1703"; transcript_id "ENSMUST00000048222_ext"; exon_number "3"; FPKM "17.2078867973"; frac "0.244890"; conf_lo "15.482134"; conf_hi "18.933640"; cov "17.488126";
chr10	Cufflinks	exon	33649962	33650150	540	-	.	gene_id "chr10.1703"; transcript_id "ENSMUST00000048222_ext"; exon_number "4"; FPKM "17.2078867973"; frac "0.244890"; conf_lo "15.482134"; conf_hi "18.933640"; cov "17.488126";
chr10	Cufflinks	exon	33654895	33655063	540	-	.	gene_id "chr10.1703"; transcript_id "ENSMUST00000048222_ext"; exon_number "5"; FPKM "17.2078867973"; frac "0.244890"; conf_lo "15.482134"; conf_hi "18.933640"; cov "17.488126";
chr10	Cufflinks	exon	33659964	33660085	540	-	.	gene_id "chr10.1703"; transcript_id "ENSMUST00000048222_ext"; exon_number "6"; FPKM "17.2078867973"; frac "0.244890"; conf_lo "15.482134"; conf_hi "18.933640"; cov "17.488126";
chr10	Cufflinks	exon	33663456	33663566	540	-	.	gene_id "chr10.1703"; transcript_id "ENSMUST00000048222_ext"; exon_number "7"; FPKM "17.2078867973"; frac "0.244890"; conf_lo "15.482134"; conf_hi "18.933640"; cov "17.488126";
chr10	Cufflinks	exon	33668735	33669304	540	-	.	gene_id "chr10.1703"; transcript_id "ENSMUST00000048222_ext"; exon_number "8"; FPKM "17.2078867973"; frac "0.244890"; conf_lo "15.482134"; conf_hi "18.933640"; cov "17.488126";
chr10	Cufflinks	exon	33669554	33669670	540	-	.	gene_id "chr10.1703"; transcript_id "ENSMUST00000048222_ext"; exon_number "9"; FPKM "17.2078867973"; frac "0.244890"; conf_lo "15.482134"; conf_hi "18.933640"; cov "17.488126";
chr10	Cufflinks	exon	33670937	33671062	540	-	.	gene_id "chr10.1703"; transcript_id "ENSMUST00000048222_ext"; exon_number "10"; FPKM "17.2078867973"; frac "0.244890"; conf_lo "15.482134"; conf_hi "18.933640"; cov "17.488126";
chr10	Cufflinks	transcript	33647239	33671062	484	-	.	gene_id "chr10.1703"; transcript_id "chr10.1703.2"; FPKM "15.4232954866"; frac "0.179923"; conf_lo "13.618738"; conf_hi "17.227853"; cov "15.674472"; full_read_support "yes";
chr10	Cufflinks	exon	33647239	33647427	484	-	.	gene_id "chr10.1703"; transcript_id "chr10.1703.2"; exon_number "1"; FPKM "15.4232954866"; frac "0.179923"; conf_lo "13.618738"; conf_hi "17.227853"; cov "15.674472";
chr10	Cufflinks	exon	33647818	33647969	484	-	.	gene_id "chr10.1703"; transcript_id "chr10.1703.2"; exon_number "2"; FPKM "15.4232954866"; frac "0.179923"; conf_lo "13.618738"; conf_hi "17.227853"; cov "15.674472";
chr10	Cufflinks	exon	33649627	33649792	484	-	.	gene_id "chr10.1703"; transcript_id "chr10.1703.2"; exon_number "3"; FPKM "15.4232954866"; frac "0.179923"; conf_lo "13.618738"; conf_hi "17.227853"; cov "15.674472";
chr10	Cufflinks	exon	33649962	33650150	484	-	.	gene_id "chr10.1703"; transcript_id "chr10.1703.2"; exon_number "4"; FPKM "15.4232954866"; frac "0.179923"; conf_lo "13.618738"; conf_hi "17.227853"; cov "15.674472";
chr10	Cufflinks	exon	33654895	33655063	484	-	.	gene_id "chr10.1703"; transcript_id "chr10.1703.2"; exon_number "5"; FPKM "15.4232954866"; frac "0.179923"; conf_lo "13.618738"; conf_hi "17.227853"; cov "15.674472";
chr10	Cufflinks	exon	33659964	33660085	484	-	.	gene_id "chr10.1703"; transcript_id "chr10.1703.2"; exon_number "6"; FPKM "15.4232954866"; frac "0.179923"; conf_lo "13.618738"; conf_hi "17.227853"; cov "15.674472";
chr10	Cufflinks	exon	33663456	33663566	484	-	.	gene_id "chr10.1703"; transcript_id "chr10.1703.2"; exon_number "7"; FPKM "15.4232954866"; frac "0.179923"; conf_lo "13.618738"; conf_hi "17.227853"; cov "15.674472";
chr10	Cufflinks	exon	33668735	33669304	484	-	.	gene_id "chr10.1703"; transcript_id "chr10.1703.2"; exon_number "8"; FPKM "15.4232954866"; frac "0.179923"; conf_lo "13.618738"; conf_hi "17.227853"; cov "15.674472";
chr10	Cufflinks	exon	33669599	33669670	484	-	.	gene_id "chr10.1703"; transcript_id "chr10.1703.2"; exon_number "9"; FPKM "15.4232954866"; frac "0.179923"; conf_lo "13.618738"; conf_hi "17.227853"; cov "15.674472";
chr10	Cufflinks	exon	33670289	33670423	484	-	.	gene_id "chr10.1703"; transcript_id "chr10.1703.2"; exon_number "10"; FPKM "15.4232954866"; frac "0.179923"; conf_lo "13.618738"; conf_hi "17.227853"; cov "15.674472";
chr10	Cufflinks	exon	33670937	33671062	484	-	.	gene_id "chr10.1703"; transcript_id "chr10.1703.2"; exon_number "11"; FPKM "15.4232954866"; frac "0.179923"; conf_lo "13.618738"; conf_hi "17.227853"; cov "15.674472";
chr10	Cufflinks	transcript	33654951	33670451	1000	-	.	gene_id "chr10.1703"; transcript_id "chr10.1703.3"; FPKM "31.8356365832"; frac "0.209833"; conf_lo "28.386477"; conf_hi "35.284796"; cov "32.354096"; full_read_support "yes";
chr10	Cufflinks	exon	33654951	33655063	1000	-	.	gene_id "chr10.1703"; transcript_id "chr10.1703.3"; exon_number "1"; FPKM "31.8356365832"; frac "0.209833"; conf_lo "28.386477"; conf_hi "35.284796"; cov "32.354096";
chr10	Cufflinks	exon	33659964	33660085	1000	-	.	gene_id "chr10.1703"; transcript_id "chr10.1703.3"; exon_number "2"; FPKM "31.8356365832"; frac "0.209833"; conf_lo "28.386477"; conf_hi "35.284796"; cov "32.354096";
chr10	Cufflinks	exon	33663456	33663566	1000	-	.	gene_id "chr10.1703"; transcript_id "chr10.1703.3"; exon_number "3"; FPKM "31.8356365832"; frac "0.209833"; conf_lo "28.386477"; conf_hi "35.284796"; cov "32.354096";
chr10	Cufflinks	exon	33668735	33669304	1000	-	.	gene_id "chr10.1703"; transcript_id "chr10.1703.3"; exon_number "4"; FPKM "31.8356365832"; frac "0.209833"; conf_lo "28.386477"; conf_hi "35.284796"; cov "32.354096";
chr10	Cufflinks	exon	33669554	33669670	1000	-	.	gene_id "chr10.1703"; transcript_id "chr10.1703.3"; exon_number "5"; FPKM "31.8356365832"; frac "0.209833"; conf_lo "28.386477"; conf_hi "35.284796"; cov "32.354096";
chr10	Cufflinks	exon	33670289	33670451	1000	-	.	gene_id "chr10.1703"; transcript_id "chr10.1703.3"; exon_number "6"; FPKM "31.8356365832"; frac "0.209833"; conf_lo "28.386477"; conf_hi "35.284796"; cov "32.354096";
chr10	Cufflinks	transcript	33716367	33721051	498	-	.	gene_id "chr10.1728"; transcript_id "ENSMUST00000128699"; FPKM "45.9963359408"; frac "0.246018"; conf_lo "37.459468"; conf_hi "54.533204"; cov "46.310695"; full_read_support "no";
chr10	Cufflinks	exon	33716367	33716654	498	-	.	gene_id "chr10.1728"; transcript_id "ENSMUST00000128699"; exon_number "1"; FPKM "45.9963359408"; frac "0.246018"; conf_lo "37.459468"; conf_hi "54.533204"; cov "46.310695";
chr10	Cufflinks	exon	33720943	33721051	498	-	.	gene_id "chr10.1728"; transcript_id "ENSMUST00000128699"; exon_number "2"; FPKM "45.9963359408"; frac "0.246018"; conf_lo "37.459468"; conf_hi "54.533204"; cov "46.310695";
chr10	Cufflinks	transcript	33716474	33716785	1000	-	.	gene_id "chr10.1728"; transcript_id "chr10.1728.3"; FPKM "92.2898524123"; frac "0.323558"; conf_lo "77.353762"; conf_hi "107.225942"; cov "92.920601"; full_read_support "yes";
chr10	Cufflinks	exon	33716474	33716785	1000	-	.	gene_id "chr10.1728"; transcript_id "chr10.1728.3"; exon_number "1"; FPKM "92.2898524123"; frac "0.323558"; conf_lo "77.353762"; conf_hi "107.225942"; cov "92.920601";
chr10	Cufflinks	transcript	33716474	33739552	134	-	.	gene_id "chr10.1728"; transcript_id "chr10.1728.4"; FPKM "12.4305056389"; frac "0.219889"; conf_lo "9.990192"; conf_hi "14.870819"; cov "12.515461"; full_read_support "no";
chr10	Cufflinks	exon	33716474	33716654	134	-	.	gene_id "chr10.1728"; transcript_id "chr10.1728.4"; exon_number "1"; FPKM "12.4305056389"; frac "0.219889"; conf_lo "9.990192"; conf_hi "14.870819"; cov "12.515461";
chr10	Cufflinks	exon	33720943	33721005	134	-	.	gene_id "chr10.1728"; transcript_id "chr10.1728.4"; exon_number "2"; FPKM "12.4305056389"; frac "0.219889"; conf_lo "9.990192"; conf_hi "14.870819"; cov "12.515461";
chr10	Cufflinks	exon	33722230	33722373	134	-	.	gene_id "chr10.1728"; transcript_id "chr10.1728.4"; exon_number "3"; FPKM "12.4305056389"; frac "0.219889"; conf_lo "9.990192"; conf_hi "14.870819"; cov "12.515461";
chr10	Cufflinks	exon	33728799	33728929	134	-	.	gene_id "chr10.1728"; transcript_id "chr10.1728.4"; exon_number "4"; FPKM "12.4305056389"; frac "0.219889"; conf_lo "9.990192"; conf_hi "14.870819"; cov "12.515461";
chr10	Cufflinks	exon	33731878	33731943	134	-	.	gene_id "chr10.1728"; transcript_id "chr10.1728.4"; exon_number "5"; FPKM "12.4305056389"; frac "0.219889"; conf_lo "9.990192"; conf_hi "14.870819"; cov "12.515461";
chr10	Cufflinks	exon	33739172	33739552	134	-	.	gene_id "chr10.1728"; transcript_id "chr10.1728.4"; exon_number "6"; FPKM "12.4305056389"; frac "0.219889"; conf_lo "9.990192"; conf_hi "14.870819"; cov "12.515461";
chr10	Cufflinks	transcript	34001996	34004691	1000	+	.	gene_id "chr10.1741"; transcript_id "ENSMUST00000061372"; FPKM "332.1571057406"; frac "1.000000"; conf_lo "325.016831"; conf_hi "339.297380"; cov "336.361558"; full_read_support "yes";
chr10	Cufflinks	exon	34001996	34004691	1000	+	.	gene_id "chr10.1741"; transcript_id "ENSMUST00000061372"; exon_number "1"; FPKM "332.1571057406"; frac "1.000000"; conf_lo "325.016831"; conf_hi "339.297380"; cov "336.361558";
chr10	Cufflinks	transcript	34023415	34138381	518	-	.	gene_id "chr10.1742"; transcript_id "ENSMUST00000105512_ext"; FPKM "15.8167841960"; frac "0.265558"; conf_lo "9.975488"; conf_hi "21.658081"; cov "16.070128"; full_read_support "no";
chr10	Cufflinks	exon	34023415	34024785	518	-	.	gene_id "chr10.1742"; transcript_id "ENSMUST00000105512_ext"; exon_number "1"; FPKM "15.8167841960"; frac "0.265558"; conf_lo "9.975488"; conf_hi "21.658081"; cov "16.070128";
chr10	Cufflinks	exon	34030107	34030275	518	-	.	gene_id "chr10.1742"; transcript_id "ENSMUST00000105512_ext"; exon_number "2"; FPKM "15.8167841960"; frac "0.265558"; conf_lo "9.975488"; conf_hi "21.658081"; cov "16.070128";
chr10	Cufflinks	exon	34033395	34033547	518	-	.	gene_id "chr10.1742"; transcript_id "ENSMUST00000105512_ext"; exon_number "3"; FPKM "15.8167841960"; frac "0.265558"; conf_lo "9.975488"; conf_hi "21.658081"; cov "16.070128";
chr10	Cufflinks	exon	34034556	34034674	518	-	.	gene_id "chr10.1742"; transcript_id "ENSMUST00000105512_ext"; exon_number "4"; FPKM "15.8167841960"; frac "0.265558"; conf_lo "9.975488"; conf_hi "21.658081"; cov "16.070128";
chr10	Cufflinks	exon	34042415	34042512	518	-	.	gene_id "chr10.1742"; transcript_id "ENSMUST00000105512_ext"; exon_number "5"; FPKM "15.8167841960"; frac "0.265558"; conf_lo "9.975488"; conf_hi "21.658081"; cov "16.070128";
chr10	Cufflinks	exon	34044094	34044268	518	-	.	gene_id "chr10.1742"; transcript_id "ENSMUST00000105512_ext"; exon_number "6"; FPKM "15.8167841960"; frac "0.265558"; conf_lo "9.975488"; conf_hi "21.658081"; cov "16.070128";
chr10	Cufflinks	exon	34117920	34118001	518	-	.	gene_id "chr10.1742"; transcript_id "ENSMUST00000105512_ext"; exon_number "7"; FPKM "15.8167841960"; frac "0.265558"; conf_lo "9.975488"; conf_hi "21.658081"; cov "16.070128";
chr10	Cufflinks	exon	34119544	34119623	518	-	.	gene_id "chr10.1742"; transcript_id "ENSMUST00000105512_ext"; exon_number "8"; FPKM "15.8167841960"; frac "0.265558"; conf_lo "9.975488"; conf_hi "21.658081"; cov "16.070128";
chr10	Cufflinks	exon	34123457	34123593	518	-	.	gene_id "chr10.1742"; transcript_id "ENSMUST00000105512_ext"; exon_number "9"; FPKM "15.8167841960"; frac "0.265558"; conf_lo "9.975488"; conf_hi "21.658081"; cov "16.070128";
chr10	Cufflinks	exon	34127341	34127412	518	-	.	gene_id "chr10.1742"; transcript_id "ENSMUST00000105512_ext"; exon_number "10"; FPKM "15.8167841960"; frac "0.265558"; conf_lo "9.975488"; conf_hi "21.658081"; cov "16.070128";
chr10	Cufflinks	exon	34131174	34131265	518	-	.	gene_id "chr10.1742"; transcript_id "ENSMUST00000105512_ext"; exon_number "11"; FPKM "15.8167841960"; frac "0.265558"; conf_lo "9.975488"; conf_hi "21.658081"; cov "16.070128";
chr10	Cufflinks	exon	34138167	34138381	518	-	.	gene_id "chr10.1742"; transcript_id "ENSMUST00000105512_ext"; exon_number "12"; FPKM "15.8167841960"; frac "0.265558"; conf_lo "9.975488"; conf_hi "21.658081"; cov "16.070128";
chr10	Cufflinks	transcript	34023415	34138381	905	-	.	gene_id "chr10.1742"; transcript_id "ENSMUST00000047885_ext"; FPKM "27.6457449493"; frac "0.464694"; conf_lo "21.396399"; conf_hi "33.895091"; cov "28.088558"; full_read_support "yes";
chr10	Cufflinks	exon	34023415	34024785	905	-	.	gene_id "chr10.1742"; transcript_id "ENSMUST00000047885_ext"; exon_number "1"; FPKM "27.6457449493"; frac "0.464694"; conf_lo "21.396399"; conf_hi "33.895091"; cov "28.088558";
chr10	Cufflinks	exon	34030107	34030275	905	-	.	gene_id "chr10.1742"; transcript_id "ENSMUST00000047885_ext"; exon_number "2"; FPKM "27.6457449493"; frac "0.464694"; conf_lo "21.396399"; conf_hi "33.895091"; cov "28.088558";
chr10	Cufflinks	exon	34033395	34033547	905	-	.	gene_id "chr10.1742"; transcript_id "ENSMUST00000047885_ext"; exon_number "3"; FPKM "27.6457449493"; frac "0.464694"; conf_lo "21.396399"; conf_hi "33.895091"; cov "28.088558";
chr10	Cufflinks	exon	34034556	34034674	905	-	.	gene_id "chr10.1742"; transcript_id "ENSMUST00000047885_ext"; exon_number "4"; FPKM "27.6457449493"; frac "0.464694"; conf_lo "21.396399"; conf_hi "33.895091"; cov "28.088558";
chr10	Cufflinks	exon	34042415	34042512	905	-	.	gene_id "chr10.1742"; transcript_id "ENSMUST00000047885_ext"; exon_number "5"; FPKM "27.6457449493"; frac "0.464694"; conf_lo "21.396399"; conf_hi "33.895091"; cov "28.088558";
chr10	Cufflinks	exon	34044094	34044268	905	-	.	gene_id "chr10.1742"; transcript_id "ENSMUST00000047885_ext"; exon_number "6"; FPKM "27.6457449493"; frac "0.464694"; conf_lo "21.396399"; conf_hi "33.895091"; cov "28.088558";
chr10	Cufflinks	exon	34117920	34118004	905	-	.	gene_id "chr10.1742"; transcript_id "ENSMUST00000047885_ext"; exon_number "7"; FPKM "27.6457449493"; frac "0.464694"; conf_lo "21.396399"; conf_hi "33.895091"; cov "28.088558";
chr10	Cufflinks	exon	34119544	34119623	905	-	.	gene_id "chr10.1742"; transcript_id "ENSMUST00000047885_ext"; exon_number "8"; FPKM "27.6457449493"; frac "0.464694"; conf_lo "21.396399"; conf_hi "33.895091"; cov "28.088558";
chr10	Cufflinks	exon	34123457	34123593	905	-	.	gene_id "chr10.1742"; transcript_id "ENSMUST00000047885_ext"; exon_number "9"; FPKM "27.6457449493"; frac "0.464694"; conf_lo "21.396399"; conf_hi "33.895091"; cov "28.088558";
chr10	Cufflinks	exon	34127341	34127412	905	-	.	gene_id "chr10.1742"; transcript_id "ENSMUST00000047885_ext"; exon_number "10"; FPKM "27.6457449493"; frac "0.464694"; conf_lo "21.396399"; conf_hi "33.895091"; cov "28.088558";
chr10	Cufflinks	exon	34131174	34131265	905	-	.	gene_id "chr10.1742"; transcript_id "ENSMUST00000047885_ext"; exon_number "11"; FPKM "27.6457449493"; frac "0.464694"; conf_lo "21.396399"; conf_hi "33.895091"; cov "28.088558";
chr10	Cufflinks	exon	34138167	34138381	905	-	.	gene_id "chr10.1742"; transcript_id "ENSMUST00000047885_ext"; exon_number "12"; FPKM "27.6457449493"; frac "0.464694"; conf_lo "21.396399"; conf_hi "33.895091"; cov "28.088558";
chr10	Cufflinks	transcript	34024071	34138334	199	-	.	gene_id "chr10.1742"; transcript_id "ENSMUST00000130290"; FPKM "6.0901677830"; frac "0.071528"; conf_lo "4.320650"; conf_hi "7.859686"; cov "6.187716"; full_read_support "yes";
chr10	Cufflinks	exon	34024071	34024785	199	-	.	gene_id "chr10.1742"; transcript_id "ENSMUST00000130290"; exon_number "1"; FPKM "6.0901677830"; frac "0.071528"; conf_lo "4.320650"; conf_hi "7.859686"; cov "6.187716";
chr10	Cufflinks	exon	34030107	34030275	199	-	.	gene_id "chr10.1742"; transcript_id "ENSMUST00000130290"; exon_number "2"; FPKM "6.0901677830"; frac "0.071528"; conf_lo "4.320650"; conf_hi "7.859686"; cov "6.187716";
chr10	Cufflinks	exon	34033395	34033547	199	-	.	gene_id "chr10.1742"; transcript_id "ENSMUST00000130290"; exon_number "3"; FPKM "6.0901677830"; frac "0.071528"; conf_lo "4.320650"; conf_hi "7.859686"; cov "6.187716";
chr10	Cufflinks	exon	34034556	34034674	199	-	.	gene_id "chr10.1742"; transcript_id "ENSMUST00000130290"; exon_number "4"; FPKM "6.0901677830"; frac "0.071528"; conf_lo "4.320650"; conf_hi "7.859686"; cov "6.187716";
chr10	Cufflinks	exon	34042415	34042512	199	-	.	gene_id "chr10.1742"; transcript_id "ENSMUST00000130290"; exon_number "5"; FPKM "6.0901677830"; frac "0.071528"; conf_lo "4.320650"; conf_hi "7.859686"; cov "6.187716";
chr10	Cufflinks	exon	34044094	34044268	199	-	.	gene_id "chr10.1742"; transcript_id "ENSMUST00000130290"; exon_number "6"; FPKM "6.0901677830"; frac "0.071528"; conf_lo "4.320650"; conf_hi "7.859686"; cov "6.187716";
chr10	Cufflinks	exon	34119544	34119623	199	-	.	gene_id "chr10.1742"; transcript_id "ENSMUST00000130290"; exon_number "7"; FPKM "6.0901677830"; frac "0.071528"; conf_lo "4.320650"; conf_hi "7.859686"; cov "6.187716";
chr10	Cufflinks	exon	34123457	34123593	199	-	.	gene_id "chr10.1742"; transcript_id "ENSMUST00000130290"; exon_number "8"; FPKM "6.0901677830"; frac "0.071528"; conf_lo "4.320650"; conf_hi "7.859686"; cov "6.187716";
chr10	Cufflinks	exon	34127341	34127412	199	-	.	gene_id "chr10.1742"; transcript_id "ENSMUST00000130290"; exon_number "9"; FPKM "6.0901677830"; frac "0.071528"; conf_lo "4.320650"; conf_hi "7.859686"; cov "6.187716";
chr10	Cufflinks	exon	34131174	34131265	199	-	.	gene_id "chr10.1742"; transcript_id "ENSMUST00000130290"; exon_number "10"; FPKM "6.0901677830"; frac "0.071528"; conf_lo "4.320650"; conf_hi "7.859686"; cov "6.187716";
chr10	Cufflinks	exon	34138167	34138334	199	-	.	gene_id "chr10.1742"; transcript_id "ENSMUST00000130290"; exon_number "11"; FPKM "6.0901677830"; frac "0.071528"; conf_lo "4.320650"; conf_hi "7.859686"; cov "6.187716";
chr10	Cufflinks	transcript	34116874	34138381	1000	-	.	gene_id "chr10.1742"; transcript_id "ENSMUST00000099973_ext"; FPKM "30.5171200337"; frac "0.138182"; conf_lo "24.280763"; conf_hi "36.753477"; cov "31.005925"; full_read_support "no";
chr10	Cufflinks	exon	34116874	34117047	1000	-	.	gene_id "chr10.1742"; transcript_id "ENSMUST00000099973_ext"; exon_number "1"; FPKM "30.5171200337"; frac "0.138182"; conf_lo "24.280763"; conf_hi "36.753477"; cov "31.005925";
chr10	Cufflinks	exon	34117920	34118004	1000	-	.	gene_id "chr10.1742"; transcript_id "ENSMUST00000099973_ext"; exon_number "2"; FPKM "30.5171200337"; frac "0.138182"; conf_lo "24.280763"; conf_hi "36.753477"; cov "31.005925";
chr10	Cufflinks	exon	34119544	34119623	1000	-	.	gene_id "chr10.1742"; transcript_id "ENSMUST00000099973_ext"; exon_number "3"; FPKM "30.5171200337"; frac "0.138182"; conf_lo "24.280763"; conf_hi "36.753477"; cov "31.005925";
chr10	Cufflinks	exon	34123457	34123593	1000	-	.	gene_id "chr10.1742"; transcript_id "ENSMUST00000099973_ext"; exon_number "4"; FPKM "30.5171200337"; frac "0.138182"; conf_lo "24.280763"; conf_hi "36.753477"; cov "31.005925";
chr10	Cufflinks	exon	34127341	34127412	1000	-	.	gene_id "chr10.1742"; transcript_id "ENSMUST00000099973_ext"; exon_number "5"; FPKM "30.5171200337"; frac "0.138182"; conf_lo "24.280763"; conf_hi "36.753477"; cov "31.005925";
chr10	Cufflinks	exon	34131174	34131265	1000	-	.	gene_id "chr10.1742"; transcript_id "ENSMUST00000099973_ext"; exon_number "6"; FPKM "30.5171200337"; frac "0.138182"; conf_lo "24.280763"; conf_hi "36.753477"; cov "31.005925";
chr10	Cufflinks	exon	34138167	34138381	1000	-	.	gene_id "chr10.1742"; transcript_id "ENSMUST00000099973_ext"; exon_number "7"; FPKM "30.5171200337"; frac "0.138182"; conf_lo "24.280763"; conf_hi "36.753477"; cov "31.005925";
chr10	Cufflinks	transcript	34017038	34021114	1000	+	.	gene_id "ENSMUSG00000039485"; transcript_id "ENSMUST00000047935_ext"; FPKM "3.3086506131"; frac "1.000000"; conf_lo "2.734858"; conf_hi "3.882443"; cov "3.428928"; full_read_support "yes";
chr10	Cufflinks	exon	34017038	34021114	1000	+	.	gene_id "ENSMUSG00000039485"; transcript_id "ENSMUST00000047935_ext"; exon_number "1"; FPKM "3.3086506131"; frac "1.000000"; conf_lo "2.734858"; conf_hi "3.882443"; cov "3.428928";
chr10	Cufflinks	transcript	35428497	35431703	1000	-	.	gene_id "ENSMUSG00000063953"; transcript_id "ENSMUST00000080898_ext"; FPKM "261.2637007006"; frac "1.000000"; conf_lo "255.484626"; conf_hi "267.042776"; cov "267.612397"; full_read_support "yes";
chr10	Cufflinks	exon	35428497	35431703	1000	-	.	gene_id "ENSMUSG00000063953"; transcript_id "ENSMUST00000080898_ext"; exon_number "1"; FPKM "261.2637007006"; frac "1.000000"; conf_lo "255.484626"; conf_hi "267.042776"; cov "267.612397";
chr10	Cufflinks	transcript	38853829	38873106	1000	+	.	gene_id "chr10.1807"; transcript_id "chr10.1807.2"; FPKM "44.3515605017"; frac "1.000000"; conf_lo "41.512243"; conf_hi "47.190878"; cov "45.552849"; full_read_support "yes";
chr10	Cufflinks	exon	38853829	38853913	1000	+	.	gene_id "chr10.1807"; transcript_id "chr10.1807.2"; exon_number "1"; FPKM "44.3515605017"; frac "1.000000"; conf_lo "41.512243"; conf_hi "47.190878"; cov "45.552849";
chr10	Cufflinks	exon	38854012	38854085	1000	+	.	gene_id "chr10.1807"; transcript_id "chr10.1807.2"; exon_number "2"; FPKM "44.3515605017"; frac "1.000000"; conf_lo "41.512243"; conf_hi "47.190878"; cov "45.552849";
chr10	Cufflinks	exon	38854794	38854846	1000	+	.	gene_id "chr10.1807"; transcript_id "chr10.1807.2"; exon_number "3"; FPKM "44.3515605017"; frac "1.000000"; conf_lo "41.512243"; conf_hi "47.190878"; cov "45.552849";
chr10	Cufflinks	exon	38856940	38856997	1000	+	.	gene_id "chr10.1807"; transcript_id "chr10.1807.2"; exon_number "4"; FPKM "44.3515605017"; frac "1.000000"; conf_lo "41.512243"; conf_hi "47.190878"; cov "45.552849";
chr10	Cufflinks	exon	38860629	38860744	1000	+	.	gene_id "chr10.1807"; transcript_id "chr10.1807.2"; exon_number "5"; FPKM "44.3515605017"; frac "1.000000"; conf_lo "41.512243"; conf_hi "47.190878"; cov "45.552849";
chr10	Cufflinks	exon	38862061	38862182	1000	+	.	gene_id "chr10.1807"; transcript_id "chr10.1807.2"; exon_number "6"; FPKM "44.3515605017"; frac "1.000000"; conf_lo "41.512243"; conf_hi "47.190878"; cov "45.552849";
chr10	Cufflinks	exon	38864181	38864368	1000	+	.	gene_id "chr10.1807"; transcript_id "chr10.1807.2"; exon_number "7"; FPKM "44.3515605017"; frac "1.000000"; conf_lo "41.512243"; conf_hi "47.190878"; cov "45.552849";
chr10	Cufflinks	exon	38864562	38864737	1000	+	.	gene_id "chr10.1807"; transcript_id "chr10.1807.2"; exon_number "8"; FPKM "44.3515605017"; frac "1.000000"; conf_lo "41.512243"; conf_hi "47.190878"; cov "45.552849";
chr10	Cufflinks	exon	38865379	38865519	1000	+	.	gene_id "chr10.1807"; transcript_id "chr10.1807.2"; exon_number "9"; FPKM "44.3515605017"; frac "1.000000"; conf_lo "41.512243"; conf_hi "47.190878"; cov "45.552849";
chr10	Cufflinks	exon	38867118	38867258	1000	+	.	gene_id "chr10.1807"; transcript_id "chr10.1807.2"; exon_number "10"; FPKM "44.3515605017"; frac "1.000000"; conf_lo "41.512243"; conf_hi "47.190878"; cov "45.552849";
chr10	Cufflinks	exon	38867569	38867743	1000	+	.	gene_id "chr10.1807"; transcript_id "chr10.1807.2"; exon_number "11"; FPKM "44.3515605017"; frac "1.000000"; conf_lo "41.512243"; conf_hi "47.190878"; cov "45.552849";
chr10	Cufflinks	exon	38869265	38870155	1000	+	.	gene_id "chr10.1807"; transcript_id "chr10.1807.2"; exon_number "12"; FPKM "44.3515605017"; frac "1.000000"; conf_lo "41.512243"; conf_hi "47.190878"; cov "45.552849";
chr10	Cufflinks	exon	38873027	38873106	1000	+	.	gene_id "chr10.1807"; transcript_id "chr10.1807.2"; exon_number "13"; FPKM "44.3515605017"; frac "1.000000"; conf_lo "41.512243"; conf_hi "47.190878"; cov "45.552849";
chr10	Cufflinks	transcript	39341220	39451831	618	-	.	gene_id "chr10.1842"; transcript_id "ENSMUST00000151921_ext"; FPKM "8.4734691947"; frac "0.434748"; conf_lo "6.471569"; conf_hi "10.475369"; cov "8.428758"; full_read_support "yes";
chr10	Cufflinks	exon	39341220	39342533	618	-	.	gene_id "chr10.1842"; transcript_id "ENSMUST00000151921_ext"; exon_number "1"; FPKM "8.4734691947"; frac "0.434748"; conf_lo "6.471569"; conf_hi "10.475369"; cov "8.428758";
chr10	Cufflinks	exon	39401279	39401355	618	-	.	gene_id "chr10.1842"; transcript_id "ENSMUST00000151921_ext"; exon_number "2"; FPKM "8.4734691947"; frac "0.434748"; conf_lo "6.471569"; conf_hi "10.475369"; cov "8.428758";
chr10	Cufflinks	exon	39451544	39451831	618	-	.	gene_id "chr10.1842"; transcript_id "ENSMUST00000151921_ext"; exon_number "3"; FPKM "8.4734691947"; frac "0.434748"; conf_lo "6.471569"; conf_hi "10.475369"; cov "8.428758";
chr10	Cufflinks	transcript	39373225	39451831	477	-	.	gene_id "chr10.1842"; transcript_id "chr10.1842.10"; FPKM "6.5388220995"; frac "0.345583"; conf_lo "4.767516"; conf_hi "8.310129"; cov "6.504320"; full_read_support "yes";
chr10	Cufflinks	exon	39373225	39374494	477	-	.	gene_id "chr10.1842"; transcript_id "chr10.1842.10"; exon_number "1"; FPKM "6.5388220995"; frac "0.345583"; conf_lo "4.767516"; conf_hi "8.310129"; cov "6.504320";
chr10	Cufflinks	exon	39375646	39375735	477	-	.	gene_id "chr10.1842"; transcript_id "chr10.1842.10"; exon_number "2"; FPKM "6.5388220995"; frac "0.345583"; conf_lo "4.767516"; conf_hi "8.310129"; cov "6.504320";
chr10	Cufflinks	exon	39401279	39401355	477	-	.	gene_id "chr10.1842"; transcript_id "chr10.1842.10"; exon_number "3"; FPKM "6.5388220995"; frac "0.345583"; conf_lo "4.767516"; conf_hi "8.310129"; cov "6.504320";
chr10	Cufflinks	exon	39451544	39451831	477	-	.	gene_id "chr10.1842"; transcript_id "chr10.1842.10"; exon_number "4"; FPKM "6.5388220995"; frac "0.345583"; conf_lo "4.767516"; conf_hi "8.310129"; cov "6.504320";
chr10	Cufflinks	transcript	39451893	39594974	291	+	.	gene_id "chr10.1882"; transcript_id "ENSMUST00000131186_ext"; FPKM "17.5586870014"; frac "0.157907"; conf_lo "13.866315"; conf_hi "21.251059"; cov "17.859252"; full_read_support "yes";
chr10	Cufflinks	exon	39451893	39452419	291	+	.	gene_id "chr10.1882"; transcript_id "ENSMUST00000131186_ext"; exon_number "1"; FPKM "17.5586870014"; frac "0.157907"; conf_lo "13.866315"; conf_hi "21.251059"; cov "17.859252";
chr10	Cufflinks	exon	39462497	39462624	291	+	.	gene_id "chr10.1882"; transcript_id "ENSMUST00000131186_ext"; exon_number "2"; FPKM "17.5586870014"; frac "0.157907"; conf_lo "13.866315"; conf_hi "21.251059"; cov "17.859252";
chr10	Cufflinks	exon	39502949	39503138	291	+	.	gene_id "chr10.1882"; transcript_id "ENSMUST00000131186_ext"; exon_number "3"; FPKM "17.5586870014"; frac "0.157907"; conf_lo "13.866315"; conf_hi "21.251059"; cov "17.859252";
chr10	Cufflinks	exon	39510575	39510649	291	+	.	gene_id "chr10.1882"; transcript_id "ENSMUST00000131186_ext"; exon_number "4"; FPKM "17.5586870014"; frac "0.157907"; conf_lo "13.866315"; conf_hi "21.251059"; cov "17.859252";
chr10	Cufflinks	exon	39514670	39514830	291	+	.	gene_id "chr10.1882"; transcript_id "ENSMUST00000131186_ext"; exon_number "5"; FPKM "17.5586870014"; frac "0.157907"; conf_lo "13.866315"; conf_hi "21.251059"; cov "17.859252";
chr10	Cufflinks	exon	39519687	39519783	291	+	.	gene_id "chr10.1882"; transcript_id "ENSMUST00000131186_ext"; exon_number "6"; FPKM "17.5586870014"; frac "0.157907"; conf_lo "13.866315"; conf_hi "21.251059"; cov "17.859252";
chr10	Cufflinks	exon	39524758	39524852	291	+	.	gene_id "chr10.1882"; transcript_id "ENSMUST00000131186_ext"; exon_number "7"; FPKM "17.5586870014"; frac "0.157907"; conf_lo "13.866315"; conf_hi "21.251059"; cov "17.859252";
chr10	Cufflinks	exon	39525406	39525510	291	+	.	gene_id "chr10.1882"; transcript_id "ENSMUST00000131186_ext"; exon_number "8"; FPKM "17.5586870014"; frac "0.157907"; conf_lo "13.866315"; conf_hi "21.251059"; cov "17.859252";
chr10	Cufflinks	exon	39526468	39526552	291	+	.	gene_id "chr10.1882"; transcript_id "ENSMUST00000131186_ext"; exon_number "9"; FPKM "17.5586870014"; frac "0.157907"; conf_lo "13.866315"; conf_hi "21.251059"; cov "17.859252";
chr10	Cufflinks	exon	39526641	39526789	291	+	.	gene_id "chr10.1882"; transcript_id "ENSMUST00000131186_ext"; exon_number "10"; FPKM "17.5586870014"; frac "0.157907"; conf_lo "13.866315"; conf_hi "21.251059"; cov "17.859252";
chr10	Cufflinks	exon	39533777	39533896	291	+	.	gene_id "chr10.1882"; transcript_id "ENSMUST00000131186_ext"; exon_number "11"; FPKM "17.5586870014"; frac "0.157907"; conf_lo "13.866315"; conf_hi "21.251059"; cov "17.859252";
chr10	Cufflinks	exon	39536948	39537185	291	+	.	gene_id "chr10.1882"; transcript_id "ENSMUST00000131186_ext"; exon_number "12"; FPKM "17.5586870014"; frac "0.157907"; conf_lo "13.866315"; conf_hi "21.251059"; cov "17.859252";
chr10	Cufflinks	exon	39540254	39540396	291	+	.	gene_id "chr10.1882"; transcript_id "ENSMUST00000131186_ext"; exon_number "13"; FPKM "17.5586870014"; frac "0.157907"; conf_lo "13.866315"; conf_hi "21.251059"; cov "17.859252";
chr10	Cufflinks	exon	39540912	39545064	291	+	.	gene_id "chr10.1882"; transcript_id "ENSMUST00000131186_ext"; exon_number "14"; FPKM "17.5586870014"; frac "0.157907"; conf_lo "13.866315"; conf_hi "21.251059"; cov "17.859252";
chr10	Cufflinks	exon	39547516	39548411	291	+	.	gene_id "chr10.1882"; transcript_id "ENSMUST00000131186_ext"; exon_number "15"; FPKM "17.5586870014"; frac "0.157907"; conf_lo "13.866315"; conf_hi "21.251059"; cov "17.859252";
chr10	Cufflinks	exon	39550705	39550787	291	+	.	gene_id "chr10.1882"; transcript_id "ENSMUST00000131186_ext"; exon_number "16"; FPKM "17.5586870014"; frac "0.157907"; conf_lo "13.866315"; conf_hi "21.251059"; cov "17.859252";
chr10	Cufflinks	exon	39552324	39552449	291	+	.	gene_id "chr10.1882"; transcript_id "ENSMUST00000131186_ext"; exon_number "17"; FPKM "17.5586870014"; frac "0.157907"; conf_lo "13.866315"; conf_hi "21.251059"; cov "17.859252";
chr10	Cufflinks	exon	39554966	39555158	291	+	.	gene_id "chr10.1882"; transcript_id "ENSMUST00000131186_ext"; exon_number "18"; FPKM "17.5586870014"; frac "0.157907"; conf_lo "13.866315"; conf_hi "21.251059"; cov "17.859252";
chr10	Cufflinks	exon	39556432	39556543	291	+	.	gene_id "chr10.1882"; transcript_id "ENSMUST00000131186_ext"; exon_number "19"; FPKM "17.5586870014"; frac "0.157907"; conf_lo "13.866315"; conf_hi "21.251059"; cov "17.859252";
chr10	Cufflinks	exon	39558248	39558363	291	+	.	gene_id "chr10.1882"; transcript_id "ENSMUST00000131186_ext"; exon_number "20"; FPKM "17.5586870014"; frac "0.157907"; conf_lo "13.866315"; conf_hi "21.251059"; cov "17.859252";
chr10	Cufflinks	exon	39560691	39560809	291	+	.	gene_id "chr10.1882"; transcript_id "ENSMUST00000131186_ext"; exon_number "21"; FPKM "17.5586870014"; frac "0.157907"; conf_lo "13.866315"; conf_hi "21.251059"; cov "17.859252";
chr10	Cufflinks	exon	39563217	39563335	291	+	.	gene_id "chr10.1882"; transcript_id "ENSMUST00000131186_ext"; exon_number "22"; FPKM "17.5586870014"; frac "0.157907"; conf_lo "13.866315"; conf_hi "21.251059"; cov "17.859252";
chr10	Cufflinks	exon	39565948	39566089	291	+	.	gene_id "chr10.1882"; transcript_id "ENSMUST00000131186_ext"; exon_number "23"; FPKM "17.5586870014"; frac "0.157907"; conf_lo "13.866315"; conf_hi "21.251059"; cov "17.859252";
chr10	Cufflinks	exon	39566475	39566719	291	+	.	gene_id "chr10.1882"; transcript_id "ENSMUST00000131186_ext"; exon_number "24"; FPKM "17.5586870014"; frac "0.157907"; conf_lo "13.866315"; conf_hi "21.251059"; cov "17.859252";
chr10	Cufflinks	exon	39567781	39567889	291	+	.	gene_id "chr10.1882"; transcript_id "ENSMUST00000131186_ext"; exon_number "25"; FPKM "17.5586870014"; frac "0.157907"; conf_lo "13.866315"; conf_hi "21.251059"; cov "17.859252";
chr10	Cufflinks	exon	39571673	39571879	291	+	.	gene_id "chr10.1882"; transcript_id "ENSMUST00000131186_ext"; exon_number "26"; FPKM "17.5586870014"; frac "0.157907"; conf_lo "13.866315"; conf_hi "21.251059"; cov "17.859252";
chr10	Cufflinks	exon	39574505	39574614	291	+	.	gene_id "chr10.1882"; transcript_id "ENSMUST00000131186_ext"; exon_number "27"; FPKM "17.5586870014"; frac "0.157907"; conf_lo "13.866315"; conf_hi "21.251059"; cov "17.859252";
chr10	Cufflinks	exon	39578913	39579027	291	+	.	gene_id "chr10.1882"; transcript_id "ENSMUST00000131186_ext"; exon_number "28"; FPKM "17.5586870014"; frac "0.157907"; conf_lo "13.866315"; conf_hi "21.251059"; cov "17.859252";
chr10	Cufflinks	exon	39582500	39582637	291	+	.	gene_id "chr10.1882"; transcript_id "ENSMUST00000131186_ext"; exon_number "29"; FPKM "17.5586870014"; frac "0.157907"; conf_lo "13.866315"; conf_hi "21.251059"; cov "17.859252";
chr10	Cufflinks	exon	39583544	39583734	291	+	.	gene_id "chr10.1882"; transcript_id "ENSMUST00000131186_ext"; exon_number "30"; FPKM "17.5586870014"; frac "0.157907"; conf_lo "13.866315"; conf_hi "21.251059"; cov "17.859252";
chr10	Cufflinks	exon	39584400	39584646	291	+	.	gene_id "chr10.1882"; transcript_id "ENSMUST00000131186_ext"; exon_number "31"; FPKM "17.5586870014"; frac "0.157907"; conf_lo "13.866315"; conf_hi "21.251059"; cov "17.859252";
chr10	Cufflinks	exon	39587099	39587308	291	+	.	gene_id "chr10.1882"; transcript_id "ENSMUST00000131186_ext"; exon_number "32"; FPKM "17.5586870014"; frac "0.157907"; conf_lo "13.866315"; conf_hi "21.251059"; cov "17.859252";
chr10	Cufflinks	exon	39593890	39594974	291	+	.	gene_id "chr10.1882"; transcript_id "ENSMUST00000131186_ext"; exon_number "33"; FPKM "17.5586870014"; frac "0.157907"; conf_lo "13.866315"; conf_hi "21.251059"; cov "17.859252";
chr10	Cufflinks	transcript	39452170	39595012	658	+	.	gene_id "chr10.1882"; transcript_id "ENSMUST00000164763"; FPKM "39.7436856789"; frac "0.343026"; conf_lo "33.151503"; conf_hi "46.335868"; cov "40.424008"; full_read_support "no";
chr10	Cufflinks	exon	39452170	39452206	658	+	.	gene_id "chr10.1882"; transcript_id "ENSMUST00000164763"; exon_number "1"; FPKM "39.7436856789"; frac "0.343026"; conf_lo "33.151503"; conf_hi "46.335868"; cov "40.424008";
chr10	Cufflinks	exon	39452270	39452419	658	+	.	gene_id "chr10.1882"; transcript_id "ENSMUST00000164763"; exon_number "2"; FPKM "39.7436856789"; frac "0.343026"; conf_lo "33.151503"; conf_hi "46.335868"; cov "40.424008";
chr10	Cufflinks	exon	39502949	39503138	658	+	.	gene_id "chr10.1882"; transcript_id "ENSMUST00000164763"; exon_number "3"; FPKM "39.7436856789"; frac "0.343026"; conf_lo "33.151503"; conf_hi "46.335868"; cov "40.424008";
chr10	Cufflinks	exon	39510575	39510649	658	+	.	gene_id "chr10.1882"; transcript_id "ENSMUST00000164763"; exon_number "4"; FPKM "39.7436856789"; frac "0.343026"; conf_lo "33.151503"; conf_hi "46.335868"; cov "40.424008";
chr10	Cufflinks	exon	39514670	39514830	658	+	.	gene_id "chr10.1882"; transcript_id "ENSMUST00000164763"; exon_number "5"; FPKM "39.7436856789"; frac "0.343026"; conf_lo "33.151503"; conf_hi "46.335868"; cov "40.424008";
chr10	Cufflinks	exon	39519687	39519783	658	+	.	gene_id "chr10.1882"; transcript_id "ENSMUST00000164763"; exon_number "6"; FPKM "39.7436856789"; frac "0.343026"; conf_lo "33.151503"; conf_hi "46.335868"; cov "40.424008";
chr10	Cufflinks	exon	39524758	39524852	658	+	.	gene_id "chr10.1882"; transcript_id "ENSMUST00000164763"; exon_number "7"; FPKM "39.7436856789"; frac "0.343026"; conf_lo "33.151503"; conf_hi "46.335868"; cov "40.424008";
chr10	Cufflinks	exon	39525406	39525510	658	+	.	gene_id "chr10.1882"; transcript_id "ENSMUST00000164763"; exon_number "8"; FPKM "39.7436856789"; frac "0.343026"; conf_lo "33.151503"; conf_hi "46.335868"; cov "40.424008";
chr10	Cufflinks	exon	39526468	39526552	658	+	.	gene_id "chr10.1882"; transcript_id "ENSMUST00000164763"; exon_number "9"; FPKM "39.7436856789"; frac "0.343026"; conf_lo "33.151503"; conf_hi "46.335868"; cov "40.424008";
chr10	Cufflinks	exon	39526641	39526789	658	+	.	gene_id "chr10.1882"; transcript_id "ENSMUST00000164763"; exon_number "10"; FPKM "39.7436856789"; frac "0.343026"; conf_lo "33.151503"; conf_hi "46.335868"; cov "40.424008";
chr10	Cufflinks	exon	39533777	39533896	658	+	.	gene_id "chr10.1882"; transcript_id "ENSMUST00000164763"; exon_number "11"; FPKM "39.7436856789"; frac "0.343026"; conf_lo "33.151503"; conf_hi "46.335868"; cov "40.424008";
chr10	Cufflinks	exon	39536948	39537185	658	+	.	gene_id "chr10.1882"; transcript_id "ENSMUST00000164763"; exon_number "12"; FPKM "39.7436856789"; frac "0.343026"; conf_lo "33.151503"; conf_hi "46.335868"; cov "40.424008";
chr10	Cufflinks	exon	39540254	39540396	658	+	.	gene_id "chr10.1882"; transcript_id "ENSMUST00000164763"; exon_number "13"; FPKM "39.7436856789"; frac "0.343026"; conf_lo "33.151503"; conf_hi "46.335868"; cov "40.424008";
chr10	Cufflinks	exon	39540912	39545064	658	+	.	gene_id "chr10.1882"; transcript_id "ENSMUST00000164763"; exon_number "14"; FPKM "39.7436856789"; frac "0.343026"; conf_lo "33.151503"; conf_hi "46.335868"; cov "40.424008";
chr10	Cufflinks	exon	39547516	39548411	658	+	.	gene_id "chr10.1882"; transcript_id "ENSMUST00000164763"; exon_number "15"; FPKM "39.7436856789"; frac "0.343026"; conf_lo "33.151503"; conf_hi "46.335868"; cov "40.424008";
chr10	Cufflinks	exon	39550705	39550787	658	+	.	gene_id "chr10.1882"; transcript_id "ENSMUST00000164763"; exon_number "16"; FPKM "39.7436856789"; frac "0.343026"; conf_lo "33.151503"; conf_hi "46.335868"; cov "40.424008";
chr10	Cufflinks	exon	39552324	39552449	658	+	.	gene_id "chr10.1882"; transcript_id "ENSMUST00000164763"; exon_number "17"; FPKM "39.7436856789"; frac "0.343026"; conf_lo "33.151503"; conf_hi "46.335868"; cov "40.424008";
chr10	Cufflinks	exon	39554966	39555158	658	+	.	gene_id "chr10.1882"; transcript_id "ENSMUST00000164763"; exon_number "18"; FPKM "39.7436856789"; frac "0.343026"; conf_lo "33.151503"; conf_hi "46.335868"; cov "40.424008";
chr10	Cufflinks	exon	39556432	39556543	658	+	.	gene_id "chr10.1882"; transcript_id "ENSMUST00000164763"; exon_number "19"; FPKM "39.7436856789"; frac "0.343026"; conf_lo "33.151503"; conf_hi "46.335868"; cov "40.424008";
chr10	Cufflinks	exon	39558248	39558363	658	+	.	gene_id "chr10.1882"; transcript_id "ENSMUST00000164763"; exon_number "20"; FPKM "39.7436856789"; frac "0.343026"; conf_lo "33.151503"; conf_hi "46.335868"; cov "40.424008";
chr10	Cufflinks	exon	39560691	39560809	658	+	.	gene_id "chr10.1882"; transcript_id "ENSMUST00000164763"; exon_number "21"; FPKM "39.7436856789"; frac "0.343026"; conf_lo "33.151503"; conf_hi "46.335868"; cov "40.424008";
chr10	Cufflinks	exon	39563217	39563335	658	+	.	gene_id "chr10.1882"; transcript_id "ENSMUST00000164763"; exon_number "22"; FPKM "39.7436856789"; frac "0.343026"; conf_lo "33.151503"; conf_hi "46.335868"; cov "40.424008";
chr10	Cufflinks	exon	39565948	39566089	658	+	.	gene_id "chr10.1882"; transcript_id "ENSMUST00000164763"; exon_number "23"; FPKM "39.7436856789"; frac "0.343026"; conf_lo "33.151503"; conf_hi "46.335868"; cov "40.424008";
chr10	Cufflinks	exon	39566475	39566719	658	+	.	gene_id "chr10.1882"; transcript_id "ENSMUST00000164763"; exon_number "24"; FPKM "39.7436856789"; frac "0.343026"; conf_lo "33.151503"; conf_hi "46.335868"; cov "40.424008";
chr10	Cufflinks	exon	39567781	39567889	658	+	.	gene_id "chr10.1882"; transcript_id "ENSMUST00000164763"; exon_number "25"; FPKM "39.7436856789"; frac "0.343026"; conf_lo "33.151503"; conf_hi "46.335868"; cov "40.424008";
chr10	Cufflinks	exon	39571673	39571879	658	+	.	gene_id "chr10.1882"; transcript_id "ENSMUST00000164763"; exon_number "26"; FPKM "39.7436856789"; frac "0.343026"; conf_lo "33.151503"; conf_hi "46.335868"; cov "40.424008";
chr10	Cufflinks	exon	39574505	39574614	658	+	.	gene_id "chr10.1882"; transcript_id "ENSMUST00000164763"; exon_number "27"; FPKM "39.7436856789"; frac "0.343026"; conf_lo "33.151503"; conf_hi "46.335868"; cov "40.424008";
chr10	Cufflinks	exon	39578913	39579027	658	+	.	gene_id "chr10.1882"; transcript_id "ENSMUST00000164763"; exon_number "28"; FPKM "39.7436856789"; frac "0.343026"; conf_lo "33.151503"; conf_hi "46.335868"; cov "40.424008";
chr10	Cufflinks	exon	39582500	39582637	658	+	.	gene_id "chr10.1882"; transcript_id "ENSMUST00000164763"; exon_number "29"; FPKM "39.7436856789"; frac "0.343026"; conf_lo "33.151503"; conf_hi "46.335868"; cov "40.424008";
chr10	Cufflinks	exon	39583544	39583734	658	+	.	gene_id "chr10.1882"; transcript_id "ENSMUST00000164763"; exon_number "30"; FPKM "39.7436856789"; frac "0.343026"; conf_lo "33.151503"; conf_hi "46.335868"; cov "40.424008";
chr10	Cufflinks	exon	39584400	39584646	658	+	.	gene_id "chr10.1882"; transcript_id "ENSMUST00000164763"; exon_number "31"; FPKM "39.7436856789"; frac "0.343026"; conf_lo "33.151503"; conf_hi "46.335868"; cov "40.424008";
chr10	Cufflinks	exon	39587099	39587308	658	+	.	gene_id "chr10.1882"; transcript_id "ENSMUST00000164763"; exon_number "32"; FPKM "39.7436856789"; frac "0.343026"; conf_lo "33.151503"; conf_hi "46.335868"; cov "40.424008";
chr10	Cufflinks	exon	39593890	39595012	658	+	.	gene_id "chr10.1882"; transcript_id "ENSMUST00000164763"; exon_number "33"; FPKM "39.7436856789"; frac "0.343026"; conf_lo "33.151503"; conf_hi "46.335868"; cov "40.424008";
chr10	Cufflinks	transcript	39452172	39594719	1000	+	.	gene_id "chr10.1882"; transcript_id "chr10.1882.4"; FPKM "60.3123691781"; frac "0.499068"; conf_lo "54.489767"; conf_hi "66.134971"; cov "61.344781"; full_read_support "yes";
chr10	Cufflinks	exon	39452172	39452419	1000	+	.	gene_id "chr10.1882"; transcript_id "chr10.1882.4"; exon_number "1"; FPKM "60.3123691781"; frac "0.499068"; conf_lo "54.489767"; conf_hi "66.134971"; cov "61.344781";
chr10	Cufflinks	exon	39502949	39503138	1000	+	.	gene_id "chr10.1882"; transcript_id "chr10.1882.4"; exon_number "2"; FPKM "60.3123691781"; frac "0.499068"; conf_lo "54.489767"; conf_hi "66.134971"; cov "61.344781";
chr10	Cufflinks	exon	39510575	39510649	1000	+	.	gene_id "chr10.1882"; transcript_id "chr10.1882.4"; exon_number "3"; FPKM "60.3123691781"; frac "0.499068"; conf_lo "54.489767"; conf_hi "66.134971"; cov "61.344781";
chr10	Cufflinks	exon	39514670	39514830	1000	+	.	gene_id "chr10.1882"; transcript_id "chr10.1882.4"; exon_number "4"; FPKM "60.3123691781"; frac "0.499068"; conf_lo "54.489767"; conf_hi "66.134971"; cov "61.344781";
chr10	Cufflinks	exon	39519687	39519783	1000	+	.	gene_id "chr10.1882"; transcript_id "chr10.1882.4"; exon_number "5"; FPKM "60.3123691781"; frac "0.499068"; conf_lo "54.489767"; conf_hi "66.134971"; cov "61.344781";
chr10	Cufflinks	exon	39524758	39524852	1000	+	.	gene_id "chr10.1882"; transcript_id "chr10.1882.4"; exon_number "6"; FPKM "60.3123691781"; frac "0.499068"; conf_lo "54.489767"; conf_hi "66.134971"; cov "61.344781";
chr10	Cufflinks	exon	39525406	39525510	1000	+	.	gene_id "chr10.1882"; transcript_id "chr10.1882.4"; exon_number "7"; FPKM "60.3123691781"; frac "0.499068"; conf_lo "54.489767"; conf_hi "66.134971"; cov "61.344781";
chr10	Cufflinks	exon	39526468	39526552	1000	+	.	gene_id "chr10.1882"; transcript_id "chr10.1882.4"; exon_number "8"; FPKM "60.3123691781"; frac "0.499068"; conf_lo "54.489767"; conf_hi "66.134971"; cov "61.344781";
chr10	Cufflinks	exon	39526641	39526789	1000	+	.	gene_id "chr10.1882"; transcript_id "chr10.1882.4"; exon_number "9"; FPKM "60.3123691781"; frac "0.499068"; conf_lo "54.489767"; conf_hi "66.134971"; cov "61.344781";
chr10	Cufflinks	exon	39533777	39533896	1000	+	.	gene_id "chr10.1882"; transcript_id "chr10.1882.4"; exon_number "10"; FPKM "60.3123691781"; frac "0.499068"; conf_lo "54.489767"; conf_hi "66.134971"; cov "61.344781";
chr10	Cufflinks	exon	39536948	39537185	1000	+	.	gene_id "chr10.1882"; transcript_id "chr10.1882.4"; exon_number "11"; FPKM "60.3123691781"; frac "0.499068"; conf_lo "54.489767"; conf_hi "66.134971"; cov "61.344781";
chr10	Cufflinks	exon	39540254	39540396	1000	+	.	gene_id "chr10.1882"; transcript_id "chr10.1882.4"; exon_number "12"; FPKM "60.3123691781"; frac "0.499068"; conf_lo "54.489767"; conf_hi "66.134971"; cov "61.344781";
chr10	Cufflinks	exon	39540912	39545064	1000	+	.	gene_id "chr10.1882"; transcript_id "chr10.1882.4"; exon_number "13"; FPKM "60.3123691781"; frac "0.499068"; conf_lo "54.489767"; conf_hi "66.134971"; cov "61.344781";
chr10	Cufflinks	exon	39547516	39548411	1000	+	.	gene_id "chr10.1882"; transcript_id "chr10.1882.4"; exon_number "14"; FPKM "60.3123691781"; frac "0.499068"; conf_lo "54.489767"; conf_hi "66.134971"; cov "61.344781";
chr10	Cufflinks	exon	39550705	39550787	1000	+	.	gene_id "chr10.1882"; transcript_id "chr10.1882.4"; exon_number "15"; FPKM "60.3123691781"; frac "0.499068"; conf_lo "54.489767"; conf_hi "66.134971"; cov "61.344781";
chr10	Cufflinks	exon	39552324	39552449	1000	+	.	gene_id "chr10.1882"; transcript_id "chr10.1882.4"; exon_number "16"; FPKM "60.3123691781"; frac "0.499068"; conf_lo "54.489767"; conf_hi "66.134971"; cov "61.344781";
chr10	Cufflinks	exon	39554966	39555158	1000	+	.	gene_id "chr10.1882"; transcript_id "chr10.1882.4"; exon_number "17"; FPKM "60.3123691781"; frac "0.499068"; conf_lo "54.489767"; conf_hi "66.134971"; cov "61.344781";
chr10	Cufflinks	exon	39556432	39556543	1000	+	.	gene_id "chr10.1882"; transcript_id "chr10.1882.4"; exon_number "18"; FPKM "60.3123691781"; frac "0.499068"; conf_lo "54.489767"; conf_hi "66.134971"; cov "61.344781";
chr10	Cufflinks	exon	39558248	39558363	1000	+	.	gene_id "chr10.1882"; transcript_id "chr10.1882.4"; exon_number "19"; FPKM "60.3123691781"; frac "0.499068"; conf_lo "54.489767"; conf_hi "66.134971"; cov "61.344781";
chr10	Cufflinks	exon	39560691	39560809	1000	+	.	gene_id "chr10.1882"; transcript_id "chr10.1882.4"; exon_number "20"; FPKM "60.3123691781"; frac "0.499068"; conf_lo "54.489767"; conf_hi "66.134971"; cov "61.344781";
chr10	Cufflinks	exon	39563217	39563335	1000	+	.	gene_id "chr10.1882"; transcript_id "chr10.1882.4"; exon_number "21"; FPKM "60.3123691781"; frac "0.499068"; conf_lo "54.489767"; conf_hi "66.134971"; cov "61.344781";
chr10	Cufflinks	exon	39565948	39566089	1000	+	.	gene_id "chr10.1882"; transcript_id "chr10.1882.4"; exon_number "22"; FPKM "60.3123691781"; frac "0.499068"; conf_lo "54.489767"; conf_hi "66.134971"; cov "61.344781";
chr10	Cufflinks	exon	39566475	39566719	1000	+	.	gene_id "chr10.1882"; transcript_id "chr10.1882.4"; exon_number "23"; FPKM "60.3123691781"; frac "0.499068"; conf_lo "54.489767"; conf_hi "66.134971"; cov "61.344781";
chr10	Cufflinks	exon	39567781	39567889	1000	+	.	gene_id "chr10.1882"; transcript_id "chr10.1882.4"; exon_number "24"; FPKM "60.3123691781"; frac "0.499068"; conf_lo "54.489767"; conf_hi "66.134971"; cov "61.344781";
chr10	Cufflinks	exon	39571673	39571879	1000	+	.	gene_id "chr10.1882"; transcript_id "chr10.1882.4"; exon_number "25"; FPKM "60.3123691781"; frac "0.499068"; conf_lo "54.489767"; conf_hi "66.134971"; cov "61.344781";
chr10	Cufflinks	exon	39574505	39574614	1000	+	.	gene_id "chr10.1882"; transcript_id "chr10.1882.4"; exon_number "26"; FPKM "60.3123691781"; frac "0.499068"; conf_lo "54.489767"; conf_hi "66.134971"; cov "61.344781";
chr10	Cufflinks	exon	39578913	39579027	1000	+	.	gene_id "chr10.1882"; transcript_id "chr10.1882.4"; exon_number "27"; FPKM "60.3123691781"; frac "0.499068"; conf_lo "54.489767"; conf_hi "66.134971"; cov "61.344781";
chr10	Cufflinks	exon	39582500	39582637	1000	+	.	gene_id "chr10.1882"; transcript_id "chr10.1882.4"; exon_number "28"; FPKM "60.3123691781"; frac "0.499068"; conf_lo "54.489767"; conf_hi "66.134971"; cov "61.344781";
chr10	Cufflinks	exon	39584400	39584646	1000	+	.	gene_id "chr10.1882"; transcript_id "chr10.1882.4"; exon_number "29"; FPKM "60.3123691781"; frac "0.499068"; conf_lo "54.489767"; conf_hi "66.134971"; cov "61.344781";
chr10	Cufflinks	exon	39587099	39587308	1000	+	.	gene_id "chr10.1882"; transcript_id "chr10.1882.4"; exon_number "30"; FPKM "60.3123691781"; frac "0.499068"; conf_lo "54.489767"; conf_hi "66.134971"; cov "61.344781";
chr10	Cufflinks	exon	39593890	39594719	1000	+	.	gene_id "chr10.1882"; transcript_id "chr10.1882.4"; exon_number "31"; FPKM "60.3123691781"; frac "0.499068"; conf_lo "54.489767"; conf_hi "66.134971"; cov "61.344781";
chr10	Cufflinks	transcript	39753341	39862060	1000	-	.	gene_id "chr10.1944"; transcript_id "ENSMUST00000092566"; FPKM "2257.2581880416"; frac "1.000000"; conf_lo "2244.288973"; conf_hi "2270.227403"; cov "2123.763003"; full_read_support "yes";
chr10	Cufflinks	exon	39753341	39757210	1000	-	.	gene_id "chr10.1944"; transcript_id "ENSMUST00000092566"; exon_number "1"; FPKM "2257.2581880416"; frac "1.000000"; conf_lo "2244.288973"; conf_hi "2270.227403"; cov "2123.763003";
chr10	Cufflinks	exon	39760405	39760633	1000	-	.	gene_id "chr10.1944"; transcript_id "ENSMUST00000092566"; exon_number "2"; FPKM "2257.2581880416"; frac "1.000000"; conf_lo "2244.288973"; conf_hi "2270.227403"; cov "2123.763003";
chr10	Cufflinks	exon	39776293	39776436	1000	-	.	gene_id "chr10.1944"; transcript_id "ENSMUST00000092566"; exon_number "3"; FPKM "2257.2581880416"; frac "1.000000"; conf_lo "2244.288973"; conf_hi "2270.227403"; cov "2123.763003";
chr10	Cufflinks	exon	39796370	39796823	1000	-	.	gene_id "chr10.1944"; transcript_id "ENSMUST00000092566"; exon_number "4"; FPKM "2257.2581880416"; frac "1.000000"; conf_lo "2244.288973"; conf_hi "2270.227403"; cov "2123.763003";
chr10	Cufflinks	exon	39800469	39800613	1000	-	.	gene_id "chr10.1944"; transcript_id "ENSMUST00000092566"; exon_number "5"; FPKM "2257.2581880416"; frac "1.000000"; conf_lo "2244.288973"; conf_hi "2270.227403"; cov "2123.763003";
chr10	Cufflinks	exon	39861509	39862060	1000	-	.	gene_id "chr10.1944"; transcript_id "ENSMUST00000092566"; exon_number "6"; FPKM "2257.2581880416"; frac "1.000000"; conf_lo "2244.288973"; conf_hi "2270.227403"; cov "2123.763003";
chr10	Cufflinks	transcript	39821157	39846514	1000	+	.	gene_id "chr10.1945"; transcript_id "chr10.1945.1"; FPKM "77.6532521752"; frac "1.000000"; conf_lo "76.556139"; conf_hi "78.750366"; cov "77.973949"; full_read_support "yes";
chr10	Cufflinks	exon	39821157	39846514	1000	+	.	gene_id "chr10.1945"; transcript_id "chr10.1945.1"; exon_number "1"; FPKM "77.6532521752"; frac "1.000000"; conf_lo "76.556139"; conf_hi "78.750366"; cov "77.973949";
chr10	Cufflinks	transcript	39943052	39966785	1000	-	.	gene_id "chr10.1988"; transcript_id "ENSMUST00000045114"; FPKM "11.2827016949"; frac "1.000000"; conf_lo "9.662600"; conf_hi "12.902803"; cov "11.571056"; full_read_support "no";
chr10	Cufflinks	exon	39943052	39943726	1000	-	.	gene_id "chr10.1988"; transcript_id "ENSMUST00000045114"; exon_number "1"; FPKM "11.2827016949"; frac "1.000000"; conf_lo "9.662600"; conf_hi "12.902803"; cov "11.571056";
chr10	Cufflinks	exon	39945103	39945247	1000	-	.	gene_id "chr10.1988"; transcript_id "ENSMUST00000045114"; exon_number "2"; FPKM "11.2827016949"; frac "1.000000"; conf_lo "9.662600"; conf_hi "12.902803"; cov "11.571056";
chr10	Cufflinks	exon	39947365	39947467	1000	-	.	gene_id "chr10.1988"; transcript_id "ENSMUST00000045114"; exon_number "3"; FPKM "11.2827016949"; frac "1.000000"; conf_lo "9.662600"; conf_hi "12.902803"; cov "11.571056";
chr10	Cufflinks	exon	39952914	39953013	1000	-	.	gene_id "chr10.1988"; transcript_id "ENSMUST00000045114"; exon_number "4"; FPKM "11.2827016949"; frac "1.000000"; conf_lo "9.662600"; conf_hi "12.902803"; cov "11.571056";
chr10	Cufflinks	exon	39954628	39954704	1000	-	.	gene_id "chr10.1988"; transcript_id "ENSMUST00000045114"; exon_number "5"; FPKM "11.2827016949"; frac "1.000000"; conf_lo "9.662600"; conf_hi "12.902803"; cov "11.571056";
chr10	Cufflinks	exon	39955929	39956010	1000	-	.	gene_id "chr10.1988"; transcript_id "ENSMUST00000045114"; exon_number "6"; FPKM "11.2827016949"; frac "1.000000"; conf_lo "9.662600"; conf_hi "12.902803"; cov "11.571056";
chr10	Cufflinks	exon	39959554	39959593	1000	-	.	gene_id "chr10.1988"; transcript_id "ENSMUST00000045114"; exon_number "7"; FPKM "11.2827016949"; frac "1.000000"; conf_lo "9.662600"; conf_hi "12.902803"; cov "11.571056";
chr10	Cufflinks	exon	39963662	39963699	1000	-	.	gene_id "chr10.1988"; transcript_id "ENSMUST00000045114"; exon_number "8"; FPKM "11.2827016949"; frac "1.000000"; conf_lo "9.662600"; conf_hi "12.902803"; cov "11.571056";
chr10	Cufflinks	exon	39964391	39964523	1000	-	.	gene_id "chr10.1988"; transcript_id "ENSMUST00000045114"; exon_number "9"; FPKM "11.2827016949"; frac "1.000000"; conf_lo "9.662600"; conf_hi "12.902803"; cov "11.571056";
chr10	Cufflinks	exon	39966349	39966785	1000	-	.	gene_id "chr10.1988"; transcript_id "ENSMUST00000045114"; exon_number "10"; FPKM "11.2827016949"; frac "1.000000"; conf_lo "9.662600"; conf_hi "12.902803"; cov "11.571056";
chr10	Cufflinks	transcript	39966878	39977481	1000	+	.	gene_id "chr10.1989"; transcript_id "chr10.1989.1"; FPKM "28.7116942183"; frac "0.737223"; conf_lo "26.810158"; conf_hi "30.613230"; cov "28.926558"; full_read_support "yes";
chr10	Cufflinks	exon	39966878	39969637	1000	+	.	gene_id "chr10.1989"; transcript_id "chr10.1989.1"; exon_number "1"; FPKM "28.7116942183"; frac "0.737223"; conf_lo "26.810158"; conf_hi "30.613230"; cov "28.926558";
chr10	Cufflinks	exon	39970962	39971075	1000	+	.	gene_id "chr10.1989"; transcript_id "chr10.1989.1"; exon_number "2"; FPKM "28.7116942183"; frac "0.737223"; conf_lo "26.810158"; conf_hi "30.613230"; cov "28.926558";
chr10	Cufflinks	exon	39974070	39974270	1000	+	.	gene_id "chr10.1989"; transcript_id "chr10.1989.1"; exon_number "3"; FPKM "28.7116942183"; frac "0.737223"; conf_lo "26.810158"; conf_hi "30.613230"; cov "28.926558";
chr10	Cufflinks	exon	39977019	39977099	1000	+	.	gene_id "chr10.1989"; transcript_id "chr10.1989.1"; exon_number "4"; FPKM "28.7116942183"; frac "0.737223"; conf_lo "26.810158"; conf_hi "30.613230"; cov "28.926558";
chr10	Cufflinks	exon	39977385	39977481	1000	+	.	gene_id "chr10.1989"; transcript_id "chr10.1989.1"; exon_number "5"; FPKM "28.7116942183"; frac "0.737223"; conf_lo "26.810158"; conf_hi "30.613230"; cov "28.926558";
chr10	Cufflinks	transcript	39969009	39977471	1000	-	.	gene_id "chr10.1988"; transcript_id "ENSMUST00000019982"; FPKM "36.5138257749"; frac "0.262777"; conf_lo "32.463326"; conf_hi "40.564325"; cov "36.787077"; full_read_support "yes";
chr10	Cufflinks	exon	39969009	39969637	1000	-	.	gene_id "chr10.1988"; transcript_id "ENSMUST00000019982"; exon_number "1"; FPKM "36.5138257749"; frac "0.262777"; conf_lo "32.463326"; conf_hi "40.564325"; cov "36.787077";
chr10	Cufflinks	exon	39970962	39971075	1000	-	.	gene_id "chr10.1988"; transcript_id "ENSMUST00000019982"; exon_number "2"; FPKM "36.5138257749"; frac "0.262777"; conf_lo "32.463326"; conf_hi "40.564325"; cov "36.787077";
chr10	Cufflinks	exon	39974070	39974114	1000	-	.	gene_id "chr10.1988"; transcript_id "ENSMUST00000019982"; exon_number "3"; FPKM "36.5138257749"; frac "0.262777"; conf_lo "32.463326"; conf_hi "40.564325"; cov "36.787077";
chr10	Cufflinks	exon	39974207	39974270	1000	-	.	gene_id "chr10.1988"; transcript_id "ENSMUST00000019982"; exon_number "4"; FPKM "36.5138257749"; frac "0.262777"; conf_lo "32.463326"; conf_hi "40.564325"; cov "36.787077";
chr10	Cufflinks	exon	39977019	39977099	1000	-	.	gene_id "chr10.1988"; transcript_id "ENSMUST00000019982"; exon_number "5"; FPKM "36.5138257749"; frac "0.262777"; conf_lo "32.463326"; conf_hi "40.564325"; cov "36.787077";
chr10	Cufflinks	exon	39977385	39977471	1000	-	.	gene_id "chr10.1988"; transcript_id "ENSMUST00000019982"; exon_number "6"; FPKM "36.5138257749"; frac "0.262777"; conf_lo "32.463326"; conf_hi "40.564325"; cov "36.787077";
chr10	Cufflinks	transcript	40007264	40021994	1000	-	.	gene_id "chr10.2019"; transcript_id "ENSMUST00000099945"; FPKM "339.6550658833"; frac "1.000000"; conf_lo "333.064710"; conf_hi "346.245422"; cov "348.083673"; full_read_support "no";
chr10	Cufflinks	exon	40007264	40009275	1000	-	.	gene_id "chr10.2019"; transcript_id "ENSMUST00000099945"; exon_number "1"; FPKM "339.6550658833"; frac "1.000000"; conf_lo "333.064710"; conf_hi "346.245422"; cov "348.083673";
chr10	Cufflinks	exon	40009924	40010079	1000	-	.	gene_id "chr10.2019"; transcript_id "ENSMUST00000099945"; exon_number "2"; FPKM "339.6550658833"; frac "1.000000"; conf_lo "333.064710"; conf_hi "346.245422"; cov "348.083673";
chr10	Cufflinks	exon	40010184	40010421	1000	-	.	gene_id "chr10.2019"; transcript_id "ENSMUST00000099945"; exon_number "3"; FPKM "339.6550658833"; frac "1.000000"; conf_lo "333.064710"; conf_hi "346.245422"; cov "348.083673";
chr10	Cufflinks	exon	40011800	40011842	1000	-	.	gene_id "chr10.2019"; transcript_id "ENSMUST00000099945"; exon_number "4"; FPKM "339.6550658833"; frac "1.000000"; conf_lo "333.064710"; conf_hi "346.245422"; cov "348.083673";
chr10	Cufflinks	exon	40012970	40013072	1000	-	.	gene_id "chr10.2019"; transcript_id "ENSMUST00000099945"; exon_number "5"; FPKM "339.6550658833"; frac "1.000000"; conf_lo "333.064710"; conf_hi "346.245422"; cov "348.083673";
chr10	Cufflinks	exon	40013987	40014113	1000	-	.	gene_id "chr10.2019"; transcript_id "ENSMUST00000099945"; exon_number "6"; FPKM "339.6550658833"; frac "1.000000"; conf_lo "333.064710"; conf_hi "346.245422"; cov "348.083673";
chr10	Cufflinks	exon	40014523	40014609	1000	-	.	gene_id "chr10.2019"; transcript_id "ENSMUST00000099945"; exon_number "7"; FPKM "339.6550658833"; frac "1.000000"; conf_lo "333.064710"; conf_hi "346.245422"; cov "348.083673";
chr10	Cufflinks	exon	40021555	40021994	1000	-	.	gene_id "chr10.2019"; transcript_id "ENSMUST00000099945"; exon_number "8"; FPKM "339.6550658833"; frac "1.000000"; conf_lo "333.064710"; conf_hi "346.245422"; cov "348.083673";
chr10	Cufflinks	transcript	40068682	40196835	1000	+	.	gene_id "chr10.2029"; transcript_id "chr10.2029.3"; FPKM "105.0105880798"; frac "0.132971"; conf_lo "100.154009"; conf_hi "109.867167"; cov "104.914519"; full_read_support "yes";
chr10	Cufflinks	exon	40068682	40069527	1000	+	.	gene_id "chr10.2029"; transcript_id "chr10.2029.3"; exon_number "1"; FPKM "105.0105880798"; frac "0.132971"; conf_lo "100.154009"; conf_hi "109.867167"; cov "104.914519";
chr10	Cufflinks	exon	40114131	40114206	1000	+	.	gene_id "chr10.2029"; transcript_id "chr10.2029.3"; exon_number "2"; FPKM "105.0105880798"; frac "0.132971"; conf_lo "100.154009"; conf_hi "109.867167"; cov "104.914519";
chr10	Cufflinks	exon	40154110	40154220	1000	+	.	gene_id "chr10.2029"; transcript_id "chr10.2029.3"; exon_number "3"; FPKM "105.0105880798"; frac "0.132971"; conf_lo "100.154009"; conf_hi "109.867167"; cov "104.914519";
chr10	Cufflinks	exon	40155878	40156018	1000	+	.	gene_id "chr10.2029"; transcript_id "chr10.2029.3"; exon_number "4"; FPKM "105.0105880798"; frac "0.132971"; conf_lo "100.154009"; conf_hi "109.867167"; cov "104.914519";
chr10	Cufflinks	exon	40173821	40173878	1000	+	.	gene_id "chr10.2029"; transcript_id "chr10.2029.3"; exon_number "5"; FPKM "105.0105880798"; frac "0.132971"; conf_lo "100.154009"; conf_hi "109.867167"; cov "104.914519";
chr10	Cufflinks	exon	40186444	40186575	1000	+	.	gene_id "chr10.2029"; transcript_id "chr10.2029.3"; exon_number "6"; FPKM "105.0105880798"; frac "0.132971"; conf_lo "100.154009"; conf_hi "109.867167"; cov "104.914519";
chr10	Cufflinks	exon	40189385	40189528	1000	+	.	gene_id "chr10.2029"; transcript_id "chr10.2029.3"; exon_number "7"; FPKM "105.0105880798"; frac "0.132971"; conf_lo "100.154009"; conf_hi "109.867167"; cov "104.914519";
chr10	Cufflinks	exon	40189692	40189761	1000	+	.	gene_id "chr10.2029"; transcript_id "chr10.2029.3"; exon_number "8"; FPKM "105.0105880798"; frac "0.132971"; conf_lo "100.154009"; conf_hi "109.867167"; cov "104.914519";
chr10	Cufflinks	exon	40195375	40195447	1000	+	.	gene_id "chr10.2029"; transcript_id "chr10.2029.3"; exon_number "9"; FPKM "105.0105880798"; frac "0.132971"; conf_lo "100.154009"; conf_hi "109.867167"; cov "104.914519";
chr10	Cufflinks	exon	40195963	40196060	1000	+	.	gene_id "chr10.2029"; transcript_id "chr10.2029.3"; exon_number "10"; FPKM "105.0105880798"; frac "0.132971"; conf_lo "100.154009"; conf_hi "109.867167"; cov "104.914519";
chr10	Cufflinks	exon	40196695	40196835	1000	+	.	gene_id "chr10.2029"; transcript_id "chr10.2029.3"; exon_number "11"; FPKM "105.0105880798"; frac "0.132971"; conf_lo "100.154009"; conf_hi "109.867167"; cov "104.914519";
chr10	Cufflinks	transcript	40068682	40203624	752	+	.	gene_id "chr10.2029"; transcript_id "ENSMUST00000095743_ext"; FPKM "79.0705239849"; frac "0.342838"; conf_lo "76.793090"; conf_hi "81.347958"; cov "78.998186"; full_read_support "no";
chr10	Cufflinks	exon	40068682	40069527	752	+	.	gene_id "chr10.2029"; transcript_id "ENSMUST00000095743_ext"; exon_number "1"; FPKM "79.0705239849"; frac "0.342838"; conf_lo "76.793090"; conf_hi "81.347958"; cov "78.998186";
chr10	Cufflinks	exon	40114131	40114206	752	+	.	gene_id "chr10.2029"; transcript_id "ENSMUST00000095743_ext"; exon_number "2"; FPKM "79.0705239849"; frac "0.342838"; conf_lo "76.793090"; conf_hi "81.347958"; cov "78.998186";
chr10	Cufflinks	exon	40154110	40154220	752	+	.	gene_id "chr10.2029"; transcript_id "ENSMUST00000095743_ext"; exon_number "3"; FPKM "79.0705239849"; frac "0.342838"; conf_lo "76.793090"; conf_hi "81.347958"; cov "78.998186";
chr10	Cufflinks	exon	40155878	40156018	752	+	.	gene_id "chr10.2029"; transcript_id "ENSMUST00000095743_ext"; exon_number "4"; FPKM "79.0705239849"; frac "0.342838"; conf_lo "76.793090"; conf_hi "81.347958"; cov "78.998186";
chr10	Cufflinks	exon	40173821	40173878	752	+	.	gene_id "chr10.2029"; transcript_id "ENSMUST00000095743_ext"; exon_number "5"; FPKM "79.0705239849"; frac "0.342838"; conf_lo "76.793090"; conf_hi "81.347958"; cov "78.998186";
chr10	Cufflinks	exon	40189385	40189528	752	+	.	gene_id "chr10.2029"; transcript_id "ENSMUST00000095743_ext"; exon_number "6"; FPKM "79.0705239849"; frac "0.342838"; conf_lo "76.793090"; conf_hi "81.347958"; cov "78.998186";
chr10	Cufflinks	exon	40189692	40189761	752	+	.	gene_id "chr10.2029"; transcript_id "ENSMUST00000095743_ext"; exon_number "7"; FPKM "79.0705239849"; frac "0.342838"; conf_lo "76.793090"; conf_hi "81.347958"; cov "78.998186";
chr10	Cufflinks	exon	40195375	40195447	752	+	.	gene_id "chr10.2029"; transcript_id "ENSMUST00000095743_ext"; exon_number "8"; FPKM "79.0705239849"; frac "0.342838"; conf_lo "76.793090"; conf_hi "81.347958"; cov "78.998186";
chr10	Cufflinks	exon	40195963	40196060	752	+	.	gene_id "chr10.2029"; transcript_id "ENSMUST00000095743_ext"; exon_number "9"; FPKM "79.0705239849"; frac "0.342838"; conf_lo "76.793090"; conf_hi "81.347958"; cov "78.998186";
chr10	Cufflinks	exon	40196695	40196773	752	+	.	gene_id "chr10.2029"; transcript_id "ENSMUST00000095743_ext"; exon_number "10"; FPKM "79.0705239849"; frac "0.342838"; conf_lo "76.793090"; conf_hi "81.347958"; cov "78.998186";
chr10	Cufflinks	exon	40197508	40197774	752	+	.	gene_id "chr10.2029"; transcript_id "ENSMUST00000095743_ext"; exon_number "11"; FPKM "79.0705239849"; frac "0.342838"; conf_lo "76.793090"; conf_hi "81.347958"; cov "78.998186";
chr10	Cufflinks	exon	40199481	40203624	752	+	.	gene_id "chr10.2029"; transcript_id "ENSMUST00000095743_ext"; exon_number "12"; FPKM "79.0705239849"; frac "0.342838"; conf_lo "76.793090"; conf_hi "81.347958"; cov "78.998186";
chr10	Cufflinks	transcript	40068682	40203624	848	+	.	gene_id "chr10.2029"; transcript_id "ENSMUST00000044672_ext"; FPKM "89.0588503150"; frac "0.394703"; conf_lo "86.668191"; conf_hi "91.449509"; cov "88.977374"; full_read_support "yes";
chr10	Cufflinks	exon	40068682	40069527	848	+	.	gene_id "chr10.2029"; transcript_id "ENSMUST00000044672_ext"; exon_number "1"; FPKM "89.0588503150"; frac "0.394703"; conf_lo "86.668191"; conf_hi "91.449509"; cov "88.977374";
chr10	Cufflinks	exon	40114131	40114206	848	+	.	gene_id "chr10.2029"; transcript_id "ENSMUST00000044672_ext"; exon_number "2"; FPKM "89.0588503150"; frac "0.394703"; conf_lo "86.668191"; conf_hi "91.449509"; cov "88.977374";
chr10	Cufflinks	exon	40154110	40154220	848	+	.	gene_id "chr10.2029"; transcript_id "ENSMUST00000044672_ext"; exon_number "3"; FPKM "89.0588503150"; frac "0.394703"; conf_lo "86.668191"; conf_hi "91.449509"; cov "88.977374";
chr10	Cufflinks	exon	40155878	40156018	848	+	.	gene_id "chr10.2029"; transcript_id "ENSMUST00000044672_ext"; exon_number "4"; FPKM "89.0588503150"; frac "0.394703"; conf_lo "86.668191"; conf_hi "91.449509"; cov "88.977374";
chr10	Cufflinks	exon	40173821	40173878	848	+	.	gene_id "chr10.2029"; transcript_id "ENSMUST00000044672_ext"; exon_number "5"; FPKM "89.0588503150"; frac "0.394703"; conf_lo "86.668191"; conf_hi "91.449509"; cov "88.977374";
chr10	Cufflinks	exon	40186444	40186575	848	+	.	gene_id "chr10.2029"; transcript_id "ENSMUST00000044672_ext"; exon_number "6"; FPKM "89.0588503150"; frac "0.394703"; conf_lo "86.668191"; conf_hi "91.449509"; cov "88.977374";
chr10	Cufflinks	exon	40189385	40189528	848	+	.	gene_id "chr10.2029"; transcript_id "ENSMUST00000044672_ext"; exon_number "7"; FPKM "89.0588503150"; frac "0.394703"; conf_lo "86.668191"; conf_hi "91.449509"; cov "88.977374";
chr10	Cufflinks	exon	40189692	40189761	848	+	.	gene_id "chr10.2029"; transcript_id "ENSMUST00000044672_ext"; exon_number "8"; FPKM "89.0588503150"; frac "0.394703"; conf_lo "86.668191"; conf_hi "91.449509"; cov "88.977374";
chr10	Cufflinks	exon	40195375	40195447	848	+	.	gene_id "chr10.2029"; transcript_id "ENSMUST00000044672_ext"; exon_number "9"; FPKM "89.0588503150"; frac "0.394703"; conf_lo "86.668191"; conf_hi "91.449509"; cov "88.977374";
chr10	Cufflinks	exon	40195963	40196060	848	+	.	gene_id "chr10.2029"; transcript_id "ENSMUST00000044672_ext"; exon_number "10"; FPKM "89.0588503150"; frac "0.394703"; conf_lo "86.668191"; conf_hi "91.449509"; cov "88.977374";
chr10	Cufflinks	exon	40196695	40196773	848	+	.	gene_id "chr10.2029"; transcript_id "ENSMUST00000044672_ext"; exon_number "11"; FPKM "89.0588503150"; frac "0.394703"; conf_lo "86.668191"; conf_hi "91.449509"; cov "88.977374";
chr10	Cufflinks	exon	40197508	40197774	848	+	.	gene_id "chr10.2029"; transcript_id "ENSMUST00000044672_ext"; exon_number "12"; FPKM "89.0588503150"; frac "0.394703"; conf_lo "86.668191"; conf_hi "91.449509"; cov "88.977374";
chr10	Cufflinks	exon	40199481	40203624	848	+	.	gene_id "chr10.2029"; transcript_id "ENSMUST00000044672_ext"; exon_number "13"; FPKM "89.0588503150"; frac "0.394703"; conf_lo "86.668191"; conf_hi "91.449509"; cov "88.977374";
chr10	Cufflinks	transcript	40551432	40572453	540	-	.	gene_id "chr10.2153"; transcript_id "chr10.2153.2"; FPKM "50.5706537623"; frac "0.337073"; conf_lo "47.915868"; conf_hi "53.225439"; cov "51.859341"; full_read_support "yes";
chr10	Cufflinks	exon	40551432	40553162	540	-	.	gene_id "chr10.2153"; transcript_id "chr10.2153.2"; exon_number "1"; FPKM "50.5706537623"; frac "0.337073"; conf_lo "47.915868"; conf_hi "53.225439"; cov "51.859341";
chr10	Cufflinks	exon	40553982	40554126	540	-	.	gene_id "chr10.2153"; transcript_id "chr10.2153.2"; exon_number "2"; FPKM "50.5706537623"; frac "0.337073"; conf_lo "47.915868"; conf_hi "53.225439"; cov "51.859341";
chr10	Cufflinks	exon	40556094	40556170	540	-	.	gene_id "chr10.2153"; transcript_id "chr10.2153.2"; exon_number "3"; FPKM "50.5706537623"; frac "0.337073"; conf_lo "47.915868"; conf_hi "53.225439"; cov "51.859341";
chr10	Cufflinks	exon	40561160	40561293	540	-	.	gene_id "chr10.2153"; transcript_id "chr10.2153.2"; exon_number "4"; FPKM "50.5706537623"; frac "0.337073"; conf_lo "47.915868"; conf_hi "53.225439"; cov "51.859341";
chr10	Cufflinks	exon	40561506	40561621	540	-	.	gene_id "chr10.2153"; transcript_id "chr10.2153.2"; exon_number "5"; FPKM "50.5706537623"; frac "0.337073"; conf_lo "47.915868"; conf_hi "53.225439"; cov "51.859341";
chr10	Cufflinks	exon	40562848	40562949	540	-	.	gene_id "chr10.2153"; transcript_id "chr10.2153.2"; exon_number "6"; FPKM "50.5706537623"; frac "0.337073"; conf_lo "47.915868"; conf_hi "53.225439"; cov "51.859341";
chr10	Cufflinks	exon	40564767	40564812	540	-	.	gene_id "chr10.2153"; transcript_id "chr10.2153.2"; exon_number "7"; FPKM "50.5706537623"; frac "0.337073"; conf_lo "47.915868"; conf_hi "53.225439"; cov "51.859341";
chr10	Cufflinks	exon	40566936	40567010	540	-	.	gene_id "chr10.2153"; transcript_id "chr10.2153.2"; exon_number "8"; FPKM "50.5706537623"; frac "0.337073"; conf_lo "47.915868"; conf_hi "53.225439"; cov "51.859341";
chr10	Cufflinks	exon	40567730	40567869	540	-	.	gene_id "chr10.2153"; transcript_id "chr10.2153.2"; exon_number "9"; FPKM "50.5706537623"; frac "0.337073"; conf_lo "47.915868"; conf_hi "53.225439"; cov "51.859341";
chr10	Cufflinks	exon	40569551	40569647	540	-	.	gene_id "chr10.2153"; transcript_id "chr10.2153.2"; exon_number "10"; FPKM "50.5706537623"; frac "0.337073"; conf_lo "47.915868"; conf_hi "53.225439"; cov "51.859341";
chr10	Cufflinks	exon	40570736	40570875	540	-	.	gene_id "chr10.2153"; transcript_id "chr10.2153.2"; exon_number "11"; FPKM "50.5706537623"; frac "0.337073"; conf_lo "47.915868"; conf_hi "53.225439"; cov "51.859341";
chr10	Cufflinks	exon	40572303	40572453	540	-	.	gene_id "chr10.2153"; transcript_id "chr10.2153.2"; exon_number "12"; FPKM "50.5706537623"; frac "0.337073"; conf_lo "47.915868"; conf_hi "53.225439"; cov "51.859341";
chr10	Cufflinks	transcript	40561558	40603142	1000	-	.	gene_id "chr10.2153"; transcript_id "chr10.2153.3"; FPKM "93.5667817600"; frac "0.281308"; conf_lo "88.189990"; conf_hi "98.943574"; cov "95.951135"; full_read_support "yes";
chr10	Cufflinks	exon	40561558	40561621	1000	-	.	gene_id "chr10.2153"; transcript_id "chr10.2153.3"; exon_number "1"; FPKM "93.5667817600"; frac "0.281308"; conf_lo "88.189990"; conf_hi "98.943574"; cov "95.951135";
chr10	Cufflinks	exon	40562848	40562949	1000	-	.	gene_id "chr10.2153"; transcript_id "chr10.2153.3"; exon_number "2"; FPKM "93.5667817600"; frac "0.281308"; conf_lo "88.189990"; conf_hi "98.943574"; cov "95.951135";
chr10	Cufflinks	exon	40564767	40564812	1000	-	.	gene_id "chr10.2153"; transcript_id "chr10.2153.3"; exon_number "3"; FPKM "93.5667817600"; frac "0.281308"; conf_lo "88.189990"; conf_hi "98.943574"; cov "95.951135";
chr10	Cufflinks	exon	40566936	40567010	1000	-	.	gene_id "chr10.2153"; transcript_id "chr10.2153.3"; exon_number "4"; FPKM "93.5667817600"; frac "0.281308"; conf_lo "88.189990"; conf_hi "98.943574"; cov "95.951135";
chr10	Cufflinks	exon	40567730	40567869	1000	-	.	gene_id "chr10.2153"; transcript_id "chr10.2153.3"; exon_number "5"; FPKM "93.5667817600"; frac "0.281308"; conf_lo "88.189990"; conf_hi "98.943574"; cov "95.951135";
chr10	Cufflinks	exon	40569551	40569647	1000	-	.	gene_id "chr10.2153"; transcript_id "chr10.2153.3"; exon_number "6"; FPKM "93.5667817600"; frac "0.281308"; conf_lo "88.189990"; conf_hi "98.943574"; cov "95.951135";
chr10	Cufflinks	exon	40570736	40570875	1000	-	.	gene_id "chr10.2153"; transcript_id "chr10.2153.3"; exon_number "7"; FPKM "93.5667817600"; frac "0.281308"; conf_lo "88.189990"; conf_hi "98.943574"; cov "95.951135";
chr10	Cufflinks	exon	40572303	40572386	1000	-	.	gene_id "chr10.2153"; transcript_id "chr10.2153.3"; exon_number "8"; FPKM "93.5667817600"; frac "0.281308"; conf_lo "88.189990"; conf_hi "98.943574"; cov "95.951135";
chr10	Cufflinks	exon	40577353	40577482	1000	-	.	gene_id "chr10.2153"; transcript_id "chr10.2153.3"; exon_number "9"; FPKM "93.5667817600"; frac "0.281308"; conf_lo "88.189990"; conf_hi "98.943574"; cov "95.951135";
chr10	Cufflinks	exon	40587630	40587716	1000	-	.	gene_id "chr10.2153"; transcript_id "chr10.2153.3"; exon_number "10"; FPKM "93.5667817600"; frac "0.281308"; conf_lo "88.189990"; conf_hi "98.943574"; cov "95.951135";
chr10	Cufflinks	exon	40602693	40603142	1000	-	.	gene_id "chr10.2153"; transcript_id "chr10.2153.3"; exon_number "11"; FPKM "93.5667817600"; frac "0.281308"; conf_lo "88.189990"; conf_hi "98.943574"; cov "95.951135";
chr10	Cufflinks	transcript	40907978	41023066	1000	-	.	gene_id "chr10.2204"; transcript_id "ENSMUST00000043814_ext"; FPKM "92.1415685677"; frac "0.426196"; conf_lo "88.750920"; conf_hi "95.532217"; cov "94.549978"; full_read_support "yes";
chr10	Cufflinks	exon	40907978	40908505	1000	-	.	gene_id "chr10.2204"; transcript_id "ENSMUST00000043814_ext"; exon_number "1"; FPKM "92.1415685677"; frac "0.426196"; conf_lo "88.750920"; conf_hi "95.532217"; cov "94.549978";
chr10	Cufflinks	exon	40940705	40940791	1000	-	.	gene_id "chr10.2204"; transcript_id "ENSMUST00000043814_ext"; exon_number "2"; FPKM "92.1415685677"; frac "0.426196"; conf_lo "88.750920"; conf_hi "95.532217"; cov "94.549978";
chr10	Cufflinks	exon	40946728	40946810	1000	-	.	gene_id "chr10.2204"; transcript_id "ENSMUST00000043814_ext"; exon_number "3"; FPKM "92.1415685677"; frac "0.426196"; conf_lo "88.750920"; conf_hi "95.532217"; cov "94.549978";
chr10	Cufflinks	exon	40947913	40948108	1000	-	.	gene_id "chr10.2204"; transcript_id "ENSMUST00000043814_ext"; exon_number "4"; FPKM "92.1415685677"; frac "0.426196"; conf_lo "88.750920"; conf_hi "95.532217"; cov "94.549978";
chr10	Cufflinks	exon	40949813	40949896	1000	-	.	gene_id "chr10.2204"; transcript_id "ENSMUST00000043814_ext"; exon_number "5"; FPKM "92.1415685677"; frac "0.426196"; conf_lo "88.750920"; conf_hi "95.532217"; cov "94.549978";
chr10	Cufflinks	exon	40951913	40952060	1000	-	.	gene_id "chr10.2204"; transcript_id "ENSMUST00000043814_ext"; exon_number "6"; FPKM "92.1415685677"; frac "0.426196"; conf_lo "88.750920"; conf_hi "95.532217"; cov "94.549978";
chr10	Cufflinks	exon	40953358	40953416	1000	-	.	gene_id "chr10.2204"; transcript_id "ENSMUST00000043814_ext"; exon_number "7"; FPKM "92.1415685677"; frac "0.426196"; conf_lo "88.750920"; conf_hi "95.532217"; cov "94.549978";
chr10	Cufflinks	exon	40960311	40960449	1000	-	.	gene_id "chr10.2204"; transcript_id "ENSMUST00000043814_ext"; exon_number "8"; FPKM "92.1415685677"; frac "0.426196"; conf_lo "88.750920"; conf_hi "95.532217"; cov "94.549978";
chr10	Cufflinks	exon	40971523	40971689	1000	-	.	gene_id "chr10.2204"; transcript_id "ENSMUST00000043814_ext"; exon_number "9"; FPKM "92.1415685677"; frac "0.426196"; conf_lo "88.750920"; conf_hi "95.532217"; cov "94.549978";
chr10	Cufflinks	exon	40973446	40973594	1000	-	.	gene_id "chr10.2204"; transcript_id "ENSMUST00000043814_ext"; exon_number "10"; FPKM "92.1415685677"; frac "0.426196"; conf_lo "88.750920"; conf_hi "95.532217"; cov "94.549978";
chr10	Cufflinks	exon	40974650	40974695	1000	-	.	gene_id "chr10.2204"; transcript_id "ENSMUST00000043814_ext"; exon_number "11"; FPKM "92.1415685677"; frac "0.426196"; conf_lo "88.750920"; conf_hi "95.532217"; cov "94.549978";
chr10	Cufflinks	exon	40976227	40976343	1000	-	.	gene_id "chr10.2204"; transcript_id "ENSMUST00000043814_ext"; exon_number "12"; FPKM "92.1415685677"; frac "0.426196"; conf_lo "88.750920"; conf_hi "95.532217"; cov "94.549978";
chr10	Cufflinks	exon	40977821	40977954	1000	-	.	gene_id "chr10.2204"; transcript_id "ENSMUST00000043814_ext"; exon_number "13"; FPKM "92.1415685677"; frac "0.426196"; conf_lo "88.750920"; conf_hi "95.532217"; cov "94.549978";
chr10	Cufflinks	exon	40982875	40982972	1000	-	.	gene_id "chr10.2204"; transcript_id "ENSMUST00000043814_ext"; exon_number "14"; FPKM "92.1415685677"; frac "0.426196"; conf_lo "88.750920"; conf_hi "95.532217"; cov "94.549978";
chr10	Cufflinks	exon	40983691	40983853	1000	-	.	gene_id "chr10.2204"; transcript_id "ENSMUST00000043814_ext"; exon_number "15"; FPKM "92.1415685677"; frac "0.426196"; conf_lo "88.750920"; conf_hi "95.532217"; cov "94.549978";
chr10	Cufflinks	exon	40985192	40985292	1000	-	.	gene_id "chr10.2204"; transcript_id "ENSMUST00000043814_ext"; exon_number "16"; FPKM "92.1415685677"; frac "0.426196"; conf_lo "88.750920"; conf_hi "95.532217"; cov "94.549978";
chr10	Cufflinks	exon	40987493	40987621	1000	-	.	gene_id "chr10.2204"; transcript_id "ENSMUST00000043814_ext"; exon_number "17"; FPKM "92.1415685677"; frac "0.426196"; conf_lo "88.750920"; conf_hi "95.532217"; cov "94.549978";
chr10	Cufflinks	exon	40990105	40990253	1000	-	.	gene_id "chr10.2204"; transcript_id "ENSMUST00000043814_ext"; exon_number "18"; FPKM "92.1415685677"; frac "0.426196"; conf_lo "88.750920"; conf_hi "95.532217"; cov "94.549978";
chr10	Cufflinks	exon	40992764	40992814	1000	-	.	gene_id "chr10.2204"; transcript_id "ENSMUST00000043814_ext"; exon_number "19"; FPKM "92.1415685677"; frac "0.426196"; conf_lo "88.750920"; conf_hi "95.532217"; cov "94.549978";
chr10	Cufflinks	exon	40997164	40997320	1000	-	.	gene_id "chr10.2204"; transcript_id "ENSMUST00000043814_ext"; exon_number "20"; FPKM "92.1415685677"; frac "0.426196"; conf_lo "88.750920"; conf_hi "95.532217"; cov "94.549978";
chr10	Cufflinks	exon	41005096	41005219	1000	-	.	gene_id "chr10.2204"; transcript_id "ENSMUST00000043814_ext"; exon_number "21"; FPKM "92.1415685677"; frac "0.426196"; conf_lo "88.750920"; conf_hi "95.532217"; cov "94.549978";
chr10	Cufflinks	exon	41005407	41005505	1000	-	.	gene_id "chr10.2204"; transcript_id "ENSMUST00000043814_ext"; exon_number "22"; FPKM "92.1415685677"; frac "0.426196"; conf_lo "88.750920"; conf_hi "95.532217"; cov "94.549978";
chr10	Cufflinks	exon	41022793	41023066	1000	-	.	gene_id "chr10.2204"; transcript_id "ENSMUST00000043814_ext"; exon_number "23"; FPKM "92.1415685677"; frac "0.426196"; conf_lo "88.750920"; conf_hi "95.532217"; cov "94.549978";
chr10	Cufflinks	transcript	40907982	40941115	1000	+	.	gene_id "chr10.2205"; transcript_id "chr10.2205.1"; FPKM "495.1430615855"; frac "0.573804"; conf_lo "479.440116"; conf_hi "510.846007"; cov "508.085179"; full_read_support "yes";
chr10	Cufflinks	exon	40907982	40908505	1000	+	.	gene_id "chr10.2205"; transcript_id "chr10.2205.1"; exon_number "1"; FPKM "495.1430615855"; frac "0.573804"; conf_lo "479.440116"; conf_hi "510.846007"; cov "508.085179";
chr10	Cufflinks	exon	40940705	40941115	1000	+	.	gene_id "chr10.2205"; transcript_id "chr10.2205.1"; exon_number "2"; FPKM "495.1430615855"; frac "0.573804"; conf_lo "479.440116"; conf_hi "510.846007"; cov "508.085179";
chr10	Cufflinks	transcript	41170192	41185377	1000	+	.	gene_id "ENSMUSG00000019826"; transcript_id "ENSMUST00000080771_ext"; FPKM "37.3269232205"; frac "1.000000"; conf_lo "34.997400"; conf_hi "39.656446"; cov "38.125473"; full_read_support "yes";
chr10	Cufflinks	exon	41170192	41170336	1000	+	.	gene_id "ENSMUSG00000019826"; transcript_id "ENSMUST00000080771_ext"; exon_number "1"; FPKM "37.3269232205"; frac "1.000000"; conf_lo "34.997400"; conf_hi "39.656446"; cov "38.125473";
chr10	Cufflinks	exon	41170895	41171874	1000	+	.	gene_id "ENSMUSG00000019826"; transcript_id "ENSMUST00000080771_ext"; exon_number "2"; FPKM "37.3269232205"; frac "1.000000"; conf_lo "34.997400"; conf_hi "39.656446"; cov "38.125473";
chr10	Cufflinks	exon	41174834	41175001	1000	+	.	gene_id "ENSMUSG00000019826"; transcript_id "ENSMUST00000080771_ext"; exon_number "3"; FPKM "37.3269232205"; frac "1.000000"; conf_lo "34.997400"; conf_hi "39.656446"; cov "38.125473";
chr10	Cufflinks	exon	41175479	41175562	1000	+	.	gene_id "ENSMUSG00000019826"; transcript_id "ENSMUST00000080771_ext"; exon_number "4"; FPKM "37.3269232205"; frac "1.000000"; conf_lo "34.997400"; conf_hi "39.656446"; cov "38.125473";
chr10	Cufflinks	exon	41176338	41176421	1000	+	.	gene_id "ENSMUSG00000019826"; transcript_id "ENSMUST00000080771_ext"; exon_number "5"; FPKM "37.3269232205"; frac "1.000000"; conf_lo "34.997400"; conf_hi "39.656446"; cov "38.125473";
chr10	Cufflinks	exon	41182085	41182166	1000	+	.	gene_id "ENSMUSG00000019826"; transcript_id "ENSMUST00000080771_ext"; exon_number "6"; FPKM "37.3269232205"; frac "1.000000"; conf_lo "34.997400"; conf_hi "39.656446"; cov "38.125473";
chr10	Cufflinks	exon	41184083	41185377	1000	+	.	gene_id "ENSMUSG00000019826"; transcript_id "ENSMUST00000080771_ext"; exon_number "7"; FPKM "37.3269232205"; frac "1.000000"; conf_lo "34.997400"; conf_hi "39.656446"; cov "38.125473";
chr10	Cufflinks	transcript	41239306	41250848	1000	+	.	gene_id "chr10.2265"; transcript_id "ENSMUST00000019962"; FPKM "348.5376796438"; frac "1.000000"; conf_lo "341.408689"; conf_hi "355.666671"; cov "358.329667"; full_read_support "yes";
chr10	Cufflinks	exon	41239306	41239506	1000	+	.	gene_id "chr10.2265"; transcript_id "ENSMUST00000019962"; exon_number "1"; FPKM "348.5376796438"; frac "1.000000"; conf_lo "341.408689"; conf_hi "355.666671"; cov "358.329667";
chr10	Cufflinks	exon	41241724	41241813	1000	+	.	gene_id "chr10.2265"; transcript_id "ENSMUST00000019962"; exon_number "2"; FPKM "348.5376796438"; frac "1.000000"; conf_lo "341.408689"; conf_hi "355.666671"; cov "358.329667";
chr10	Cufflinks	exon	41242979	41243050	1000	+	.	gene_id "chr10.2265"; transcript_id "ENSMUST00000019962"; exon_number "3"; FPKM "348.5376796438"; frac "1.000000"; conf_lo "341.408689"; conf_hi "355.666671"; cov "358.329667";
chr10	Cufflinks	exon	41243913	41243951	1000	+	.	gene_id "chr10.2265"; transcript_id "ENSMUST00000019962"; exon_number "4"; FPKM "348.5376796438"; frac "1.000000"; conf_lo "341.408689"; conf_hi "355.666671"; cov "358.329667";
chr10	Cufflinks	exon	41246633	41246689	1000	+	.	gene_id "chr10.2265"; transcript_id "ENSMUST00000019962"; exon_number "5"; FPKM "348.5376796438"; frac "1.000000"; conf_lo "341.408689"; conf_hi "355.666671"; cov "358.329667";
chr10	Cufflinks	exon	41248478	41250848	1000	+	.	gene_id "chr10.2265"; transcript_id "ENSMUST00000019962"; exon_number "6"; FPKM "348.5376796438"; frac "1.000000"; conf_lo "341.408689"; conf_hi "355.666671"; cov "358.329667";
chr10	Cufflinks	transcript	41607245	41628230	1000	+	.	gene_id "chr10.2293"; transcript_id "ENSMUST00000041438"; FPKM "1252.0149106473"; frac "1.000000"; conf_lo "1237.883178"; conf_hi "1266.146644"; cov "1285.585880"; full_read_support "yes";
chr10	Cufflinks	exon	41607245	41607401	1000	+	.	gene_id "chr10.2293"; transcript_id "ENSMUST00000041438"; exon_number "1"; FPKM "1252.0149106473"; frac "1.000000"; conf_lo "1237.883178"; conf_hi "1266.146644"; cov "1285.585880";
chr10	Cufflinks	exon	41613848	41613913	1000	+	.	gene_id "chr10.2293"; transcript_id "ENSMUST00000041438"; exon_number "2"; FPKM "1252.0149106473"; frac "1.000000"; conf_lo "1237.883178"; conf_hi "1266.146644"; cov "1285.585880";
chr10	Cufflinks	exon	41614626	41614826	1000	+	.	gene_id "chr10.2293"; transcript_id "ENSMUST00000041438"; exon_number "3"; FPKM "1252.0149106473"; frac "1.000000"; conf_lo "1237.883178"; conf_hi "1266.146644"; cov "1285.585880";
chr10	Cufflinks	exon	41615829	41616011	1000	+	.	gene_id "chr10.2293"; transcript_id "ENSMUST00000041438"; exon_number "4"; FPKM "1252.0149106473"; frac "1.000000"; conf_lo "1237.883178"; conf_hi "1266.146644"; cov "1285.585880";
chr10	Cufflinks	exon	41617989	41618231	1000	+	.	gene_id "chr10.2293"; transcript_id "ENSMUST00000041438"; exon_number "5"; FPKM "1252.0149106473"; frac "1.000000"; conf_lo "1237.883178"; conf_hi "1266.146644"; cov "1285.585880";
chr10	Cufflinks	exon	41622335	41622482	1000	+	.	gene_id "chr10.2293"; transcript_id "ENSMUST00000041438"; exon_number "6"; FPKM "1252.0149106473"; frac "1.000000"; conf_lo "1237.883178"; conf_hi "1266.146644"; cov "1285.585880";
chr10	Cufflinks	exon	41623498	41623610	1000	+	.	gene_id "chr10.2293"; transcript_id "ENSMUST00000041438"; exon_number "7"; FPKM "1252.0149106473"; frac "1.000000"; conf_lo "1237.883178"; conf_hi "1266.146644"; cov "1285.585880";
chr10	Cufflinks	exon	41624980	41625170	1000	+	.	gene_id "chr10.2293"; transcript_id "ENSMUST00000041438"; exon_number "8"; FPKM "1252.0149106473"; frac "1.000000"; conf_lo "1237.883178"; conf_hi "1266.146644"; cov "1285.585880";
chr10	Cufflinks	exon	41626142	41626286	1000	+	.	gene_id "chr10.2293"; transcript_id "ENSMUST00000041438"; exon_number "9"; FPKM "1252.0149106473"; frac "1.000000"; conf_lo "1237.883178"; conf_hi "1266.146644"; cov "1285.585880";
chr10	Cufflinks	exon	41627078	41628230	1000	+	.	gene_id "chr10.2293"; transcript_id "ENSMUST00000041438"; exon_number "10"; FPKM "1252.0149106473"; frac "1.000000"; conf_lo "1237.883178"; conf_hi "1266.146644"; cov "1285.585880";
chr10	Cufflinks	transcript	41772367	41775380	344	-	.	gene_id "ENSMUSG00000085666"; transcript_id "ENSMUST00000061897_ext"; FPKM "39.8380421009"; frac "0.486033"; conf_lo "36.412670"; conf_hi "43.263414"; cov "40.765661"; full_read_support "yes";
chr10	Cufflinks	exon	41772367	41775380	344	-	.	gene_id "ENSMUSG00000085666"; transcript_id "ENSMUST00000061897_ext"; exon_number "1"; FPKM "39.8380421009"; frac "0.486033"; conf_lo "36.412670"; conf_hi "43.263414"; cov "40.765661";
chr10	Cufflinks	transcript	41773919	41775112	1000	-	.	gene_id "ENSMUSG00000085666"; transcript_id "ENSMUST00000121229"; FPKM "115.5973590585"; frac "0.513967"; conf_lo "106.073904"; conf_hi "125.120814"; cov "118.289014"; full_read_support "yes";
chr10	Cufflinks	exon	41773919	41775112	1000	-	.	gene_id "ENSMUSG00000085666"; transcript_id "ENSMUST00000121229"; exon_number "1"; FPKM "115.5973590585"; frac "0.513967"; conf_lo "106.073904"; conf_hi "125.120814"; cov "118.289014";
chr10	Cufflinks	transcript	41901647	41996558	1000	-	.	gene_id "chr10.2421"; transcript_id "ENSMUST00000105502"; FPKM "2275.1888557133"; frac "0.683549"; conf_lo "2243.909455"; conf_hi "2306.468257"; cov "2301.578905"; full_read_support "yes";
chr10	Cufflinks	exon	41901647	41906101	1000	-	.	gene_id "chr10.2421"; transcript_id "ENSMUST00000105502"; exon_number "1"; FPKM "2275.1888557133"; frac "0.683549"; conf_lo "2243.909455"; conf_hi "2306.468257"; cov "2301.578905";
chr10	Cufflinks	exon	41916272	41917707	1000	-	.	gene_id "chr10.2421"; transcript_id "ENSMUST00000105502"; exon_number "2"; FPKM "2275.1888557133"; frac "0.683549"; conf_lo "2243.909455"; conf_hi "2306.468257"; cov "2301.578905";
chr10	Cufflinks	exon	41994622	41995351	1000	-	.	gene_id "chr10.2421"; transcript_id "ENSMUST00000105502"; exon_number "3"; FPKM "2275.1888557133"; frac "0.683549"; conf_lo "2243.909455"; conf_hi "2306.468257"; cov "2301.578905";
chr10	Cufflinks	exon	41996332	41996558	1000	-	.	gene_id "chr10.2421"; transcript_id "ENSMUST00000105502"; exon_number "4"; FPKM "2275.1888557133"; frac "0.683549"; conf_lo "2243.909455"; conf_hi "2306.468257"; cov "2301.578905";
chr10	Cufflinks	transcript	41901661	41984748	314	-	.	gene_id "chr10.2421"; transcript_id "chr10.2421.2"; FPKM "716.5799856581"; frac "0.184910"; conf_lo "335.610393"; conf_hi "1097.549578"; cov "724.891639"; full_read_support "yes";
chr10	Cufflinks	exon	41901661	41906101	314	-	.	gene_id "chr10.2421"; transcript_id "chr10.2421.2"; exon_number "1"; FPKM "716.5799856581"; frac "0.184910"; conf_lo "335.610393"; conf_hi "1097.549578"; cov "724.891639";
chr10	Cufflinks	exon	41916272	41917707	314	-	.	gene_id "chr10.2421"; transcript_id "chr10.2421.2"; exon_number "2"; FPKM "716.5799856581"; frac "0.184910"; conf_lo "335.610393"; conf_hi "1097.549578"; cov "724.891639";
chr10	Cufflinks	exon	41984723	41984748	314	-	.	gene_id "chr10.2421"; transcript_id "chr10.2421.2"; exon_number "3"; FPKM "716.5799856581"; frac "0.184910"; conf_lo "335.610393"; conf_hi "1097.549578"; cov "724.891639";
chr10	Cufflinks	transcript	41901661	41990617	224	-	.	gene_id "chr10.2421"; transcript_id "chr10.2421.3"; FPKM "509.6700099982"; frac "0.131541"; conf_lo "130.474662"; conf_hi "888.865358"; cov "515.581702"; full_read_support "yes";
chr10	Cufflinks	exon	41901661	41906101	224	-	.	gene_id "chr10.2421"; transcript_id "chr10.2421.3"; exon_number "1"; FPKM "509.6700099982"; frac "0.131541"; conf_lo "130.474662"; conf_hi "888.865358"; cov "515.581702";
chr10	Cufflinks	exon	41916272	41917707	224	-	.	gene_id "chr10.2421"; transcript_id "chr10.2421.3"; exon_number "2"; FPKM "509.6700099982"; frac "0.131541"; conf_lo "130.474662"; conf_hi "888.865358"; cov "515.581702";
chr10	Cufflinks	exon	41990591	41990617	224	-	.	gene_id "chr10.2421"; transcript_id "chr10.2421.3"; exon_number "3"; FPKM "509.6700099982"; frac "0.131541"; conf_lo "130.474662"; conf_hi "888.865358"; cov "515.581702";
chr10	Cufflinks	transcript	42032391	42198376	1000	-	.	gene_id "chr10.2458"; transcript_id "chr10.2458.3"; FPKM "5.8553522277"; frac "0.336573"; conf_lo "1.405999"; conf_hi "10.304705"; cov "6.004395"; full_read_support "no";
chr10	Cufflinks	exon	42032391	42033422	1000	-	.	gene_id "chr10.2458"; transcript_id "chr10.2458.3"; exon_number "1"; FPKM "5.8553522277"; frac "0.336573"; conf_lo "1.405999"; conf_hi "10.304705"; cov "6.004395";
chr10	Cufflinks	exon	42036156	42036269	1000	-	.	gene_id "chr10.2458"; transcript_id "chr10.2458.3"; exon_number "2"; FPKM "5.8553522277"; frac "0.336573"; conf_lo "1.405999"; conf_hi "10.304705"; cov "6.004395";
chr10	Cufflinks	exon	42038398	42038538	1000	-	.	gene_id "chr10.2458"; transcript_id "chr10.2458.3"; exon_number "3"; FPKM "5.8553522277"; frac "0.336573"; conf_lo "1.405999"; conf_hi "10.304705"; cov "6.004395";
chr10	Cufflinks	exon	42059631	42059731	1000	-	.	gene_id "chr10.2458"; transcript_id "chr10.2458.3"; exon_number "4"; FPKM "5.8553522277"; frac "0.336573"; conf_lo "1.405999"; conf_hi "10.304705"; cov "6.004395";
chr10	Cufflinks	exon	42059988	42060058	1000	-	.	gene_id "chr10.2458"; transcript_id "chr10.2458.3"; exon_number "5"; FPKM "5.8553522277"; frac "0.336573"; conf_lo "1.405999"; conf_hi "10.304705"; cov "6.004395";
chr10	Cufflinks	exon	42079971	42080053	1000	-	.	gene_id "chr10.2458"; transcript_id "chr10.2458.3"; exon_number "6"; FPKM "5.8553522277"; frac "0.336573"; conf_lo "1.405999"; conf_hi "10.304705"; cov "6.004395";
chr10	Cufflinks	exon	42135355	42135454	1000	-	.	gene_id "chr10.2458"; transcript_id "chr10.2458.3"; exon_number "7"; FPKM "5.8553522277"; frac "0.336573"; conf_lo "1.405999"; conf_hi "10.304705"; cov "6.004395";
chr10	Cufflinks	exon	42144984	42145114	1000	-	.	gene_id "chr10.2458"; transcript_id "chr10.2458.3"; exon_number "8"; FPKM "5.8553522277"; frac "0.336573"; conf_lo "1.405999"; conf_hi "10.304705"; cov "6.004395";
chr10	Cufflinks	exon	42146292	42146393	1000	-	.	gene_id "chr10.2458"; transcript_id "chr10.2458.3"; exon_number "9"; FPKM "5.8553522277"; frac "0.336573"; conf_lo "1.405999"; conf_hi "10.304705"; cov "6.004395";
chr10	Cufflinks	exon	42198069	42198376	1000	-	.	gene_id "chr10.2458"; transcript_id "chr10.2458.3"; exon_number "10"; FPKM "5.8553522277"; frac "0.336573"; conf_lo "1.405999"; conf_hi "10.304705"; cov "6.004395";
chr10	Cufflinks	transcript	42032391	42198376	926	-	.	gene_id "chr10.2458"; transcript_id "chr10.2458.1"; FPKM "5.4271464009"; frac "0.346339"; conf_lo "0.927639"; conf_hi "9.926654"; cov "5.565290"; full_read_support "no";
chr10	Cufflinks	exon	42032391	42033422	926	-	.	gene_id "chr10.2458"; transcript_id "chr10.2458.1"; exon_number "1"; FPKM "5.4271464009"; frac "0.346339"; conf_lo "0.927639"; conf_hi "9.926654"; cov "5.565290";
chr10	Cufflinks	exon	42036156	42036269	926	-	.	gene_id "chr10.2458"; transcript_id "chr10.2458.1"; exon_number "2"; FPKM "5.4271464009"; frac "0.346339"; conf_lo "0.927639"; conf_hi "9.926654"; cov "5.565290";
chr10	Cufflinks	exon	42038398	42038538	926	-	.	gene_id "chr10.2458"; transcript_id "chr10.2458.1"; exon_number "3"; FPKM "5.4271464009"; frac "0.346339"; conf_lo "0.927639"; conf_hi "9.926654"; cov "5.565290";
chr10	Cufflinks	exon	42059631	42059731	926	-	.	gene_id "chr10.2458"; transcript_id "chr10.2458.1"; exon_number "4"; FPKM "5.4271464009"; frac "0.346339"; conf_lo "0.927639"; conf_hi "9.926654"; cov "5.565290";
chr10	Cufflinks	exon	42059988	42060058	926	-	.	gene_id "chr10.2458"; transcript_id "chr10.2458.1"; exon_number "5"; FPKM "5.4271464009"; frac "0.346339"; conf_lo "0.927639"; conf_hi "9.926654"; cov "5.565290";
chr10	Cufflinks	exon	42079971	42080053	926	-	.	gene_id "chr10.2458"; transcript_id "chr10.2458.1"; exon_number "6"; FPKM "5.4271464009"; frac "0.346339"; conf_lo "0.927639"; conf_hi "9.926654"; cov "5.565290";
chr10	Cufflinks	exon	42135355	42135454	926	-	.	gene_id "chr10.2458"; transcript_id "chr10.2458.1"; exon_number "7"; FPKM "5.4271464009"; frac "0.346339"; conf_lo "0.927639"; conf_hi "9.926654"; cov "5.565290";
chr10	Cufflinks	exon	42144984	42145114	926	-	.	gene_id "chr10.2458"; transcript_id "chr10.2458.1"; exon_number "8"; FPKM "5.4271464009"; frac "0.346339"; conf_lo "0.927639"; conf_hi "9.926654"; cov "5.565290";
chr10	Cufflinks	exon	42146292	42146393	926	-	.	gene_id "chr10.2458"; transcript_id "chr10.2458.1"; exon_number "9"; FPKM "5.4271464009"; frac "0.346339"; conf_lo "0.927639"; conf_hi "9.926654"; cov "5.565290";
chr10	Cufflinks	exon	42174113	42174336	926	-	.	gene_id "chr10.2458"; transcript_id "chr10.2458.1"; exon_number "10"; FPKM "5.4271464009"; frac "0.346339"; conf_lo "0.927639"; conf_hi "9.926654"; cov "5.565290";
chr10	Cufflinks	exon	42198069	42198376	926	-	.	gene_id "chr10.2458"; transcript_id "chr10.2458.1"; exon_number "11"; FPKM "5.4271464009"; frac "0.346339"; conf_lo "0.927639"; conf_hi "9.926654"; cov "5.565290";
chr10	Cufflinks	transcript	42032391	42198376	437	-	.	gene_id "chr10.2458"; transcript_id "ENSMUST00000041024_ext"; FPKM "2.5596101090"; frac "0.171379"; conf_lo "0.000000"; conf_hi "5.848814"; cov "2.624763"; full_read_support "no";
chr10	Cufflinks	exon	42032391	42033422	437	-	.	gene_id "chr10.2458"; transcript_id "ENSMUST00000041024_ext"; exon_number "1"; FPKM "2.5596101090"; frac "0.171379"; conf_lo "0.000000"; conf_hi "5.848814"; cov "2.624763";
chr10	Cufflinks	exon	42036156	42036269	437	-	.	gene_id "chr10.2458"; transcript_id "ENSMUST00000041024_ext"; exon_number "2"; FPKM "2.5596101090"; frac "0.171379"; conf_lo "0.000000"; conf_hi "5.848814"; cov "2.624763";
chr10	Cufflinks	exon	42038398	42038538	437	-	.	gene_id "chr10.2458"; transcript_id "ENSMUST00000041024_ext"; exon_number "3"; FPKM "2.5596101090"; frac "0.171379"; conf_lo "0.000000"; conf_hi "5.848814"; cov "2.624763";
chr10	Cufflinks	exon	42059631	42059731	437	-	.	gene_id "chr10.2458"; transcript_id "ENSMUST00000041024_ext"; exon_number "4"; FPKM "2.5596101090"; frac "0.171379"; conf_lo "0.000000"; conf_hi "5.848814"; cov "2.624763";
chr10	Cufflinks	exon	42059988	42060058	437	-	.	gene_id "chr10.2458"; transcript_id "ENSMUST00000041024_ext"; exon_number "5"; FPKM "2.5596101090"; frac "0.171379"; conf_lo "0.000000"; conf_hi "5.848814"; cov "2.624763";
chr10	Cufflinks	exon	42079971	42080053	437	-	.	gene_id "chr10.2458"; transcript_id "ENSMUST00000041024_ext"; exon_number "6"; FPKM "2.5596101090"; frac "0.171379"; conf_lo "0.000000"; conf_hi "5.848814"; cov "2.624763";
chr10	Cufflinks	exon	42120147	42120205	437	-	.	gene_id "chr10.2458"; transcript_id "ENSMUST00000041024_ext"; exon_number "7"; FPKM "2.5596101090"; frac "0.171379"; conf_lo "0.000000"; conf_hi "5.848814"; cov "2.624763";
chr10	Cufflinks	exon	42135355	42135454	437	-	.	gene_id "chr10.2458"; transcript_id "ENSMUST00000041024_ext"; exon_number "8"; FPKM "2.5596101090"; frac "0.171379"; conf_lo "0.000000"; conf_hi "5.848814"; cov "2.624763";
chr10	Cufflinks	exon	42144984	42145114	437	-	.	gene_id "chr10.2458"; transcript_id "ENSMUST00000041024_ext"; exon_number "9"; FPKM "2.5596101090"; frac "0.171379"; conf_lo "0.000000"; conf_hi "5.848814"; cov "2.624763";
chr10	Cufflinks	exon	42146292	42146393	437	-	.	gene_id "chr10.2458"; transcript_id "ENSMUST00000041024_ext"; exon_number "10"; FPKM "2.5596101090"; frac "0.171379"; conf_lo "0.000000"; conf_hi "5.848814"; cov "2.624763";
chr10	Cufflinks	exon	42158160	42158211	437	-	.	gene_id "chr10.2458"; transcript_id "ENSMUST00000041024_ext"; exon_number "11"; FPKM "2.5596101090"; frac "0.171379"; conf_lo "0.000000"; conf_hi "5.848814"; cov "2.624763";
chr10	Cufflinks	exon	42174113	42174336	437	-	.	gene_id "chr10.2458"; transcript_id "ENSMUST00000041024_ext"; exon_number "12"; FPKM "2.5596101090"; frac "0.171379"; conf_lo "0.000000"; conf_hi "5.848814"; cov "2.624763";
chr10	Cufflinks	exon	42198069	42198376	437	-	.	gene_id "chr10.2458"; transcript_id "ENSMUST00000041024_ext"; exon_number "13"; FPKM "2.5596101090"; frac "0.171379"; conf_lo "0.000000"; conf_hi "5.848814"; cov "2.624763";
chr10	Cufflinks	transcript	42032394	42198376	344	-	.	gene_id "chr10.2458"; transcript_id "ENSMUST00000133326_ext"; FPKM "2.0153474495"; frac "0.145709"; conf_lo "0.146334"; conf_hi "3.884361"; cov "2.066646"; full_read_support "no";
chr10	Cufflinks	exon	42032394	42033422	344	-	.	gene_id "chr10.2458"; transcript_id "ENSMUST00000133326_ext"; exon_number "1"; FPKM "2.0153474495"; frac "0.145709"; conf_lo "0.146334"; conf_hi "3.884361"; cov "2.066646";
chr10	Cufflinks	exon	42036156	42036269	344	-	.	gene_id "chr10.2458"; transcript_id "ENSMUST00000133326_ext"; exon_number "2"; FPKM "2.0153474495"; frac "0.145709"; conf_lo "0.146334"; conf_hi "3.884361"; cov "2.066646";
chr10	Cufflinks	exon	42038398	42038538	344	-	.	gene_id "chr10.2458"; transcript_id "ENSMUST00000133326_ext"; exon_number "3"; FPKM "2.0153474495"; frac "0.145709"; conf_lo "0.146334"; conf_hi "3.884361"; cov "2.066646";
chr10	Cufflinks	exon	42059631	42059731	344	-	.	gene_id "chr10.2458"; transcript_id "ENSMUST00000133326_ext"; exon_number "4"; FPKM "2.0153474495"; frac "0.145709"; conf_lo "0.146334"; conf_hi "3.884361"; cov "2.066646";
chr10	Cufflinks	exon	42059988	42060058	344	-	.	gene_id "chr10.2458"; transcript_id "ENSMUST00000133326_ext"; exon_number "5"; FPKM "2.0153474495"; frac "0.145709"; conf_lo "0.146334"; conf_hi "3.884361"; cov "2.066646";
chr10	Cufflinks	exon	42079971	42080053	344	-	.	gene_id "chr10.2458"; transcript_id "ENSMUST00000133326_ext"; exon_number "6"; FPKM "2.0153474495"; frac "0.145709"; conf_lo "0.146334"; conf_hi "3.884361"; cov "2.066646";
chr10	Cufflinks	exon	42114632	42114823	344	-	.	gene_id "chr10.2458"; transcript_id "ENSMUST00000133326_ext"; exon_number "7"; FPKM "2.0153474495"; frac "0.145709"; conf_lo "0.146334"; conf_hi "3.884361"; cov "2.066646";
chr10	Cufflinks	exon	42120147	42120205	344	-	.	gene_id "chr10.2458"; transcript_id "ENSMUST00000133326_ext"; exon_number "8"; FPKM "2.0153474495"; frac "0.145709"; conf_lo "0.146334"; conf_hi "3.884361"; cov "2.066646";
chr10	Cufflinks	exon	42135355	42135454	344	-	.	gene_id "chr10.2458"; transcript_id "ENSMUST00000133326_ext"; exon_number "9"; FPKM "2.0153474495"; frac "0.145709"; conf_lo "0.146334"; conf_hi "3.884361"; cov "2.066646";
chr10	Cufflinks	exon	42144984	42145114	344	-	.	gene_id "chr10.2458"; transcript_id "ENSMUST00000133326_ext"; exon_number "10"; FPKM "2.0153474495"; frac "0.145709"; conf_lo "0.146334"; conf_hi "3.884361"; cov "2.066646";
chr10	Cufflinks	exon	42146292	42146393	344	-	.	gene_id "chr10.2458"; transcript_id "ENSMUST00000133326_ext"; exon_number "11"; FPKM "2.0153474495"; frac "0.145709"; conf_lo "0.146334"; conf_hi "3.884361"; cov "2.066646";
chr10	Cufflinks	exon	42158160	42158211	344	-	.	gene_id "chr10.2458"; transcript_id "ENSMUST00000133326_ext"; exon_number "12"; FPKM "2.0153474495"; frac "0.145709"; conf_lo "0.146334"; conf_hi "3.884361"; cov "2.066646";
chr10	Cufflinks	exon	42174113	42174336	344	-	.	gene_id "chr10.2458"; transcript_id "ENSMUST00000133326_ext"; exon_number "13"; FPKM "2.0153474495"; frac "0.145709"; conf_lo "0.146334"; conf_hi "3.884361"; cov "2.066646";
chr10	Cufflinks	exon	42198069	42198376	344	-	.	gene_id "chr10.2458"; transcript_id "ENSMUST00000133326_ext"; exon_number "14"; FPKM "2.0153474495"; frac "0.145709"; conf_lo "0.146334"; conf_hi "3.884361"; cov "2.066646";
chr10	Cufflinks	transcript	42221536	42255176	1000	+	.	gene_id "chr10.2490"; transcript_id "ENSMUST00000019939_ext"; FPKM "3390.0588517734"; frac "1.000000"; conf_lo "3360.840720"; conf_hi "3419.276984"; cov "3476.638193"; full_read_support "yes";
chr10	Cufflinks	exon	42221536	42222298	1000	+	.	gene_id "chr10.2490"; transcript_id "ENSMUST00000019939_ext"; exon_number "1"; FPKM "3390.0588517734"; frac "1.000000"; conf_lo "3360.840720"; conf_hi "3419.276984"; cov "3476.638193";
chr10	Cufflinks	exon	42245760	42245855	1000	+	.	gene_id "chr10.2490"; transcript_id "ENSMUST00000019939_ext"; exon_number "2"; FPKM "3390.0588517734"; frac "1.000000"; conf_lo "3360.840720"; conf_hi "3419.276984"; cov "3476.638193";
chr10	Cufflinks	exon	42252955	42253079	1000	+	.	gene_id "chr10.2490"; transcript_id "ENSMUST00000019939_ext"; exon_number "3"; FPKM "3390.0588517734"; frac "1.000000"; conf_lo "3360.840720"; conf_hi "3419.276984"; cov "3476.638193";
chr10	Cufflinks	exon	42254459	42255176	1000	+	.	gene_id "chr10.2490"; transcript_id "ENSMUST00000019939_ext"; exon_number "4"; FPKM "3390.0588517734"; frac "1.000000"; conf_lo "3360.840720"; conf_hi "3419.276984"; cov "3476.638193";
chr10	Cufflinks	transcript	43175948	43176350	1000	-	.	gene_id "chr10.2546"; transcript_id "chr10.2546.1"; FPKM "17702.7480390323"; frac "1.000000"; conf_lo "17537.270589"; conf_hi "17868.225489"; cov "17850.320773"; full_read_support "yes";
chr10	Cufflinks	exon	43175948	43176350	1000	-	.	gene_id "chr10.2546"; transcript_id "chr10.2546.1"; exon_number "1"; FPKM "17702.7480390323"; frac "1.000000"; conf_lo "17537.270589"; conf_hi "17868.225489"; cov "17850.320773";
chr10	Cufflinks	transcript	43244939	43260814	1000	-	.	gene_id "chr10.2549"; transcript_id "ENSMUST00000147196_ext"; FPKM "49.6074661366"; frac "0.495689"; conf_lo "44.525763"; conf_hi "54.689169"; cov "50.554128"; full_read_support "no";
chr10	Cufflinks	exon	43244939	43245215	1000	-	.	gene_id "chr10.2549"; transcript_id "ENSMUST00000147196_ext"; exon_number "1"; FPKM "49.6074661366"; frac "0.495689"; conf_lo "44.525763"; conf_hi "54.689169"; cov "50.554128";
chr10	Cufflinks	exon	43250404	43250476	1000	-	.	gene_id "chr10.2549"; transcript_id "ENSMUST00000147196_ext"; exon_number "2"; FPKM "49.6074661366"; frac "0.495689"; conf_lo "44.525763"; conf_hi "54.689169"; cov "50.554128";
chr10	Cufflinks	exon	43252482	43252963	1000	-	.	gene_id "chr10.2549"; transcript_id "ENSMUST00000147196_ext"; exon_number "3"; FPKM "49.6074661366"; frac "0.495689"; conf_lo "44.525763"; conf_hi "54.689169"; cov "50.554128";
chr10	Cufflinks	exon	43260746	43260814	1000	-	.	gene_id "chr10.2549"; transcript_id "ENSMUST00000147196_ext"; exon_number "4"; FPKM "49.6074661366"; frac "0.495689"; conf_lo "44.525763"; conf_hi "54.689169"; cov "50.554128";
chr10	Cufflinks	transcript	43298871	43303362	1000	+	.	gene_id "chr10.2571"; transcript_id "chr10.2571.1"; FPKM "31525.1581476963"; frac "0.396604"; conf_lo "31303.440687"; conf_hi "31746.875608"; cov "32400.776331"; full_read_support "yes";
chr10	Cufflinks	exon	43298871	43299128	1000	+	.	gene_id "chr10.2571"; transcript_id "chr10.2571.1"; exon_number "1"; FPKM "31525.1581476963"; frac "0.396604"; conf_lo "31303.440687"; conf_hi "31746.875608"; cov "32400.776331";
chr10	Cufflinks	exon	43302410	43303362	1000	+	.	gene_id "chr10.2571"; transcript_id "chr10.2571.1"; exon_number "2"; FPKM "31525.1581476963"; frac "0.396604"; conf_lo "31303.440687"; conf_hi "31746.875608"; cov "32400.776331";
chr10	Cufflinks	transcript	43298975	43304068	970	+	.	gene_id "chr10.2571"; transcript_id "ENSMUST00000058714"; FPKM "30596.0196027164"; frac "0.603396"; conf_lo "30446.124232"; conf_hi "30745.914974"; cov "31445.830759"; full_read_support "yes";
chr10	Cufflinks	exon	43298975	43299128	970	+	.	gene_id "chr10.2571"; transcript_id "ENSMUST00000058714"; exon_number "1"; FPKM "30596.0196027164"; frac "0.603396"; conf_lo "30446.124232"; conf_hi "30745.914974"; cov "31445.830759";
chr10	Cufflinks	exon	43302410	43304068	970	+	.	gene_id "chr10.2571"; transcript_id "ENSMUST00000058714"; exon_number "2"; FPKM "30596.0196027164"; frac "0.603396"; conf_lo "30446.124232"; conf_hi "30745.914974"; cov "31445.830759";
chr10	Cufflinks	transcript	43313233	43350722	1000	+	.	gene_id "chr10.2576"; transcript_id "ENSMUST00000099888"; FPKM "411.8469902581"; frac "0.132491"; conf_lo "402.073309"; conf_hi "421.620671"; cov "414.521783"; full_read_support "yes";
chr10	Cufflinks	exon	43313233	43313369	1000	+	.	gene_id "chr10.2576"; transcript_id "ENSMUST00000099888"; exon_number "1"; FPKM "411.8469902581"; frac "0.132491"; conf_lo "402.073309"; conf_hi "421.620671"; cov "414.521783";
chr10	Cufflinks	exon	43324153	43324324	1000	+	.	gene_id "chr10.2576"; transcript_id "ENSMUST00000099888"; exon_number "2"; FPKM "411.8469902581"; frac "0.132491"; conf_lo "402.073309"; conf_hi "421.620671"; cov "414.521783";
chr10	Cufflinks	exon	43349197	43350722	1000	+	.	gene_id "chr10.2576"; transcript_id "ENSMUST00000099888"; exon_number "3"; FPKM "411.8469902581"; frac "0.132491"; conf_lo "402.073309"; conf_hi "421.620671"; cov "414.521783";
chr10	Cufflinks	transcript	43593994	43621551	1000	-	.	gene_id "chr10.2634"; transcript_id "ENSMUST00000020012"; FPKM "11.8415503459"; frac "0.550655"; conf_lo "10.251737"; conf_hi "13.431363"; cov "12.134873"; full_read_support "no";
chr10	Cufflinks	exon	43593994	43594512	1000	-	.	gene_id "chr10.2634"; transcript_id "ENSMUST00000020012"; exon_number "1"; FPKM "11.8415503459"; frac "0.550655"; conf_lo "10.251737"; conf_hi "13.431363"; cov "12.134873";
chr10	Cufflinks	exon	43596278	43596483	1000	-	.	gene_id "chr10.2634"; transcript_id "ENSMUST00000020012"; exon_number "2"; FPKM "11.8415503459"; frac "0.550655"; conf_lo "10.251737"; conf_hi "13.431363"; cov "12.134873";
chr10	Cufflinks	exon	43601279	43601396	1000	-	.	gene_id "chr10.2634"; transcript_id "ENSMUST00000020012"; exon_number "3"; FPKM "11.8415503459"; frac "0.550655"; conf_lo "10.251737"; conf_hi "13.431363"; cov "12.134873";
chr10	Cufflinks	exon	43601872	43602064	1000	-	.	gene_id "chr10.2634"; transcript_id "ENSMUST00000020012"; exon_number "4"; FPKM "11.8415503459"; frac "0.550655"; conf_lo "10.251737"; conf_hi "13.431363"; cov "12.134873";
chr10	Cufflinks	exon	43604555	43604667	1000	-	.	gene_id "chr10.2634"; transcript_id "ENSMUST00000020012"; exon_number "5"; FPKM "11.8415503459"; frac "0.550655"; conf_lo "10.251737"; conf_hi "13.431363"; cov "12.134873";
chr10	Cufflinks	exon	43604749	43604924	1000	-	.	gene_id "chr10.2634"; transcript_id "ENSMUST00000020012"; exon_number "6"; FPKM "11.8415503459"; frac "0.550655"; conf_lo "10.251737"; conf_hi "13.431363"; cov "12.134873";
chr10	Cufflinks	exon	43608775	43608942	1000	-	.	gene_id "chr10.2634"; transcript_id "ENSMUST00000020012"; exon_number "7"; FPKM "11.8415503459"; frac "0.550655"; conf_lo "10.251737"; conf_hi "13.431363"; cov "12.134873";
chr10	Cufflinks	exon	43614321	43614417	1000	-	.	gene_id "chr10.2634"; transcript_id "ENSMUST00000020012"; exon_number "8"; FPKM "11.8415503459"; frac "0.550655"; conf_lo "10.251737"; conf_hi "13.431363"; cov "12.134873";
chr10	Cufflinks	exon	43615240	43615338	1000	-	.	gene_id "chr10.2634"; transcript_id "ENSMUST00000020012"; exon_number "9"; FPKM "11.8415503459"; frac "0.550655"; conf_lo "10.251737"; conf_hi "13.431363"; cov "12.134873";
chr10	Cufflinks	exon	43615815	43615974	1000	-	.	gene_id "chr10.2634"; transcript_id "ENSMUST00000020012"; exon_number "10"; FPKM "11.8415503459"; frac "0.550655"; conf_lo "10.251737"; conf_hi "13.431363"; cov "12.134873";
chr10	Cufflinks	exon	43621420	43621551	1000	-	.	gene_id "chr10.2634"; transcript_id "ENSMUST00000020012"; exon_number "11"; FPKM "11.8415503459"; frac "0.550655"; conf_lo "10.251737"; conf_hi "13.431363"; cov "12.134873";
chr10	Cufflinks	transcript	43621610	43667668	1000	+	.	gene_id "chr10.2645"; transcript_id "ENSMUST00000054418_ext"; FPKM "63.1198719113"; frac "1.000000"; conf_lo "60.169669"; conf_hi "66.070075"; cov "64.686114"; full_read_support "yes";
chr10	Cufflinks	exon	43621610	43622342	1000	+	.	gene_id "chr10.2645"; transcript_id "ENSMUST00000054418_ext"; exon_number "1"; FPKM "63.1198719113"; frac "1.000000"; conf_lo "60.169669"; conf_hi "66.070075"; cov "64.686114";
chr10	Cufflinks	exon	43627565	43627716	1000	+	.	gene_id "chr10.2645"; transcript_id "ENSMUST00000054418_ext"; exon_number "2"; FPKM "63.1198719113"; frac "1.000000"; conf_lo "60.169669"; conf_hi "66.070075"; cov "64.686114";
chr10	Cufflinks	exon	43629713	43629781	1000	+	.	gene_id "chr10.2645"; transcript_id "ENSMUST00000054418_ext"; exon_number "3"; FPKM "63.1198719113"; frac "1.000000"; conf_lo "60.169669"; conf_hi "66.070075"; cov "64.686114";
chr10	Cufflinks	exon	43630599	43630723	1000	+	.	gene_id "chr10.2645"; transcript_id "ENSMUST00000054418_ext"; exon_number "4"; FPKM "63.1198719113"; frac "1.000000"; conf_lo "60.169669"; conf_hi "66.070075"; cov "64.686114";
chr10	Cufflinks	exon	43641193	43641241	1000	+	.	gene_id "chr10.2645"; transcript_id "ENSMUST00000054418_ext"; exon_number "5"; FPKM "63.1198719113"; frac "1.000000"; conf_lo "60.169669"; conf_hi "66.070075"; cov "64.686114";
chr10	Cufflinks	exon	43648129	43648265	1000	+	.	gene_id "chr10.2645"; transcript_id "ENSMUST00000054418_ext"; exon_number "6"; FPKM "63.1198719113"; frac "1.000000"; conf_lo "60.169669"; conf_hi "66.070075"; cov "64.686114";
chr10	Cufflinks	exon	43652169	43652352	1000	+	.	gene_id "chr10.2645"; transcript_id "ENSMUST00000054418_ext"; exon_number "7"; FPKM "63.1198719113"; frac "1.000000"; conf_lo "60.169669"; conf_hi "66.070075"; cov "64.686114";
chr10	Cufflinks	exon	43655805	43655897	1000	+	.	gene_id "chr10.2645"; transcript_id "ENSMUST00000054418_ext"; exon_number "8"; FPKM "63.1198719113"; frac "1.000000"; conf_lo "60.169669"; conf_hi "66.070075"; cov "64.686114";
chr10	Cufflinks	exon	43666227	43667668	1000	+	.	gene_id "chr10.2645"; transcript_id "ENSMUST00000054418_ext"; exon_number "9"; FPKM "63.1198719113"; frac "1.000000"; conf_lo "60.169669"; conf_hi "66.070075"; cov "64.686114";
chr10	Cufflinks	transcript	43988164	44084097	1000	+	.	gene_id "chr10.2672"; transcript_id "ENSMUST00000039286"; FPKM "48.1402143948"; frac "1.000000"; conf_lo "45.217253"; conf_hi "51.063176"; cov "49.411082"; full_read_support "yes";
chr10	Cufflinks	exon	43988164	43988390	1000	+	.	gene_id "chr10.2672"; transcript_id "ENSMUST00000039286"; exon_number "1"; FPKM "48.1402143948"; frac "1.000000"; conf_lo "45.217253"; conf_hi "51.063176"; cov "49.411082";
chr10	Cufflinks	exon	44005838	44006003	1000	+	.	gene_id "chr10.2672"; transcript_id "ENSMUST00000039286"; exon_number "2"; FPKM "48.1402143948"; frac "1.000000"; conf_lo "45.217253"; conf_hi "51.063176"; cov "49.411082";
chr10	Cufflinks	exon	44009669	44009796	1000	+	.	gene_id "chr10.2672"; transcript_id "ENSMUST00000039286"; exon_number "3"; FPKM "48.1402143948"; frac "1.000000"; conf_lo "45.217253"; conf_hi "51.063176"; cov "49.411082";
chr10	Cufflinks	exon	44014402	44014480	1000	+	.	gene_id "chr10.2672"; transcript_id "ENSMUST00000039286"; exon_number "4"; FPKM "48.1402143948"; frac "1.000000"; conf_lo "45.217253"; conf_hi "51.063176"; cov "49.411082";
chr10	Cufflinks	exon	44023373	44023535	1000	+	.	gene_id "chr10.2672"; transcript_id "ENSMUST00000039286"; exon_number "5"; FPKM "48.1402143948"; frac "1.000000"; conf_lo "45.217253"; conf_hi "51.063176"; cov "49.411082";
chr10	Cufflinks	exon	44039266	44039360	1000	+	.	gene_id "chr10.2672"; transcript_id "ENSMUST00000039286"; exon_number "6"; FPKM "48.1402143948"; frac "1.000000"; conf_lo "45.217253"; conf_hi "51.063176"; cov "49.411082";
chr10	Cufflinks	exon	44066763	44066880	1000	+	.	gene_id "chr10.2672"; transcript_id "ENSMUST00000039286"; exon_number "7"; FPKM "48.1402143948"; frac "1.000000"; conf_lo "45.217253"; conf_hi "51.063176"; cov "49.411082";
chr10	Cufflinks	exon	44082722	44084097	1000	+	.	gene_id "chr10.2672"; transcript_id "ENSMUST00000039286"; exon_number "8"; FPKM "48.1402143948"; frac "1.000000"; conf_lo "45.217253"; conf_hi "51.063176"; cov "49.411082";
chr10	Cufflinks	transcript	45297635	45432151	515	+	.	gene_id "chr10.2698"; transcript_id "ENSMUST00000037044"; FPKM "521.7350296127"; frac "0.440762"; conf_lo "506.588027"; conf_hi "536.882032"; cov "533.199344"; full_read_support "yes";
chr10	Cufflinks	exon	45297635	45297956	515	+	.	gene_id "chr10.2698"; transcript_id "ENSMUST00000037044"; exon_number "1"; FPKM "521.7350296127"; frac "0.440762"; conf_lo "506.588027"; conf_hi "536.882032"; cov "533.199344";
chr10	Cufflinks	exon	45308186	45308240	515	+	.	gene_id "chr10.2698"; transcript_id "ENSMUST00000037044"; exon_number "2"; FPKM "521.7350296127"; frac "0.440762"; conf_lo "506.588027"; conf_hi "536.882032"; cov "533.199344";
chr10	Cufflinks	exon	45309287	45309376	515	+	.	gene_id "chr10.2698"; transcript_id "ENSMUST00000037044"; exon_number "3"; FPKM "521.7350296127"; frac "0.440762"; conf_lo "506.588027"; conf_hi "536.882032"; cov "533.199344";
chr10	Cufflinks	exon	45310074	45310178	515	+	.	gene_id "chr10.2698"; transcript_id "ENSMUST00000037044"; exon_number "4"; FPKM "521.7350296127"; frac "0.440762"; conf_lo "506.588027"; conf_hi "536.882032"; cov "533.199344";
chr10	Cufflinks	exon	45325315	45325390	515	+	.	gene_id "chr10.2698"; transcript_id "ENSMUST00000037044"; exon_number "5"; FPKM "521.7350296127"; frac "0.440762"; conf_lo "506.588027"; conf_hi "536.882032"; cov "533.199344";
chr10	Cufflinks	exon	45338304	45338435	515	+	.	gene_id "chr10.2698"; transcript_id "ENSMUST00000037044"; exon_number "6"; FPKM "521.7350296127"; frac "0.440762"; conf_lo "506.588027"; conf_hi "536.882032"; cov "533.199344";
chr10	Cufflinks	exon	45358127	45358209	515	+	.	gene_id "chr10.2698"; transcript_id "ENSMUST00000037044"; exon_number "7"; FPKM "521.7350296127"; frac "0.440762"; conf_lo "506.588027"; conf_hi "536.882032"; cov "533.199344";
chr10	Cufflinks	exon	45368397	45368493	515	+	.	gene_id "chr10.2698"; transcript_id "ENSMUST00000037044"; exon_number "8"; FPKM "521.7350296127"; frac "0.440762"; conf_lo "506.588027"; conf_hi "536.882032"; cov "533.199344";
chr10	Cufflinks	exon	45368660	45368761	515	+	.	gene_id "chr10.2698"; transcript_id "ENSMUST00000037044"; exon_number "9"; FPKM "521.7350296127"; frac "0.440762"; conf_lo "506.588027"; conf_hi "536.882032"; cov "533.199344";
chr10	Cufflinks	exon	45369687	45369793	515	+	.	gene_id "chr10.2698"; transcript_id "ENSMUST00000037044"; exon_number "10"; FPKM "521.7350296127"; frac "0.440762"; conf_lo "506.588027"; conf_hi "536.882032"; cov "533.199344";
chr10	Cufflinks	exon	45372394	45372544	515	+	.	gene_id "chr10.2698"; transcript_id "ENSMUST00000037044"; exon_number "11"; FPKM "521.7350296127"; frac "0.440762"; conf_lo "506.588027"; conf_hi "536.882032"; cov "533.199344";
chr10	Cufflinks	exon	45390152	45390486	515	+	.	gene_id "chr10.2698"; transcript_id "ENSMUST00000037044"; exon_number "12"; FPKM "521.7350296127"; frac "0.440762"; conf_lo "506.588027"; conf_hi "536.882032"; cov "533.199344";
chr10	Cufflinks	exon	45390938	45391006	515	+	.	gene_id "chr10.2698"; transcript_id "ENSMUST00000037044"; exon_number "13"; FPKM "521.7350296127"; frac "0.440762"; conf_lo "506.588027"; conf_hi "536.882032"; cov "533.199344";
chr10	Cufflinks	exon	45391245	45391332	515	+	.	gene_id "chr10.2698"; transcript_id "ENSMUST00000037044"; exon_number "14"; FPKM "521.7350296127"; frac "0.440762"; conf_lo "506.588027"; conf_hi "536.882032"; cov "533.199344";
chr10	Cufflinks	exon	45392134	45392245	515	+	.	gene_id "chr10.2698"; transcript_id "ENSMUST00000037044"; exon_number "15"; FPKM "521.7350296127"; frac "0.440762"; conf_lo "506.588027"; conf_hi "536.882032"; cov "533.199344";
chr10	Cufflinks	exon	45392345	45392442	515	+	.	gene_id "chr10.2698"; transcript_id "ENSMUST00000037044"; exon_number "16"; FPKM "521.7350296127"; frac "0.440762"; conf_lo "506.588027"; conf_hi "536.882032"; cov "533.199344";
chr10	Cufflinks	exon	45392580	45392667	515	+	.	gene_id "chr10.2698"; transcript_id "ENSMUST00000037044"; exon_number "17"; FPKM "521.7350296127"; frac "0.440762"; conf_lo "506.588027"; conf_hi "536.882032"; cov "533.199344";
chr10	Cufflinks	exon	45396187	45396336	515	+	.	gene_id "chr10.2698"; transcript_id "ENSMUST00000037044"; exon_number "18"; FPKM "521.7350296127"; frac "0.440762"; conf_lo "506.588027"; conf_hi "536.882032"; cov "533.199344";
chr10	Cufflinks	exon	45396873	45397069	515	+	.	gene_id "chr10.2698"; transcript_id "ENSMUST00000037044"; exon_number "19"; FPKM "521.7350296127"; frac "0.440762"; conf_lo "506.588027"; conf_hi "536.882032"; cov "533.199344";
chr10	Cufflinks	exon	45406408	45406539	515	+	.	gene_id "chr10.2698"; transcript_id "ENSMUST00000037044"; exon_number "20"; FPKM "521.7350296127"; frac "0.440762"; conf_lo "506.588027"; conf_hi "536.882032"; cov "533.199344";
chr10	Cufflinks	exon	45420383	45420481	515	+	.	gene_id "chr10.2698"; transcript_id "ENSMUST00000037044"; exon_number "21"; FPKM "521.7350296127"; frac "0.440762"; conf_lo "506.588027"; conf_hi "536.882032"; cov "533.199344";
chr10	Cufflinks	exon	45420760	45420830	515	+	.	gene_id "chr10.2698"; transcript_id "ENSMUST00000037044"; exon_number "22"; FPKM "521.7350296127"; frac "0.440762"; conf_lo "506.588027"; conf_hi "536.882032"; cov "533.199344";
chr10	Cufflinks	exon	45429687	45429800	515	+	.	gene_id "chr10.2698"; transcript_id "ENSMUST00000037044"; exon_number "23"; FPKM "521.7350296127"; frac "0.440762"; conf_lo "506.588027"; conf_hi "536.882032"; cov "533.199344";
chr10	Cufflinks	exon	45431240	45432151	515	+	.	gene_id "chr10.2698"; transcript_id "ENSMUST00000037044"; exon_number "24"; FPKM "521.7350296127"; frac "0.440762"; conf_lo "506.588027"; conf_hi "536.882032"; cov "533.199344";
chr10	Cufflinks	transcript	45298071	45431270	502	+	.	gene_id "chr10.2698"; transcript_id "chr10.2698.3"; FPKM "509.2988705899"; frac "0.305604"; conf_lo "488.972721"; conf_hi "529.625020"; cov "520.489919"; full_read_support "yes";
chr10	Cufflinks	exon	45298071	45298220	502	+	.	gene_id "chr10.2698"; transcript_id "chr10.2698.3"; exon_number "1"; FPKM "509.2988705899"; frac "0.305604"; conf_lo "488.972721"; conf_hi "529.625020"; cov "520.489919";
chr10	Cufflinks	exon	45308186	45308240	502	+	.	gene_id "chr10.2698"; transcript_id "chr10.2698.3"; exon_number "2"; FPKM "509.2988705899"; frac "0.305604"; conf_lo "488.972721"; conf_hi "529.625020"; cov "520.489919";
chr10	Cufflinks	exon	45309287	45309376	502	+	.	gene_id "chr10.2698"; transcript_id "chr10.2698.3"; exon_number "3"; FPKM "509.2988705899"; frac "0.305604"; conf_lo "488.972721"; conf_hi "529.625020"; cov "520.489919";
chr10	Cufflinks	exon	45310074	45310178	502	+	.	gene_id "chr10.2698"; transcript_id "chr10.2698.3"; exon_number "4"; FPKM "509.2988705899"; frac "0.305604"; conf_lo "488.972721"; conf_hi "529.625020"; cov "520.489919";
chr10	Cufflinks	exon	45325315	45325390	502	+	.	gene_id "chr10.2698"; transcript_id "chr10.2698.3"; exon_number "5"; FPKM "509.2988705899"; frac "0.305604"; conf_lo "488.972721"; conf_hi "529.625020"; cov "520.489919";
chr10	Cufflinks	exon	45338304	45338435	502	+	.	gene_id "chr10.2698"; transcript_id "chr10.2698.3"; exon_number "6"; FPKM "509.2988705899"; frac "0.305604"; conf_lo "488.972721"; conf_hi "529.625020"; cov "520.489919";
chr10	Cufflinks	exon	45358127	45358209	502	+	.	gene_id "chr10.2698"; transcript_id "chr10.2698.3"; exon_number "7"; FPKM "509.2988705899"; frac "0.305604"; conf_lo "488.972721"; conf_hi "529.625020"; cov "520.489919";
chr10	Cufflinks	exon	45368397	45368493	502	+	.	gene_id "chr10.2698"; transcript_id "chr10.2698.3"; exon_number "8"; FPKM "509.2988705899"; frac "0.305604"; conf_lo "488.972721"; conf_hi "529.625020"; cov "520.489919";
chr10	Cufflinks	exon	45368660	45368761	502	+	.	gene_id "chr10.2698"; transcript_id "chr10.2698.3"; exon_number "9"; FPKM "509.2988705899"; frac "0.305604"; conf_lo "488.972721"; conf_hi "529.625020"; cov "520.489919";
chr10	Cufflinks	exon	45369687	45369793	502	+	.	gene_id "chr10.2698"; transcript_id "chr10.2698.3"; exon_number "10"; FPKM "509.2988705899"; frac "0.305604"; conf_lo "488.972721"; conf_hi "529.625020"; cov "520.489919";
chr10	Cufflinks	exon	45372394	45372544	502	+	.	gene_id "chr10.2698"; transcript_id "chr10.2698.3"; exon_number "11"; FPKM "509.2988705899"; frac "0.305604"; conf_lo "488.972721"; conf_hi "529.625020"; cov "520.489919";
chr10	Cufflinks	exon	45390152	45390486	502	+	.	gene_id "chr10.2698"; transcript_id "chr10.2698.3"; exon_number "12"; FPKM "509.2988705899"; frac "0.305604"; conf_lo "488.972721"; conf_hi "529.625020"; cov "520.489919";
chr10	Cufflinks	exon	45390938	45391006	502	+	.	gene_id "chr10.2698"; transcript_id "chr10.2698.3"; exon_number "13"; FPKM "509.2988705899"; frac "0.305604"; conf_lo "488.972721"; conf_hi "529.625020"; cov "520.489919";
chr10	Cufflinks	exon	45391245	45391332	502	+	.	gene_id "chr10.2698"; transcript_id "chr10.2698.3"; exon_number "14"; FPKM "509.2988705899"; frac "0.305604"; conf_lo "488.972721"; conf_hi "529.625020"; cov "520.489919";
chr10	Cufflinks	exon	45392134	45392245	502	+	.	gene_id "chr10.2698"; transcript_id "chr10.2698.3"; exon_number "15"; FPKM "509.2988705899"; frac "0.305604"; conf_lo "488.972721"; conf_hi "529.625020"; cov "520.489919";
chr10	Cufflinks	exon	45392345	45392442	502	+	.	gene_id "chr10.2698"; transcript_id "chr10.2698.3"; exon_number "16"; FPKM "509.2988705899"; frac "0.305604"; conf_lo "488.972721"; conf_hi "529.625020"; cov "520.489919";
chr10	Cufflinks	exon	45392580	45392667	502	+	.	gene_id "chr10.2698"; transcript_id "chr10.2698.3"; exon_number "17"; FPKM "509.2988705899"; frac "0.305604"; conf_lo "488.972721"; conf_hi "529.625020"; cov "520.489919";
chr10	Cufflinks	exon	45396187	45396336	502	+	.	gene_id "chr10.2698"; transcript_id "chr10.2698.3"; exon_number "18"; FPKM "509.2988705899"; frac "0.305604"; conf_lo "488.972721"; conf_hi "529.625020"; cov "520.489919";
chr10	Cufflinks	exon	45396873	45397069	502	+	.	gene_id "chr10.2698"; transcript_id "chr10.2698.3"; exon_number "19"; FPKM "509.2988705899"; frac "0.305604"; conf_lo "488.972721"; conf_hi "529.625020"; cov "520.489919";
chr10	Cufflinks	exon	45406408	45406539	502	+	.	gene_id "chr10.2698"; transcript_id "chr10.2698.3"; exon_number "20"; FPKM "509.2988705899"; frac "0.305604"; conf_lo "488.972721"; conf_hi "529.625020"; cov "520.489919";
chr10	Cufflinks	exon	45420383	45420481	502	+	.	gene_id "chr10.2698"; transcript_id "chr10.2698.3"; exon_number "21"; FPKM "509.2988705899"; frac "0.305604"; conf_lo "488.972721"; conf_hi "529.625020"; cov "520.489919";
chr10	Cufflinks	exon	45420760	45420830	502	+	.	gene_id "chr10.2698"; transcript_id "chr10.2698.3"; exon_number "22"; FPKM "509.2988705899"; frac "0.305604"; conf_lo "488.972721"; conf_hi "529.625020"; cov "520.489919";
chr10	Cufflinks	exon	45429687	45429800	502	+	.	gene_id "chr10.2698"; transcript_id "chr10.2698.3"; exon_number "23"; FPKM "509.2988705899"; frac "0.305604"; conf_lo "488.972721"; conf_hi "529.625020"; cov "520.489919";
chr10	Cufflinks	exon	45431240	45431270	502	+	.	gene_id "chr10.2698"; transcript_id "chr10.2698.3"; exon_number "24"; FPKM "509.2988705899"; frac "0.305604"; conf_lo "488.972721"; conf_hi "529.625020"; cov "520.489919";
chr10	Cufflinks	transcript	45308190	45368453	1000	+	.	gene_id "chr10.2698"; transcript_id "ENSMUST00000142956"; FPKM "1013.0453279238"; frac "0.110572"; conf_lo "962.678785"; conf_hi "1063.411870"; cov "1035.305420"; full_read_support "yes";
chr10	Cufflinks	exon	45308190	45308266	1000	+	.	gene_id "chr10.2698"; transcript_id "ENSMUST00000142956"; exon_number "1"; FPKM "1013.0453279238"; frac "0.110572"; conf_lo "962.678785"; conf_hi "1063.411870"; cov "1035.305420";
chr10	Cufflinks	exon	45309287	45309376	1000	+	.	gene_id "chr10.2698"; transcript_id "ENSMUST00000142956"; exon_number "2"; FPKM "1013.0453279238"; frac "0.110572"; conf_lo "962.678785"; conf_hi "1063.411870"; cov "1035.305420";
chr10	Cufflinks	exon	45310074	45310178	1000	+	.	gene_id "chr10.2698"; transcript_id "ENSMUST00000142956"; exon_number "3"; FPKM "1013.0453279238"; frac "0.110572"; conf_lo "962.678785"; conf_hi "1063.411870"; cov "1035.305420";
chr10	Cufflinks	exon	45325315	45325390	1000	+	.	gene_id "chr10.2698"; transcript_id "ENSMUST00000142956"; exon_number "4"; FPKM "1013.0453279238"; frac "0.110572"; conf_lo "962.678785"; conf_hi "1063.411870"; cov "1035.305420";
chr10	Cufflinks	exon	45338304	45338435	1000	+	.	gene_id "chr10.2698"; transcript_id "ENSMUST00000142956"; exon_number "5"; FPKM "1013.0453279238"; frac "0.110572"; conf_lo "962.678785"; conf_hi "1063.411870"; cov "1035.305420";
chr10	Cufflinks	exon	45358127	45358209	1000	+	.	gene_id "chr10.2698"; transcript_id "ENSMUST00000142956"; exon_number "6"; FPKM "1013.0453279238"; frac "0.110572"; conf_lo "962.678785"; conf_hi "1063.411870"; cov "1035.305420";
chr10	Cufflinks	exon	45368397	45368453	1000	+	.	gene_id "chr10.2698"; transcript_id "ENSMUST00000142956"; exon_number "7"; FPKM "1013.0453279238"; frac "0.110572"; conf_lo "962.678785"; conf_hi "1063.411870"; cov "1035.305420";
chr10	Cufflinks	transcript	52137353	52159998	1000	+	.	gene_id "chr10.2867"; transcript_id "ENSMUST00000023830"; FPKM "81.2560099439"; frac "1.000000"; conf_lo "78.589010"; conf_hi "83.923010"; cov "82.425560"; full_read_support "yes";
chr10	Cufflinks	exon	52137353	52137974	1000	+	.	gene_id "chr10.2867"; transcript_id "ENSMUST00000023830"; exon_number "1"; FPKM "81.2560099439"; frac "1.000000"; conf_lo "78.589010"; conf_hi "83.923010"; cov "82.425560";
chr10	Cufflinks	exon	52148999	52149124	1000	+	.	gene_id "chr10.2867"; transcript_id "ENSMUST00000023830"; exon_number "2"; FPKM "81.2560099439"; frac "1.000000"; conf_lo "78.589010"; conf_hi "83.923010"; cov "82.425560";
chr10	Cufflinks	exon	52149873	52150022	1000	+	.	gene_id "chr10.2867"; transcript_id "ENSMUST00000023830"; exon_number "3"; FPKM "81.2560099439"; frac "1.000000"; conf_lo "78.589010"; conf_hi "83.923010"; cov "82.425560";
chr10	Cufflinks	exon	52153151	52153250	1000	+	.	gene_id "chr10.2867"; transcript_id "ENSMUST00000023830"; exon_number "4"; FPKM "81.2560099439"; frac "1.000000"; conf_lo "78.589010"; conf_hi "83.923010"; cov "82.425560";
chr10	Cufflinks	exon	52156383	52159998	1000	+	.	gene_id "chr10.2867"; transcript_id "ENSMUST00000023830"; exon_number "5"; FPKM "81.2560099439"; frac "1.000000"; conf_lo "78.589010"; conf_hi "83.923010"; cov "82.425560";
chr10	Cufflinks	transcript	53256135	53350245	1000	-	.	gene_id "chr10.2884"; transcript_id "ENSMUST00000075540"; FPKM "70.7728540079"; frac "1.000000"; conf_lo "68.351765"; conf_hi "73.193943"; cov "72.517518"; full_read_support "no";
chr10	Cufflinks	exon	53256135	53258573	1000	-	.	gene_id "chr10.2884"; transcript_id "ENSMUST00000075540"; exon_number "1"; FPKM "70.7728540079"; frac "1.000000"; conf_lo "68.351765"; conf_hi "73.193943"; cov "72.517518";
chr10	Cufflinks	exon	53260744	53260889	1000	-	.	gene_id "chr10.2884"; transcript_id "ENSMUST00000075540"; exon_number "2"; FPKM "70.7728540079"; frac "1.000000"; conf_lo "68.351765"; conf_hi "73.193943"; cov "72.517518";
chr10	Cufflinks	exon	53261343	53261425	1000	-	.	gene_id "chr10.2884"; transcript_id "ENSMUST00000075540"; exon_number "3"; FPKM "70.7728540079"; frac "1.000000"; conf_lo "68.351765"; conf_hi "73.193943"; cov "72.517518";
chr10	Cufflinks	exon	53267209	53267412	1000	-	.	gene_id "chr10.2884"; transcript_id "ENSMUST00000075540"; exon_number "4"; FPKM "70.7728540079"; frac "1.000000"; conf_lo "68.351765"; conf_hi "73.193943"; cov "72.517518";
chr10	Cufflinks	exon	53268303	53268505	1000	-	.	gene_id "chr10.2884"; transcript_id "ENSMUST00000075540"; exon_number "5"; FPKM "70.7728540079"; frac "1.000000"; conf_lo "68.351765"; conf_hi "73.193943"; cov "72.517518";
chr10	Cufflinks	exon	53283089	53283263	1000	-	.	gene_id "chr10.2884"; transcript_id "ENSMUST00000075540"; exon_number "6"; FPKM "70.7728540079"; frac "1.000000"; conf_lo "68.351765"; conf_hi "73.193943"; cov "72.517518";
chr10	Cufflinks	exon	53331158	53331277	1000	-	.	gene_id "chr10.2884"; transcript_id "ENSMUST00000075540"; exon_number "7"; FPKM "70.7728540079"; frac "1.000000"; conf_lo "68.351765"; conf_hi "73.193943"; cov "72.517518";
chr10	Cufflinks	exon	53332633	53332758	1000	-	.	gene_id "chr10.2884"; transcript_id "ENSMUST00000075540"; exon_number "8"; FPKM "70.7728540079"; frac "1.000000"; conf_lo "68.351765"; conf_hi "73.193943"; cov "72.517518";
chr10	Cufflinks	exon	53335658	53335858	1000	-	.	gene_id "chr10.2884"; transcript_id "ENSMUST00000075540"; exon_number "9"; FPKM "70.7728540079"; frac "1.000000"; conf_lo "68.351765"; conf_hi "73.193943"; cov "72.517518";
chr10	Cufflinks	exon	53339940	53340021	1000	-	.	gene_id "chr10.2884"; transcript_id "ENSMUST00000075540"; exon_number "10"; FPKM "70.7728540079"; frac "1.000000"; conf_lo "68.351765"; conf_hi "73.193943"; cov "72.517518";
chr10	Cufflinks	exon	53342562	53342878	1000	-	.	gene_id "chr10.2884"; transcript_id "ENSMUST00000075540"; exon_number "11"; FPKM "70.7728540079"; frac "1.000000"; conf_lo "68.351765"; conf_hi "73.193943"; cov "72.517518";
chr10	Cufflinks	exon	53345522	53345840	1000	-	.	gene_id "chr10.2884"; transcript_id "ENSMUST00000075540"; exon_number "12"; FPKM "70.7728540079"; frac "1.000000"; conf_lo "68.351765"; conf_hi "73.193943"; cov "72.517518";
chr10	Cufflinks	exon	53349530	53349937	1000	-	.	gene_id "chr10.2884"; transcript_id "ENSMUST00000075540"; exon_number "13"; FPKM "70.7728540079"; frac "1.000000"; conf_lo "68.351765"; conf_hi "73.193943"; cov "72.517518";
chr10	Cufflinks	exon	53350201	53350245	1000	-	.	gene_id "chr10.2884"; transcript_id "ENSMUST00000075540"; exon_number "14"; FPKM "70.7728540079"; frac "1.000000"; conf_lo "68.351765"; conf_hi "73.193943"; cov "72.517518";
chr10	Cufflinks	transcript	53315662	53329019	1000	+	.	gene_id "ENSMUSG00000019857"; transcript_id "ENSMUST00000020004_ext"; FPKM "246.6833481033"; frac "1.000000"; conf_lo "241.138152"; conf_hi "252.228545"; cov "254.886831"; full_read_support "yes";
chr10	Cufflinks	exon	53315662	53317104	1000	+	.	gene_id "ENSMUSG00000019857"; transcript_id "ENSMUST00000020004_ext"; exon_number "1"; FPKM "246.6833481033"; frac "1.000000"; conf_lo "241.138152"; conf_hi "252.228545"; cov "254.886831";
chr10	Cufflinks	exon	53322154	53322269	1000	+	.	gene_id "ENSMUSG00000019857"; transcript_id "ENSMUST00000020004_ext"; exon_number "2"; FPKM "246.6833481033"; frac "1.000000"; conf_lo "241.138152"; conf_hi "252.228545"; cov "254.886831";
chr10	Cufflinks	exon	53325915	53326091	1000	+	.	gene_id "ENSMUSG00000019857"; transcript_id "ENSMUST00000020004_ext"; exon_number "3"; FPKM "246.6833481033"; frac "1.000000"; conf_lo "241.138152"; conf_hi "252.228545"; cov "254.886831";
chr10	Cufflinks	exon	53327471	53329019	1000	+	.	gene_id "ENSMUSG00000019857"; transcript_id "ENSMUST00000020004_ext"; exon_number "4"; FPKM "246.6833481033"; frac "1.000000"; conf_lo "241.138152"; conf_hi "252.228545"; cov "254.886831";
chr10	Cufflinks	transcript	53638958	53745634	1000	-	.	gene_id "chr10.2940"; transcript_id "chr10.2940.3"; FPKM "444.3988229845"; frac "0.255323"; conf_lo "430.300424"; conf_hi "458.497222"; cov "456.699118"; full_read_support "yes";
chr10	Cufflinks	exon	53638958	53639136	1000	-	.	gene_id "chr10.2940"; transcript_id "chr10.2940.3"; exon_number "1"; FPKM "444.3988229845"; frac "0.255323"; conf_lo "430.300424"; conf_hi "458.497222"; cov "456.699118";
chr10	Cufflinks	exon	53639849	53640068	1000	-	.	gene_id "chr10.2940"; transcript_id "chr10.2940.3"; exon_number "2"; FPKM "444.3988229845"; frac "0.255323"; conf_lo "430.300424"; conf_hi "458.497222"; cov "456.699118";
chr10	Cufflinks	exon	53645236	53645351	1000	-	.	gene_id "chr10.2940"; transcript_id "chr10.2940.3"; exon_number "3"; FPKM "444.3988229845"; frac "0.255323"; conf_lo "430.300424"; conf_hi "458.497222"; cov "456.699118";
chr10	Cufflinks	exon	53653298	53653391	1000	-	.	gene_id "chr10.2940"; transcript_id "chr10.2940.3"; exon_number "4"; FPKM "444.3988229845"; frac "0.255323"; conf_lo "430.300424"; conf_hi "458.497222"; cov "456.699118";
chr10	Cufflinks	exon	53654695	53654818	1000	-	.	gene_id "chr10.2940"; transcript_id "chr10.2940.3"; exon_number "5"; FPKM "444.3988229845"; frac "0.255323"; conf_lo "430.300424"; conf_hi "458.497222"; cov "456.699118";
chr10	Cufflinks	exon	53696829	53696923	1000	-	.	gene_id "chr10.2940"; transcript_id "chr10.2940.3"; exon_number "6"; FPKM "444.3988229845"; frac "0.255323"; conf_lo "430.300424"; conf_hi "458.497222"; cov "456.699118";
chr10	Cufflinks	exon	53734221	53734301	1000	-	.	gene_id "chr10.2940"; transcript_id "chr10.2940.3"; exon_number "7"; FPKM "444.3988229845"; frac "0.255323"; conf_lo "430.300424"; conf_hi "458.497222"; cov "456.699118";
chr10	Cufflinks	exon	53745520	53745634	1000	-	.	gene_id "chr10.2940"; transcript_id "chr10.2940.3"; exon_number "8"; FPKM "444.3988229845"; frac "0.255323"; conf_lo "430.300424"; conf_hi "458.497222"; cov "456.699118";
chr10	Cufflinks	transcript	53640001	53795602	527	-	.	gene_id "chr10.2940"; transcript_id "chr10.2940.4"; FPKM "234.6112516421"; frac "0.272579"; conf_lo "227.407747"; conf_hi "241.814757"; cov "241.104941"; full_read_support "yes";
chr10	Cufflinks	exon	53640001	53640068	527	-	.	gene_id "chr10.2940"; transcript_id "chr10.2940.4"; exon_number "1"; FPKM "234.6112516421"; frac "0.272579"; conf_lo "227.407747"; conf_hi "241.814757"; cov "241.104941";
chr10	Cufflinks	exon	53645236	53645351	527	-	.	gene_id "chr10.2940"; transcript_id "chr10.2940.4"; exon_number "2"; FPKM "234.6112516421"; frac "0.272579"; conf_lo "227.407747"; conf_hi "241.814757"; cov "241.104941";
chr10	Cufflinks	exon	53653298	53653391	527	-	.	gene_id "chr10.2940"; transcript_id "chr10.2940.4"; exon_number "3"; FPKM "234.6112516421"; frac "0.272579"; conf_lo "227.407747"; conf_hi "241.814757"; cov "241.104941";
chr10	Cufflinks	exon	53654695	53654818	527	-	.	gene_id "chr10.2940"; transcript_id "chr10.2940.4"; exon_number "4"; FPKM "234.6112516421"; frac "0.272579"; conf_lo "227.407747"; conf_hi "241.814757"; cov "241.104941";
chr10	Cufflinks	exon	53696829	53696923	527	-	.	gene_id "chr10.2940"; transcript_id "chr10.2940.4"; exon_number "5"; FPKM "234.6112516421"; frac "0.272579"; conf_lo "227.407747"; conf_hi "241.814757"; cov "241.104941";
chr10	Cufflinks	exon	53734221	53734301	527	-	.	gene_id "chr10.2940"; transcript_id "chr10.2940.4"; exon_number "6"; FPKM "234.6112516421"; frac "0.272579"; conf_lo "227.407747"; conf_hi "241.814757"; cov "241.104941";
chr10	Cufflinks	exon	53745520	53745635	527	-	.	gene_id "chr10.2940"; transcript_id "chr10.2940.4"; exon_number "7"; FPKM "234.6112516421"; frac "0.272579"; conf_lo "227.407747"; conf_hi "241.814757"; cov "241.104941";
chr10	Cufflinks	exon	53750504	53750600	527	-	.	gene_id "chr10.2940"; transcript_id "chr10.2940.4"; exon_number "8"; FPKM "234.6112516421"; frac "0.272579"; conf_lo "227.407747"; conf_hi "241.814757"; cov "241.104941";
chr10	Cufflinks	exon	53794222	53795076	527	-	.	gene_id "chr10.2940"; transcript_id "chr10.2940.4"; exon_number "9"; FPKM "234.6112516421"; frac "0.272579"; conf_lo "227.407747"; conf_hi "241.814757"; cov "241.104941";
chr10	Cufflinks	exon	53795332	53795602	527	-	.	gene_id "chr10.2940"; transcript_id "chr10.2940.4"; exon_number "10"; FPKM "234.6112516421"; frac "0.272579"; conf_lo "227.407747"; conf_hi "241.814757"; cov "241.104941";
chr10	Cufflinks	transcript	57239185	57252345	1000	-	.	gene_id "chr10.3099"; transcript_id "chr10.3099.2"; FPKM "800.4122320765"; frac "0.202444"; conf_lo "784.698617"; conf_hi "816.125847"; cov "822.441064"; full_read_support "no";
chr10	Cufflinks	exon	57239185	57239648	1000	-	.	gene_id "chr10.3099"; transcript_id "chr10.3099.2"; exon_number "1"; FPKM "800.4122320765"; frac "0.202444"; conf_lo "784.698617"; conf_hi "816.125847"; cov "822.441064";
chr10	Cufflinks	exon	57242762	57243022	1000	-	.	gene_id "chr10.3099"; transcript_id "chr10.3099.2"; exon_number "2"; FPKM "800.4122320765"; frac "0.202444"; conf_lo "784.698617"; conf_hi "816.125847"; cov "822.441064";
chr10	Cufflinks	exon	57243767	57243904	1000	-	.	gene_id "chr10.3099"; transcript_id "chr10.3099.2"; exon_number "3"; FPKM "800.4122320765"; frac "0.202444"; conf_lo "784.698617"; conf_hi "816.125847"; cov "822.441064";
chr10	Cufflinks	exon	57244126	57244205	1000	-	.	gene_id "chr10.3099"; transcript_id "chr10.3099.2"; exon_number "4"; FPKM "800.4122320765"; frac "0.202444"; conf_lo "784.698617"; conf_hi "816.125847"; cov "822.441064";
chr10	Cufflinks	exon	57245172	57245300	1000	-	.	gene_id "chr10.3099"; transcript_id "chr10.3099.2"; exon_number "5"; FPKM "800.4122320765"; frac "0.202444"; conf_lo "784.698617"; conf_hi "816.125847"; cov "822.441064";
chr10	Cufflinks	exon	57247471	57247632	1000	-	.	gene_id "chr10.3099"; transcript_id "chr10.3099.2"; exon_number "6"; FPKM "800.4122320765"; frac "0.202444"; conf_lo "784.698617"; conf_hi "816.125847"; cov "822.441064";
chr10	Cufflinks	exon	57252163	57252345	1000	-	.	gene_id "chr10.3099"; transcript_id "chr10.3099.2"; exon_number "7"; FPKM "800.4122320765"; frac "0.202444"; conf_lo "784.698617"; conf_hi "816.125847"; cov "822.441064";
chr10	Cufflinks	transcript	57718245	57768347	540	+	.	gene_id "chr10.3108"; transcript_id "ENSMUST00000057659"; FPKM "12.3735373302"; frac "0.465670"; conf_lo "8.399192"; conf_hi "16.347883"; cov "12.771982"; full_read_support "yes";
chr10	Cufflinks	exon	57718245	57718319	540	+	.	gene_id "chr10.3108"; transcript_id "ENSMUST00000057659"; exon_number "1"; FPKM "12.3735373302"; frac "0.465670"; conf_lo "8.399192"; conf_hi "16.347883"; cov "12.771982";
chr10	Cufflinks	exon	57718577	57718630	540	+	.	gene_id "chr10.3108"; transcript_id "ENSMUST00000057659"; exon_number "2"; FPKM "12.3735373302"; frac "0.465670"; conf_lo "8.399192"; conf_hi "16.347883"; cov "12.771982";
chr10	Cufflinks	exon	57719568	57719652	540	+	.	gene_id "chr10.3108"; transcript_id "ENSMUST00000057659"; exon_number "3"; FPKM "12.3735373302"; frac "0.465670"; conf_lo "8.399192"; conf_hi "16.347883"; cov "12.771982";
chr10	Cufflinks	exon	57720989	57721056	540	+	.	gene_id "chr10.3108"; transcript_id "ENSMUST00000057659"; exon_number "4"; FPKM "12.3735373302"; frac "0.465670"; conf_lo "8.399192"; conf_hi "16.347883"; cov "12.771982";
chr10	Cufflinks	exon	57730715	57730819	540	+	.	gene_id "chr10.3108"; transcript_id "ENSMUST00000057659"; exon_number "5"; FPKM "12.3735373302"; frac "0.465670"; conf_lo "8.399192"; conf_hi "16.347883"; cov "12.771982";
chr10	Cufflinks	exon	57732010	57734454	540	+	.	gene_id "chr10.3108"; transcript_id "ENSMUST00000057659"; exon_number "6"; FPKM "12.3735373302"; frac "0.465670"; conf_lo "8.399192"; conf_hi "16.347883"; cov "12.771982";
chr10	Cufflinks	exon	57735081	57735153	540	+	.	gene_id "chr10.3108"; transcript_id "ENSMUST00000057659"; exon_number "7"; FPKM "12.3735373302"; frac "0.465670"; conf_lo "8.399192"; conf_hi "16.347883"; cov "12.771982";
chr10	Cufflinks	exon	57737484	57737584	540	+	.	gene_id "chr10.3108"; transcript_id "ENSMUST00000057659"; exon_number "8"; FPKM "12.3735373302"; frac "0.465670"; conf_lo "8.399192"; conf_hi "16.347883"; cov "12.771982";
chr10	Cufflinks	exon	57737684	57737782	540	+	.	gene_id "chr10.3108"; transcript_id "ENSMUST00000057659"; exon_number "9"; FPKM "12.3735373302"; frac "0.465670"; conf_lo "8.399192"; conf_hi "16.347883"; cov "12.771982";
chr10	Cufflinks	exon	57739326	57739445	540	+	.	gene_id "chr10.3108"; transcript_id "ENSMUST00000057659"; exon_number "10"; FPKM "12.3735373302"; frac "0.465670"; conf_lo "8.399192"; conf_hi "16.347883"; cov "12.771982";
chr10	Cufflinks	exon	57741535	57741699	540	+	.	gene_id "chr10.3108"; transcript_id "ENSMUST00000057659"; exon_number "11"; FPKM "12.3735373302"; frac "0.465670"; conf_lo "8.399192"; conf_hi "16.347883"; cov "12.771982";
chr10	Cufflinks	exon	57743340	57743444	540	+	.	gene_id "chr10.3108"; transcript_id "ENSMUST00000057659"; exon_number "12"; FPKM "12.3735373302"; frac "0.465670"; conf_lo "8.399192"; conf_hi "16.347883"; cov "12.771982";
chr10	Cufflinks	exon	57744105	57744267	540	+	.	gene_id "chr10.3108"; transcript_id "ENSMUST00000057659"; exon_number "13"; FPKM "12.3735373302"; frac "0.465670"; conf_lo "8.399192"; conf_hi "16.347883"; cov "12.771982";
chr10	Cufflinks	exon	57748691	57748791	540	+	.	gene_id "chr10.3108"; transcript_id "ENSMUST00000057659"; exon_number "14"; FPKM "12.3735373302"; frac "0.465670"; conf_lo "8.399192"; conf_hi "16.347883"; cov "12.771982";
chr10	Cufflinks	exon	57748881	57748958	540	+	.	gene_id "chr10.3108"; transcript_id "ENSMUST00000057659"; exon_number "15"; FPKM "12.3735373302"; frac "0.465670"; conf_lo "8.399192"; conf_hi "16.347883"; cov "12.771982";
chr10	Cufflinks	exon	57749890	57750027	540	+	.	gene_id "chr10.3108"; transcript_id "ENSMUST00000057659"; exon_number "16"; FPKM "12.3735373302"; frac "0.465670"; conf_lo "8.399192"; conf_hi "16.347883"; cov "12.771982";
chr10	Cufflinks	exon	57751381	57751502	540	+	.	gene_id "chr10.3108"; transcript_id "ENSMUST00000057659"; exon_number "17"; FPKM "12.3735373302"; frac "0.465670"; conf_lo "8.399192"; conf_hi "16.347883"; cov "12.771982";
chr10	Cufflinks	exon	57753048	57753224	540	+	.	gene_id "chr10.3108"; transcript_id "ENSMUST00000057659"; exon_number "18"; FPKM "12.3735373302"; frac "0.465670"; conf_lo "8.399192"; conf_hi "16.347883"; cov "12.771982";
chr10	Cufflinks	exon	57755313	57755530	540	+	.	gene_id "chr10.3108"; transcript_id "ENSMUST00000057659"; exon_number "19"; FPKM "12.3735373302"; frac "0.465670"; conf_lo "8.399192"; conf_hi "16.347883"; cov "12.771982";
chr10	Cufflinks	exon	57757459	57757653	540	+	.	gene_id "chr10.3108"; transcript_id "ENSMUST00000057659"; exon_number "20"; FPKM "12.3735373302"; frac "0.465670"; conf_lo "8.399192"; conf_hi "16.347883"; cov "12.771982";
chr10	Cufflinks	exon	57758836	57758987	540	+	.	gene_id "chr10.3108"; transcript_id "ENSMUST00000057659"; exon_number "21"; FPKM "12.3735373302"; frac "0.465670"; conf_lo "8.399192"; conf_hi "16.347883"; cov "12.771982";
chr10	Cufflinks	exon	57761412	57761613	540	+	.	gene_id "chr10.3108"; transcript_id "ENSMUST00000057659"; exon_number "22"; FPKM "12.3735373302"; frac "0.465670"; conf_lo "8.399192"; conf_hi "16.347883"; cov "12.771982";
chr10	Cufflinks	exon	57766842	57768347	540	+	.	gene_id "chr10.3108"; transcript_id "ENSMUST00000057659"; exon_number "23"; FPKM "12.3735373302"; frac "0.465670"; conf_lo "8.399192"; conf_hi "16.347883"; cov "12.771982";
chr10	Cufflinks	transcript	57718461	57768156	145	+	.	gene_id "chr10.3108"; transcript_id "chr10.3108.6"; FPKM "3.3384083646"; frac "0.122693"; conf_lo "0.000000"; conf_hi "7.379856"; cov "3.445910"; full_read_support "yes";
chr10	Cufflinks	exon	57718461	57718630	145	+	.	gene_id "chr10.3108"; transcript_id "chr10.3108.6"; exon_number "1"; FPKM "3.3384083646"; frac "0.122693"; conf_lo "0.000000"; conf_hi "7.379856"; cov "3.445910";
chr10	Cufflinks	exon	57719568	57719652	145	+	.	gene_id "chr10.3108"; transcript_id "chr10.3108.6"; exon_number "2"; FPKM "3.3384083646"; frac "0.122693"; conf_lo "0.000000"; conf_hi "7.379856"; cov "3.445910";
chr10	Cufflinks	exon	57720989	57721056	145	+	.	gene_id "chr10.3108"; transcript_id "chr10.3108.6"; exon_number "3"; FPKM "3.3384083646"; frac "0.122693"; conf_lo "0.000000"; conf_hi "7.379856"; cov "3.445910";
chr10	Cufflinks	exon	57730715	57730819	145	+	.	gene_id "chr10.3108"; transcript_id "chr10.3108.6"; exon_number "4"; FPKM "3.3384083646"; frac "0.122693"; conf_lo "0.000000"; conf_hi "7.379856"; cov "3.445910";
chr10	Cufflinks	exon	57732010	57734454	145	+	.	gene_id "chr10.3108"; transcript_id "chr10.3108.6"; exon_number "5"; FPKM "3.3384083646"; frac "0.122693"; conf_lo "0.000000"; conf_hi "7.379856"; cov "3.445910";
chr10	Cufflinks	exon	57735081	57735153	145	+	.	gene_id "chr10.3108"; transcript_id "chr10.3108.6"; exon_number "6"; FPKM "3.3384083646"; frac "0.122693"; conf_lo "0.000000"; conf_hi "7.379856"; cov "3.445910";
chr10	Cufflinks	exon	57737484	57737584	145	+	.	gene_id "chr10.3108"; transcript_id "chr10.3108.6"; exon_number "7"; FPKM "3.3384083646"; frac "0.122693"; conf_lo "0.000000"; conf_hi "7.379856"; cov "3.445910";
chr10	Cufflinks	exon	57737684	57737782	145	+	.	gene_id "chr10.3108"; transcript_id "chr10.3108.6"; exon_number "8"; FPKM "3.3384083646"; frac "0.122693"; conf_lo "0.000000"; conf_hi "7.379856"; cov "3.445910";
chr10	Cufflinks	exon	57739326	57739445	145	+	.	gene_id "chr10.3108"; transcript_id "chr10.3108.6"; exon_number "9"; FPKM "3.3384083646"; frac "0.122693"; conf_lo "0.000000"; conf_hi "7.379856"; cov "3.445910";
chr10	Cufflinks	exon	57741535	57741699	145	+	.	gene_id "chr10.3108"; transcript_id "chr10.3108.6"; exon_number "10"; FPKM "3.3384083646"; frac "0.122693"; conf_lo "0.000000"; conf_hi "7.379856"; cov "3.445910";
chr10	Cufflinks	exon	57743340	57743444	145	+	.	gene_id "chr10.3108"; transcript_id "chr10.3108.6"; exon_number "11"; FPKM "3.3384083646"; frac "0.122693"; conf_lo "0.000000"; conf_hi "7.379856"; cov "3.445910";
chr10	Cufflinks	exon	57744105	57744267	145	+	.	gene_id "chr10.3108"; transcript_id "chr10.3108.6"; exon_number "12"; FPKM "3.3384083646"; frac "0.122693"; conf_lo "0.000000"; conf_hi "7.379856"; cov "3.445910";
chr10	Cufflinks	exon	57748691	57748791	145	+	.	gene_id "chr10.3108"; transcript_id "chr10.3108.6"; exon_number "13"; FPKM "3.3384083646"; frac "0.122693"; conf_lo "0.000000"; conf_hi "7.379856"; cov "3.445910";
chr10	Cufflinks	exon	57748881	57748958	145	+	.	gene_id "chr10.3108"; transcript_id "chr10.3108.6"; exon_number "14"; FPKM "3.3384083646"; frac "0.122693"; conf_lo "0.000000"; conf_hi "7.379856"; cov "3.445910";
chr10	Cufflinks	exon	57749890	57750027	145	+	.	gene_id "chr10.3108"; transcript_id "chr10.3108.6"; exon_number "15"; FPKM "3.3384083646"; frac "0.122693"; conf_lo "0.000000"; conf_hi "7.379856"; cov "3.445910";
chr10	Cufflinks	exon	57751381	57751502	145	+	.	gene_id "chr10.3108"; transcript_id "chr10.3108.6"; exon_number "16"; FPKM "3.3384083646"; frac "0.122693"; conf_lo "0.000000"; conf_hi "7.379856"; cov "3.445910";
chr10	Cufflinks	exon	57753048	57753224	145	+	.	gene_id "chr10.3108"; transcript_id "chr10.3108.6"; exon_number "17"; FPKM "3.3384083646"; frac "0.122693"; conf_lo "0.000000"; conf_hi "7.379856"; cov "3.445910";
chr10	Cufflinks	exon	57755313	57755530	145	+	.	gene_id "chr10.3108"; transcript_id "chr10.3108.6"; exon_number "18"; FPKM "3.3384083646"; frac "0.122693"; conf_lo "0.000000"; conf_hi "7.379856"; cov "3.445910";
chr10	Cufflinks	exon	57757459	57757653	145	+	.	gene_id "chr10.3108"; transcript_id "chr10.3108.6"; exon_number "19"; FPKM "3.3384083646"; frac "0.122693"; conf_lo "0.000000"; conf_hi "7.379856"; cov "3.445910";
chr10	Cufflinks	exon	57758836	57758987	145	+	.	gene_id "chr10.3108"; transcript_id "chr10.3108.6"; exon_number "20"; FPKM "3.3384083646"; frac "0.122693"; conf_lo "0.000000"; conf_hi "7.379856"; cov "3.445910";
chr10	Cufflinks	exon	57761412	57761613	145	+	.	gene_id "chr10.3108"; transcript_id "chr10.3108.6"; exon_number "21"; FPKM "3.3384083646"; frac "0.122693"; conf_lo "0.000000"; conf_hi "7.379856"; cov "3.445910";
chr10	Cufflinks	exon	57766842	57768156	145	+	.	gene_id "chr10.3108"; transcript_id "chr10.3108.6"; exon_number "22"; FPKM "3.3384083646"; frac "0.122693"; conf_lo "0.000000"; conf_hi "7.379856"; cov "3.445910";
chr10	Cufflinks	transcript	57786214	57881417	1000	+	.	gene_id "chr10.3121"; transcript_id "chr10.3121.2"; FPKM "533.2271638166"; frac "0.258769"; conf_lo "508.962341"; conf_hi "557.491986"; cov "488.807231"; full_read_support "yes";
chr10	Cufflinks	exon	57786214	57786435	1000	+	.	gene_id "chr10.3121"; transcript_id "chr10.3121.2"; exon_number "1"; FPKM "533.2271638166"; frac "0.258769"; conf_lo "508.962341"; conf_hi "557.491986"; cov "488.807231";
chr10	Cufflinks	exon	57861769	57861928	1000	+	.	gene_id "chr10.3121"; transcript_id "chr10.3121.2"; exon_number "2"; FPKM "533.2271638166"; frac "0.258769"; conf_lo "508.962341"; conf_hi "557.491986"; cov "488.807231";
chr10	Cufflinks	exon	57870818	57870884	1000	+	.	gene_id "chr10.3121"; transcript_id "chr10.3121.2"; exon_number "3"; FPKM "533.2271638166"; frac "0.258769"; conf_lo "508.962341"; conf_hi "557.491986"; cov "488.807231";
chr10	Cufflinks	exon	57872308	57872428	1000	+	.	gene_id "chr10.3121"; transcript_id "chr10.3121.2"; exon_number "4"; FPKM "533.2271638166"; frac "0.258769"; conf_lo "508.962341"; conf_hi "557.491986"; cov "488.807231";
chr10	Cufflinks	exon	57872801	57872950	1000	+	.	gene_id "chr10.3121"; transcript_id "chr10.3121.2"; exon_number "5"; FPKM "533.2271638166"; frac "0.258769"; conf_lo "508.962341"; conf_hi "557.491986"; cov "488.807231";
chr10	Cufflinks	exon	57875151	57875301	1000	+	.	gene_id "chr10.3121"; transcript_id "chr10.3121.2"; exon_number "6"; FPKM "533.2271638166"; frac "0.258769"; conf_lo "508.962341"; conf_hi "557.491986"; cov "488.807231";
chr10	Cufflinks	exon	57876721	57876813	1000	+	.	gene_id "chr10.3121"; transcript_id "chr10.3121.2"; exon_number "7"; FPKM "533.2271638166"; frac "0.258769"; conf_lo "508.962341"; conf_hi "557.491986"; cov "488.807231";
chr10	Cufflinks	exon	57879382	57879430	1000	+	.	gene_id "chr10.3121"; transcript_id "chr10.3121.2"; exon_number "8"; FPKM "533.2271638166"; frac "0.258769"; conf_lo "508.962341"; conf_hi "557.491986"; cov "488.807231";
chr10	Cufflinks	exon	57881147	57881222	1000	+	.	gene_id "chr10.3121"; transcript_id "chr10.3121.2"; exon_number "9"; FPKM "533.2271638166"; frac "0.258769"; conf_lo "508.962341"; conf_hi "557.491986"; cov "488.807231";
chr10	Cufflinks	exon	57881395	57881417	1000	+	.	gene_id "chr10.3121"; transcript_id "chr10.3121.2"; exon_number "10"; FPKM "533.2271638166"; frac "0.258769"; conf_lo "508.962341"; conf_hi "557.491986"; cov "488.807231";
chr10	Cufflinks	transcript	57786214	57887439	659	+	.	gene_id "chr10.3121"; transcript_id "ENSMUST00000020078"; FPKM "351.6587246392"; frac "0.741231"; conf_lo "344.404546"; conf_hi "358.912904"; cov "322.364162"; full_read_support "yes";
chr10	Cufflinks	exon	57786214	57786435	659	+	.	gene_id "chr10.3121"; transcript_id "ENSMUST00000020078"; exon_number "1"; FPKM "351.6587246392"; frac "0.741231"; conf_lo "344.404546"; conf_hi "358.912904"; cov "322.364162";
chr10	Cufflinks	exon	57861769	57861928	659	+	.	gene_id "chr10.3121"; transcript_id "ENSMUST00000020078"; exon_number "2"; FPKM "351.6587246392"; frac "0.741231"; conf_lo "344.404546"; conf_hi "358.912904"; cov "322.364162";
chr10	Cufflinks	exon	57870818	57870884	659	+	.	gene_id "chr10.3121"; transcript_id "ENSMUST00000020078"; exon_number "3"; FPKM "351.6587246392"; frac "0.741231"; conf_lo "344.404546"; conf_hi "358.912904"; cov "322.364162";
chr10	Cufflinks	exon	57872308	57872428	659	+	.	gene_id "chr10.3121"; transcript_id "ENSMUST00000020078"; exon_number "4"; FPKM "351.6587246392"; frac "0.741231"; conf_lo "344.404546"; conf_hi "358.912904"; cov "322.364162";
chr10	Cufflinks	exon	57872801	57872950	659	+	.	gene_id "chr10.3121"; transcript_id "ENSMUST00000020078"; exon_number "5"; FPKM "351.6587246392"; frac "0.741231"; conf_lo "344.404546"; conf_hi "358.912904"; cov "322.364162";
chr10	Cufflinks	exon	57875151	57875301	659	+	.	gene_id "chr10.3121"; transcript_id "ENSMUST00000020078"; exon_number "6"; FPKM "351.6587246392"; frac "0.741231"; conf_lo "344.404546"; conf_hi "358.912904"; cov "322.364162";
chr10	Cufflinks	exon	57876721	57876813	659	+	.	gene_id "chr10.3121"; transcript_id "ENSMUST00000020078"; exon_number "7"; FPKM "351.6587246392"; frac "0.741231"; conf_lo "344.404546"; conf_hi "358.912904"; cov "322.364162";
chr10	Cufflinks	exon	57879382	57879430	659	+	.	gene_id "chr10.3121"; transcript_id "ENSMUST00000020078"; exon_number "8"; FPKM "351.6587246392"; frac "0.741231"; conf_lo "344.404546"; conf_hi "358.912904"; cov "322.364162";
chr10	Cufflinks	exon	57881147	57881222	659	+	.	gene_id "chr10.3121"; transcript_id "ENSMUST00000020078"; exon_number "9"; FPKM "351.6587246392"; frac "0.741231"; conf_lo "344.404546"; conf_hi "358.912904"; cov "322.364162";
chr10	Cufflinks	exon	57884202	57887439	659	+	.	gene_id "chr10.3121"; transcript_id "ENSMUST00000020078"; exon_number "10"; FPKM "351.6587246392"; frac "0.741231"; conf_lo "344.404546"; conf_hi "358.912904"; cov "322.364162";
chr10	Cufflinks	transcript	57909600	57956903	1000	+	.	gene_id "chr10.3133"; transcript_id "ENSMUST00000003310"; FPKM "465.4713412365"; frac "0.826135"; conf_lo "458.578543"; conf_hi "472.364139"; cov "479.979075"; full_read_support "yes";
chr10	Cufflinks	exon	57909600	57909799	1000	+	.	gene_id "chr10.3133"; transcript_id "ENSMUST00000003310"; exon_number "1"; FPKM "465.4713412365"; frac "0.826135"; conf_lo "458.578543"; conf_hi "472.364139"; cov "479.979075";
chr10	Cufflinks	exon	57914732	57914799	1000	+	.	gene_id "chr10.3133"; transcript_id "ENSMUST00000003310"; exon_number "2"; FPKM "465.4713412365"; frac "0.826135"; conf_lo "458.578543"; conf_hi "472.364139"; cov "479.979075";
chr10	Cufflinks	exon	57916060	57916171	1000	+	.	gene_id "chr10.3133"; transcript_id "ENSMUST00000003310"; exon_number "3"; FPKM "465.4713412365"; frac "0.826135"; conf_lo "458.578543"; conf_hi "472.364139"; cov "479.979075";
chr10	Cufflinks	exon	57917321	57917473	1000	+	.	gene_id "chr10.3133"; transcript_id "ENSMUST00000003310"; exon_number "4"; FPKM "465.4713412365"; frac "0.826135"; conf_lo "458.578543"; conf_hi "472.364139"; cov "479.979075";
chr10	Cufflinks	exon	57917967	57918197	1000	+	.	gene_id "chr10.3133"; transcript_id "ENSMUST00000003310"; exon_number "5"; FPKM "465.4713412365"; frac "0.826135"; conf_lo "458.578543"; conf_hi "472.364139"; cov "479.979075";
chr10	Cufflinks	exon	57918557	57918702	1000	+	.	gene_id "chr10.3133"; transcript_id "ENSMUST00000003310"; exon_number "6"; FPKM "465.4713412365"; frac "0.826135"; conf_lo "458.578543"; conf_hi "472.364139"; cov "479.979075";
chr10	Cufflinks	exon	57920340	57920532	1000	+	.	gene_id "chr10.3133"; transcript_id "ENSMUST00000003310"; exon_number "7"; FPKM "465.4713412365"; frac "0.826135"; conf_lo "458.578543"; conf_hi "472.364139"; cov "479.979075";
chr10	Cufflinks	exon	57923266	57923353	1000	+	.	gene_id "chr10.3133"; transcript_id "ENSMUST00000003310"; exon_number "8"; FPKM "465.4713412365"; frac "0.826135"; conf_lo "458.578543"; conf_hi "472.364139"; cov "479.979075";
chr10	Cufflinks	exon	57924584	57924793	1000	+	.	gene_id "chr10.3133"; transcript_id "ENSMUST00000003310"; exon_number "9"; FPKM "465.4713412365"; frac "0.826135"; conf_lo "458.578543"; conf_hi "472.364139"; cov "479.979075";
chr10	Cufflinks	exon	57926567	57926748	1000	+	.	gene_id "chr10.3133"; transcript_id "ENSMUST00000003310"; exon_number "10"; FPKM "465.4713412365"; frac "0.826135"; conf_lo "458.578543"; conf_hi "472.364139"; cov "479.979075";
chr10	Cufflinks	exon	57926831	57927006	1000	+	.	gene_id "chr10.3133"; transcript_id "ENSMUST00000003310"; exon_number "11"; FPKM "465.4713412365"; frac "0.826135"; conf_lo "458.578543"; conf_hi "472.364139"; cov "479.979075";
chr10	Cufflinks	exon	57927153	57927276	1000	+	.	gene_id "chr10.3133"; transcript_id "ENSMUST00000003310"; exon_number "12"; FPKM "465.4713412365"; frac "0.826135"; conf_lo "458.578543"; conf_hi "472.364139"; cov "479.979075";
chr10	Cufflinks	exon	57927813	57927974	1000	+	.	gene_id "chr10.3133"; transcript_id "ENSMUST00000003310"; exon_number "13"; FPKM "465.4713412365"; frac "0.826135"; conf_lo "458.578543"; conf_hi "472.364139"; cov "479.979075";
chr10	Cufflinks	exon	57928192	57928329	1000	+	.	gene_id "chr10.3133"; transcript_id "ENSMUST00000003310"; exon_number "14"; FPKM "465.4713412365"; frac "0.826135"; conf_lo "458.578543"; conf_hi "472.364139"; cov "479.979075";
chr10	Cufflinks	exon	57928411	57928557	1000	+	.	gene_id "chr10.3133"; transcript_id "ENSMUST00000003310"; exon_number "15"; FPKM "465.4713412365"; frac "0.826135"; conf_lo "458.578543"; conf_hi "472.364139"; cov "479.979075";
chr10	Cufflinks	exon	57929863	57930042	1000	+	.	gene_id "chr10.3133"; transcript_id "ENSMUST00000003310"; exon_number "16"; FPKM "465.4713412365"; frac "0.826135"; conf_lo "458.578543"; conf_hi "472.364139"; cov "479.979075";
chr10	Cufflinks	exon	57930138	57930221	1000	+	.	gene_id "chr10.3133"; transcript_id "ENSMUST00000003310"; exon_number "17"; FPKM "465.4713412365"; frac "0.826135"; conf_lo "458.578543"; conf_hi "472.364139"; cov "479.979075";
chr10	Cufflinks	exon	57933375	57933510	1000	+	.	gene_id "chr10.3133"; transcript_id "ENSMUST00000003310"; exon_number "18"; FPKM "465.4713412365"; frac "0.826135"; conf_lo "458.578543"; conf_hi "472.364139"; cov "479.979075";
chr10	Cufflinks	exon	57937992	57938086	1000	+	.	gene_id "chr10.3133"; transcript_id "ENSMUST00000003310"; exon_number "19"; FPKM "465.4713412365"; frac "0.826135"; conf_lo "458.578543"; conf_hi "472.364139"; cov "479.979075";
chr10	Cufflinks	exon	57938905	57943567	1000	+	.	gene_id "chr10.3133"; transcript_id "ENSMUST00000003310"; exon_number "20"; FPKM "465.4713412365"; frac "0.826135"; conf_lo "458.578543"; conf_hi "472.364139"; cov "479.979075";
chr10	Cufflinks	exon	57945777	57945947	1000	+	.	gene_id "chr10.3133"; transcript_id "ENSMUST00000003310"; exon_number "21"; FPKM "465.4713412365"; frac "0.826135"; conf_lo "458.578543"; conf_hi "472.364139"; cov "479.979075";
chr10	Cufflinks	exon	57946645	57946731	1000	+	.	gene_id "chr10.3133"; transcript_id "ENSMUST00000003310"; exon_number "22"; FPKM "465.4713412365"; frac "0.826135"; conf_lo "458.578543"; conf_hi "472.364139"; cov "479.979075";
chr10	Cufflinks	exon	57947190	57947368	1000	+	.	gene_id "chr10.3133"; transcript_id "ENSMUST00000003310"; exon_number "23"; FPKM "465.4713412365"; frac "0.826135"; conf_lo "458.578543"; conf_hi "472.364139"; cov "479.979075";
chr10	Cufflinks	exon	57948428	57948629	1000	+	.	gene_id "chr10.3133"; transcript_id "ENSMUST00000003310"; exon_number "24"; FPKM "465.4713412365"; frac "0.826135"; conf_lo "458.578543"; conf_hi "472.364139"; cov "479.979075";
chr10	Cufflinks	exon	57951321	57951422	1000	+	.	gene_id "chr10.3133"; transcript_id "ENSMUST00000003310"; exon_number "25"; FPKM "465.4713412365"; frac "0.826135"; conf_lo "458.578543"; conf_hi "472.364139"; cov "479.979075";
chr10	Cufflinks	exon	57953358	57953503	1000	+	.	gene_id "chr10.3133"; transcript_id "ENSMUST00000003310"; exon_number "26"; FPKM "465.4713412365"; frac "0.826135"; conf_lo "458.578543"; conf_hi "472.364139"; cov "479.979075";
chr10	Cufflinks	exon	57955159	57955432	1000	+	.	gene_id "chr10.3133"; transcript_id "ENSMUST00000003310"; exon_number "27"; FPKM "465.4713412365"; frac "0.826135"; conf_lo "458.578543"; conf_hi "472.364139"; cov "479.979075";
chr10	Cufflinks	exon	57955550	57955884	1000	+	.	gene_id "chr10.3133"; transcript_id "ENSMUST00000003310"; exon_number "28"; FPKM "465.4713412365"; frac "0.826135"; conf_lo "458.578543"; conf_hi "472.364139"; cov "479.979075";
chr10	Cufflinks	exon	57956411	57956903	1000	+	.	gene_id "chr10.3133"; transcript_id "ENSMUST00000003310"; exon_number "29"; FPKM "465.4713412365"; frac "0.826135"; conf_lo "458.578543"; conf_hi "472.364139"; cov "479.979075";
chr10	Cufflinks	transcript	57960524	57963197	1000	+	.	gene_id "chr10.3139"; transcript_id "chr10.3139.1"; FPKM "25.4585091015"; frac "0.119093"; conf_lo "17.431080"; conf_hi "33.485938"; cov "25.848831"; full_read_support "yes";
chr10	Cufflinks	exon	57960524	57960810	1000	+	.	gene_id "chr10.3139"; transcript_id "chr10.3139.1"; exon_number "1"; FPKM "25.4585091015"; frac "0.119093"; conf_lo "17.431080"; conf_hi "33.485938"; cov "25.848831";
chr10	Cufflinks	exon	57961917	57961961	1000	+	.	gene_id "chr10.3139"; transcript_id "chr10.3139.1"; exon_number "2"; FPKM "25.4585091015"; frac "0.119093"; conf_lo "17.431080"; conf_hi "33.485938"; cov "25.848831";
chr10	Cufflinks	exon	57962110	57962167	1000	+	.	gene_id "chr10.3139"; transcript_id "chr10.3139.1"; exon_number "3"; FPKM "25.4585091015"; frac "0.119093"; conf_lo "17.431080"; conf_hi "33.485938"; cov "25.848831";
chr10	Cufflinks	exon	57962945	57963197	1000	+	.	gene_id "chr10.3139"; transcript_id "chr10.3139.1"; exon_number "4"; FPKM "25.4585091015"; frac "0.119093"; conf_lo "17.431080"; conf_hi "33.485938"; cov "25.848831";
chr10	Cufflinks	transcript	57960524	58003982	897	+	.	gene_id "chr10.3139"; transcript_id "chr10.3139.2"; FPKM "22.8400216901"; frac "0.375585"; conf_lo "12.957141"; conf_hi "32.722903"; cov "23.190198"; full_read_support "yes";
chr10	Cufflinks	exon	57960524	57960810	897	+	.	gene_id "chr10.3139"; transcript_id "chr10.3139.2"; exon_number "1"; FPKM "22.8400216901"; frac "0.375585"; conf_lo "12.957141"; conf_hi "32.722903"; cov "23.190198";
chr10	Cufflinks	exon	57961917	57961961	897	+	.	gene_id "chr10.3139"; transcript_id "chr10.3139.2"; exon_number "2"; FPKM "22.8400216901"; frac "0.375585"; conf_lo "12.957141"; conf_hi "32.722903"; cov "23.190198";
chr10	Cufflinks	exon	57962110	57962167	897	+	.	gene_id "chr10.3139"; transcript_id "chr10.3139.2"; exon_number "3"; FPKM "22.8400216901"; frac "0.375585"; conf_lo "12.957141"; conf_hi "32.722903"; cov "23.190198";
chr10	Cufflinks	exon	57970269	57970389	897	+	.	gene_id "chr10.3139"; transcript_id "chr10.3139.2"; exon_number "4"; FPKM "22.8400216901"; frac "0.375585"; conf_lo "12.957141"; conf_hi "32.722903"; cov "23.190198";
chr10	Cufflinks	exon	57972253	57972380	897	+	.	gene_id "chr10.3139"; transcript_id "chr10.3139.2"; exon_number "5"; FPKM "22.8400216901"; frac "0.375585"; conf_lo "12.957141"; conf_hi "32.722903"; cov "23.190198";
chr10	Cufflinks	exon	57975827	57976005	897	+	.	gene_id "chr10.3139"; transcript_id "chr10.3139.2"; exon_number "6"; FPKM "22.8400216901"; frac "0.375585"; conf_lo "12.957141"; conf_hi "32.722903"; cov "23.190198";
chr10	Cufflinks	exon	57986886	57987044	897	+	.	gene_id "chr10.3139"; transcript_id "chr10.3139.2"; exon_number "7"; FPKM "22.8400216901"; frac "0.375585"; conf_lo "12.957141"; conf_hi "32.722903"; cov "23.190198";
chr10	Cufflinks	exon	57990090	57990209	897	+	.	gene_id "chr10.3139"; transcript_id "chr10.3139.2"; exon_number "8"; FPKM "22.8400216901"; frac "0.375585"; conf_lo "12.957141"; conf_hi "32.722903"; cov "23.190198";
chr10	Cufflinks	exon	57991071	57991148	897	+	.	gene_id "chr10.3139"; transcript_id "chr10.3139.2"; exon_number "9"; FPKM "22.8400216901"; frac "0.375585"; conf_lo "12.957141"; conf_hi "32.722903"; cov "23.190198";
chr10	Cufflinks	exon	57991653	57991760	897	+	.	gene_id "chr10.3139"; transcript_id "chr10.3139.2"; exon_number "10"; FPKM "22.8400216901"; frac "0.375585"; conf_lo "12.957141"; conf_hi "32.722903"; cov "23.190198";
chr10	Cufflinks	exon	58000997	58001158	897	+	.	gene_id "chr10.3139"; transcript_id "chr10.3139.2"; exon_number "11"; FPKM "22.8400216901"; frac "0.375585"; conf_lo "12.957141"; conf_hi "32.722903"; cov "23.190198";
chr10	Cufflinks	exon	58003546	58003982	897	+	.	gene_id "chr10.3139"; transcript_id "chr10.3139.2"; exon_number "12"; FPKM "22.8400216901"; frac "0.375585"; conf_lo "12.957141"; conf_hi "32.722903"; cov "23.190198";
chr10	Cufflinks	transcript	57960524	58038990	666	+	.	gene_id "chr10.3139"; transcript_id "ENSMUST00000036576_ext"; FPKM "16.9759463586"; frac "0.398936"; conf_lo "14.304873"; conf_hi "19.647019"; cov "17.236216"; full_read_support "yes";
chr10	Cufflinks	exon	57960524	57960810	666	+	.	gene_id "chr10.3139"; transcript_id "ENSMUST00000036576_ext"; exon_number "1"; FPKM "16.9759463586"; frac "0.398936"; conf_lo "14.304873"; conf_hi "19.647019"; cov "17.236216";
chr10	Cufflinks	exon	57961917	57961961	666	+	.	gene_id "chr10.3139"; transcript_id "ENSMUST00000036576_ext"; exon_number "2"; FPKM "16.9759463586"; frac "0.398936"; conf_lo "14.304873"; conf_hi "19.647019"; cov "17.236216";
chr10	Cufflinks	exon	57962110	57962167	666	+	.	gene_id "chr10.3139"; transcript_id "ENSMUST00000036576_ext"; exon_number "3"; FPKM "16.9759463586"; frac "0.398936"; conf_lo "14.304873"; conf_hi "19.647019"; cov "17.236216";
chr10	Cufflinks	exon	57970269	57970389	666	+	.	gene_id "chr10.3139"; transcript_id "ENSMUST00000036576_ext"; exon_number "4"; FPKM "16.9759463586"; frac "0.398936"; conf_lo "14.304873"; conf_hi "19.647019"; cov "17.236216";
chr10	Cufflinks	exon	57972253	57972380	666	+	.	gene_id "chr10.3139"; transcript_id "ENSMUST00000036576_ext"; exon_number "5"; FPKM "16.9759463586"; frac "0.398936"; conf_lo "14.304873"; conf_hi "19.647019"; cov "17.236216";
chr10	Cufflinks	exon	57975827	57976005	666	+	.	gene_id "chr10.3139"; transcript_id "ENSMUST00000036576_ext"; exon_number "6"; FPKM "16.9759463586"; frac "0.398936"; conf_lo "14.304873"; conf_hi "19.647019"; cov "17.236216";
chr10	Cufflinks	exon	57986886	57987044	666	+	.	gene_id "chr10.3139"; transcript_id "ENSMUST00000036576_ext"; exon_number "7"; FPKM "16.9759463586"; frac "0.398936"; conf_lo "14.304873"; conf_hi "19.647019"; cov "17.236216";
chr10	Cufflinks	exon	57990090	57990209	666	+	.	gene_id "chr10.3139"; transcript_id "ENSMUST00000036576_ext"; exon_number "8"; FPKM "16.9759463586"; frac "0.398936"; conf_lo "14.304873"; conf_hi "19.647019"; cov "17.236216";
chr10	Cufflinks	exon	57991071	57991148	666	+	.	gene_id "chr10.3139"; transcript_id "ENSMUST00000036576_ext"; exon_number "9"; FPKM "16.9759463586"; frac "0.398936"; conf_lo "14.304873"; conf_hi "19.647019"; cov "17.236216";
chr10	Cufflinks	exon	57991653	57991760	666	+	.	gene_id "chr10.3139"; transcript_id "ENSMUST00000036576_ext"; exon_number "10"; FPKM "16.9759463586"; frac "0.398936"; conf_lo "14.304873"; conf_hi "19.647019"; cov "17.236216";
chr10	Cufflinks	exon	58000997	58001158	666	+	.	gene_id "chr10.3139"; transcript_id "ENSMUST00000036576_ext"; exon_number "11"; FPKM "16.9759463586"; frac "0.398936"; conf_lo "14.304873"; conf_hi "19.647019"; cov "17.236216";
chr10	Cufflinks	exon	58003546	58003662	666	+	.	gene_id "chr10.3139"; transcript_id "ENSMUST00000036576_ext"; exon_number "12"; FPKM "16.9759463586"; frac "0.398936"; conf_lo "14.304873"; conf_hi "19.647019"; cov "17.236216";
chr10	Cufflinks	exon	58007665	58007857	666	+	.	gene_id "chr10.3139"; transcript_id "ENSMUST00000036576_ext"; exon_number "13"; FPKM "16.9759463586"; frac "0.398936"; conf_lo "14.304873"; conf_hi "19.647019"; cov "17.236216";
chr10	Cufflinks	exon	58024649	58024825	666	+	.	gene_id "chr10.3139"; transcript_id "ENSMUST00000036576_ext"; exon_number "14"; FPKM "16.9759463586"; frac "0.398936"; conf_lo "14.304873"; conf_hi "19.647019"; cov "17.236216";
chr10	Cufflinks	exon	58036337	58036475	666	+	.	gene_id "chr10.3139"; transcript_id "ENSMUST00000036576_ext"; exon_number "15"; FPKM "16.9759463586"; frac "0.398936"; conf_lo "14.304873"; conf_hi "19.647019"; cov "17.236216";
chr10	Cufflinks	exon	58038437	58038990	666	+	.	gene_id "chr10.3139"; transcript_id "ENSMUST00000036576_ext"; exon_number "16"; FPKM "16.9759463586"; frac "0.398936"; conf_lo "14.304873"; conf_hi "19.647019"; cov "17.236216";
chr10	Cufflinks	transcript	57961401	58003982	312	+	.	gene_id "chr10.3139"; transcript_id "chr10.3139.4"; FPKM "7.9473777781"; frac "0.106386"; conf_lo "0.000000"; conf_hi "17.694515"; cov "8.069225"; full_read_support "no";
chr10	Cufflinks	exon	57961401	57961423	312	+	.	gene_id "chr10.3139"; transcript_id "chr10.3139.4"; exon_number "1"; FPKM "7.9473777781"; frac "0.106386"; conf_lo "0.000000"; conf_hi "17.694515"; cov "8.069225";
chr10	Cufflinks	exon	57961917	57961961	312	+	.	gene_id "chr10.3139"; transcript_id "chr10.3139.4"; exon_number "2"; FPKM "7.9473777781"; frac "0.106386"; conf_lo "0.000000"; conf_hi "17.694515"; cov "8.069225";
chr10	Cufflinks	exon	57970269	57970389	312	+	.	gene_id "chr10.3139"; transcript_id "chr10.3139.4"; exon_number "3"; FPKM "7.9473777781"; frac "0.106386"; conf_lo "0.000000"; conf_hi "17.694515"; cov "8.069225";
chr10	Cufflinks	exon	57972253	57972380	312	+	.	gene_id "chr10.3139"; transcript_id "chr10.3139.4"; exon_number "4"; FPKM "7.9473777781"; frac "0.106386"; conf_lo "0.000000"; conf_hi "17.694515"; cov "8.069225";
chr10	Cufflinks	exon	57975827	57976005	312	+	.	gene_id "chr10.3139"; transcript_id "chr10.3139.4"; exon_number "5"; FPKM "7.9473777781"; frac "0.106386"; conf_lo "0.000000"; conf_hi "17.694515"; cov "8.069225";
chr10	Cufflinks	exon	57986886	57987044	312	+	.	gene_id "chr10.3139"; transcript_id "chr10.3139.4"; exon_number "6"; FPKM "7.9473777781"; frac "0.106386"; conf_lo "0.000000"; conf_hi "17.694515"; cov "8.069225";
chr10	Cufflinks	exon	57990090	57990209	312	+	.	gene_id "chr10.3139"; transcript_id "chr10.3139.4"; exon_number "7"; FPKM "7.9473777781"; frac "0.106386"; conf_lo "0.000000"; conf_hi "17.694515"; cov "8.069225";
chr10	Cufflinks	exon	57991071	57991148	312	+	.	gene_id "chr10.3139"; transcript_id "chr10.3139.4"; exon_number "8"; FPKM "7.9473777781"; frac "0.106386"; conf_lo "0.000000"; conf_hi "17.694515"; cov "8.069225";
chr10	Cufflinks	exon	57991653	57991760	312	+	.	gene_id "chr10.3139"; transcript_id "chr10.3139.4"; exon_number "9"; FPKM "7.9473777781"; frac "0.106386"; conf_lo "0.000000"; conf_hi "17.694515"; cov "8.069225";
chr10	Cufflinks	exon	58000997	58001158	312	+	.	gene_id "chr10.3139"; transcript_id "chr10.3139.4"; exon_number "10"; FPKM "7.9473777781"; frac "0.106386"; conf_lo "0.000000"; conf_hi "17.694515"; cov "8.069225";
chr10	Cufflinks	exon	58003546	58003982	312	+	.	gene_id "chr10.3139"; transcript_id "chr10.3139.4"; exon_number "11"; FPKM "7.9473777781"; frac "0.106386"; conf_lo "0.000000"; conf_hi "17.694515"; cov "8.069225";
chr10	Cufflinks	transcript	58786005	58833917	1000	+	.	gene_id "chr10.3185"; transcript_id "chr10.3185.2"; FPKM "24.6674350138"; frac "0.404718"; conf_lo "20.656192"; conf_hi "28.678678"; cov "25.264689"; full_read_support "yes";
chr10	Cufflinks	exon	58786005	58786224	1000	+	.	gene_id "chr10.3185"; transcript_id "chr10.3185.2"; exon_number "1"; FPKM "24.6674350138"; frac "0.404718"; conf_lo "20.656192"; conf_hi "28.678678"; cov "25.264689";
chr10	Cufflinks	exon	58799802	58799904	1000	+	.	gene_id "chr10.3185"; transcript_id "chr10.3185.2"; exon_number "2"; FPKM "24.6674350138"; frac "0.404718"; conf_lo "20.656192"; conf_hi "28.678678"; cov "25.264689";
chr10	Cufflinks	exon	58802044	58802140	1000	+	.	gene_id "chr10.3185"; transcript_id "chr10.3185.2"; exon_number "3"; FPKM "24.6674350138"; frac "0.404718"; conf_lo "20.656192"; conf_hi "28.678678"; cov "25.264689";
chr10	Cufflinks	exon	58805432	58805583	1000	+	.	gene_id "chr10.3185"; transcript_id "chr10.3185.2"; exon_number "4"; FPKM "24.6674350138"; frac "0.404718"; conf_lo "20.656192"; conf_hi "28.678678"; cov "25.264689";
chr10	Cufflinks	exon	58806405	58806542	1000	+	.	gene_id "chr10.3185"; transcript_id "chr10.3185.2"; exon_number "5"; FPKM "24.6674350138"; frac "0.404718"; conf_lo "20.656192"; conf_hi "28.678678"; cov "25.264689";
chr10	Cufflinks	exon	58810929	58811168	1000	+	.	gene_id "chr10.3185"; transcript_id "chr10.3185.2"; exon_number "6"; FPKM "24.6674350138"; frac "0.404718"; conf_lo "20.656192"; conf_hi "28.678678"; cov "25.264689";
chr10	Cufflinks	exon	58813152	58813348	1000	+	.	gene_id "chr10.3185"; transcript_id "chr10.3185.2"; exon_number "7"; FPKM "24.6674350138"; frac "0.404718"; conf_lo "20.656192"; conf_hi "28.678678"; cov "25.264689";
chr10	Cufflinks	exon	58814831	58815007	1000	+	.	gene_id "chr10.3185"; transcript_id "chr10.3185.2"; exon_number "8"; FPKM "24.6674350138"; frac "0.404718"; conf_lo "20.656192"; conf_hi "28.678678"; cov "25.264689";
chr10	Cufflinks	exon	58818098	58818168	1000	+	.	gene_id "chr10.3185"; transcript_id "chr10.3185.2"; exon_number "9"; FPKM "24.6674350138"; frac "0.404718"; conf_lo "20.656192"; conf_hi "28.678678"; cov "25.264689";
chr10	Cufflinks	exon	58824609	58824708	1000	+	.	gene_id "chr10.3185"; transcript_id "chr10.3185.2"; exon_number "10"; FPKM "24.6674350138"; frac "0.404718"; conf_lo "20.656192"; conf_hi "28.678678"; cov "25.264689";
chr10	Cufflinks	exon	58828037	58828090	1000	+	.	gene_id "chr10.3185"; transcript_id "chr10.3185.2"; exon_number "11"; FPKM "24.6674350138"; frac "0.404718"; conf_lo "20.656192"; conf_hi "28.678678"; cov "25.264689";
chr10	Cufflinks	exon	58830037	58830102	1000	+	.	gene_id "chr10.3185"; transcript_id "chr10.3185.2"; exon_number "12"; FPKM "24.6674350138"; frac "0.404718"; conf_lo "20.656192"; conf_hi "28.678678"; cov "25.264689";
chr10	Cufflinks	exon	58831989	58832057	1000	+	.	gene_id "chr10.3185"; transcript_id "chr10.3185.2"; exon_number "13"; FPKM "24.6674350138"; frac "0.404718"; conf_lo "20.656192"; conf_hi "28.678678"; cov "25.264689";
chr10	Cufflinks	exon	58832335	58832431	1000	+	.	gene_id "chr10.3185"; transcript_id "chr10.3185.2"; exon_number "14"; FPKM "24.6674350138"; frac "0.404718"; conf_lo "20.656192"; conf_hi "28.678678"; cov "25.264689";
chr10	Cufflinks	exon	58833752	58833917	1000	+	.	gene_id "chr10.3185"; transcript_id "chr10.3185.2"; exon_number "15"; FPKM "24.6674350138"; frac "0.404718"; conf_lo "20.656192"; conf_hi "28.678678"; cov "25.264689";
chr10	Cufflinks	transcript	58786005	58836052	231	+	.	gene_id "chr10.3185"; transcript_id "ENSMUST00000009789_ext"; FPKM "5.7134373376"; frac "0.205138"; conf_lo "4.309887"; conf_hi "7.116988"; cov "5.851773"; full_read_support "yes";
chr10	Cufflinks	exon	58786005	58786224	231	+	.	gene_id "chr10.3185"; transcript_id "ENSMUST00000009789_ext"; exon_number "1"; FPKM "5.7134373376"; frac "0.205138"; conf_lo "4.309887"; conf_hi "7.116988"; cov "5.851773";
chr10	Cufflinks	exon	58799802	58799904	231	+	.	gene_id "chr10.3185"; transcript_id "ENSMUST00000009789_ext"; exon_number "2"; FPKM "5.7134373376"; frac "0.205138"; conf_lo "4.309887"; conf_hi "7.116988"; cov "5.851773";
chr10	Cufflinks	exon	58802044	58802140	231	+	.	gene_id "chr10.3185"; transcript_id "ENSMUST00000009789_ext"; exon_number "3"; FPKM "5.7134373376"; frac "0.205138"; conf_lo "4.309887"; conf_hi "7.116988"; cov "5.851773";
chr10	Cufflinks	exon	58805432	58805583	231	+	.	gene_id "chr10.3185"; transcript_id "ENSMUST00000009789_ext"; exon_number "4"; FPKM "5.7134373376"; frac "0.205138"; conf_lo "4.309887"; conf_hi "7.116988"; cov "5.851773";
chr10	Cufflinks	exon	58806405	58806542	231	+	.	gene_id "chr10.3185"; transcript_id "ENSMUST00000009789_ext"; exon_number "5"; FPKM "5.7134373376"; frac "0.205138"; conf_lo "4.309887"; conf_hi "7.116988"; cov "5.851773";
chr10	Cufflinks	exon	58810929	58811168	231	+	.	gene_id "chr10.3185"; transcript_id "ENSMUST00000009789_ext"; exon_number "6"; FPKM "5.7134373376"; frac "0.205138"; conf_lo "4.309887"; conf_hi "7.116988"; cov "5.851773";
chr10	Cufflinks	exon	58813152	58813348	231	+	.	gene_id "chr10.3185"; transcript_id "ENSMUST00000009789_ext"; exon_number "7"; FPKM "5.7134373376"; frac "0.205138"; conf_lo "4.309887"; conf_hi "7.116988"; cov "5.851773";
chr10	Cufflinks	exon	58814831	58815007	231	+	.	gene_id "chr10.3185"; transcript_id "ENSMUST00000009789_ext"; exon_number "8"; FPKM "5.7134373376"; frac "0.205138"; conf_lo "4.309887"; conf_hi "7.116988"; cov "5.851773";
chr10	Cufflinks	exon	58817088	58817158	231	+	.	gene_id "chr10.3185"; transcript_id "ENSMUST00000009789_ext"; exon_number "9"; FPKM "5.7134373376"; frac "0.205138"; conf_lo "4.309887"; conf_hi "7.116988"; cov "5.851773";
chr10	Cufflinks	exon	58824609	58824708	231	+	.	gene_id "chr10.3185"; transcript_id "ENSMUST00000009789_ext"; exon_number "10"; FPKM "5.7134373376"; frac "0.205138"; conf_lo "4.309887"; conf_hi "7.116988"; cov "5.851773";
chr10	Cufflinks	exon	58828037	58828090	231	+	.	gene_id "chr10.3185"; transcript_id "ENSMUST00000009789_ext"; exon_number "11"; FPKM "5.7134373376"; frac "0.205138"; conf_lo "4.309887"; conf_hi "7.116988"; cov "5.851773";
chr10	Cufflinks	exon	58830037	58830102	231	+	.	gene_id "chr10.3185"; transcript_id "ENSMUST00000009789_ext"; exon_number "12"; FPKM "5.7134373376"; frac "0.205138"; conf_lo "4.309887"; conf_hi "7.116988"; cov "5.851773";
chr10	Cufflinks	exon	58831989	58832057	231	+	.	gene_id "chr10.3185"; transcript_id "ENSMUST00000009789_ext"; exon_number "13"; FPKM "5.7134373376"; frac "0.205138"; conf_lo "4.309887"; conf_hi "7.116988"; cov "5.851773";
chr10	Cufflinks	exon	58832335	58832431	231	+	.	gene_id "chr10.3185"; transcript_id "ENSMUST00000009789_ext"; exon_number "14"; FPKM "5.7134373376"; frac "0.205138"; conf_lo "4.309887"; conf_hi "7.116988"; cov "5.851773";
chr10	Cufflinks	exon	58833752	58836052	231	+	.	gene_id "chr10.3185"; transcript_id "ENSMUST00000009789_ext"; exon_number "15"; FPKM "5.7134373376"; frac "0.205138"; conf_lo "4.309887"; conf_hi "7.116988"; cov "5.851773";
chr10	Cufflinks	transcript	58786021	58834704	744	+	.	gene_id "chr10.3185"; transcript_id "ENSMUST00000092512_ext"; FPKM "18.3543532383"; frac "0.390144"; conf_lo "15.130906"; conf_hi "21.577800"; cov "18.798753"; full_read_support "no";
chr10	Cufflinks	exon	58786021	58786224	744	+	.	gene_id "chr10.3185"; transcript_id "ENSMUST00000092512_ext"; exon_number "1"; FPKM "18.3543532383"; frac "0.390144"; conf_lo "15.130906"; conf_hi "21.577800"; cov "18.798753";
chr10	Cufflinks	exon	58799802	58799904	744	+	.	gene_id "chr10.3185"; transcript_id "ENSMUST00000092512_ext"; exon_number "2"; FPKM "18.3543532383"; frac "0.390144"; conf_lo "15.130906"; conf_hi "21.577800"; cov "18.798753";
chr10	Cufflinks	exon	58802044	58802140	744	+	.	gene_id "chr10.3185"; transcript_id "ENSMUST00000092512_ext"; exon_number "3"; FPKM "18.3543532383"; frac "0.390144"; conf_lo "15.130906"; conf_hi "21.577800"; cov "18.798753";
chr10	Cufflinks	exon	58805432	58805583	744	+	.	gene_id "chr10.3185"; transcript_id "ENSMUST00000092512_ext"; exon_number "4"; FPKM "18.3543532383"; frac "0.390144"; conf_lo "15.130906"; conf_hi "21.577800"; cov "18.798753";
chr10	Cufflinks	exon	58806405	58806542	744	+	.	gene_id "chr10.3185"; transcript_id "ENSMUST00000092512_ext"; exon_number "5"; FPKM "18.3543532383"; frac "0.390144"; conf_lo "15.130906"; conf_hi "21.577800"; cov "18.798753";
chr10	Cufflinks	exon	58813152	58813348	744	+	.	gene_id "chr10.3185"; transcript_id "ENSMUST00000092512_ext"; exon_number "6"; FPKM "18.3543532383"; frac "0.390144"; conf_lo "15.130906"; conf_hi "21.577800"; cov "18.798753";
chr10	Cufflinks	exon	58814831	58815007	744	+	.	gene_id "chr10.3185"; transcript_id "ENSMUST00000092512_ext"; exon_number "7"; FPKM "18.3543532383"; frac "0.390144"; conf_lo "15.130906"; conf_hi "21.577800"; cov "18.798753";
chr10	Cufflinks	exon	58818098	58818168	744	+	.	gene_id "chr10.3185"; transcript_id "ENSMUST00000092512_ext"; exon_number "8"; FPKM "18.3543532383"; frac "0.390144"; conf_lo "15.130906"; conf_hi "21.577800"; cov "18.798753";
chr10	Cufflinks	exon	58824609	58824708	744	+	.	gene_id "chr10.3185"; transcript_id "ENSMUST00000092512_ext"; exon_number "9"; FPKM "18.3543532383"; frac "0.390144"; conf_lo "15.130906"; conf_hi "21.577800"; cov "18.798753";
chr10	Cufflinks	exon	58828037	58828090	744	+	.	gene_id "chr10.3185"; transcript_id "ENSMUST00000092512_ext"; exon_number "10"; FPKM "18.3543532383"; frac "0.390144"; conf_lo "15.130906"; conf_hi "21.577800"; cov "18.798753";
chr10	Cufflinks	exon	58830037	58830102	744	+	.	gene_id "chr10.3185"; transcript_id "ENSMUST00000092512_ext"; exon_number "11"; FPKM "18.3543532383"; frac "0.390144"; conf_lo "15.130906"; conf_hi "21.577800"; cov "18.798753";
chr10	Cufflinks	exon	58831989	58832057	744	+	.	gene_id "chr10.3185"; transcript_id "ENSMUST00000092512_ext"; exon_number "12"; FPKM "18.3543532383"; frac "0.390144"; conf_lo "15.130906"; conf_hi "21.577800"; cov "18.798753";
chr10	Cufflinks	exon	58832335	58832431	744	+	.	gene_id "chr10.3185"; transcript_id "ENSMUST00000092512_ext"; exon_number "13"; FPKM "18.3543532383"; frac "0.390144"; conf_lo "15.130906"; conf_hi "21.577800"; cov "18.798753";
chr10	Cufflinks	exon	58833752	58834704	744	+	.	gene_id "chr10.3185"; transcript_id "ENSMUST00000092512_ext"; exon_number "14"; FPKM "18.3543532383"; frac "0.390144"; conf_lo "15.130906"; conf_hi "21.577800"; cov "18.798753";
chr10	Cufflinks	transcript	58858306	58859505	1000	+	.	gene_id "ENSMUSG00000069622"; transcript_id "ENSMUST00000092511_ext"; FPKM "559.5176200707"; frac "1.000000"; conf_lo "545.085362"; conf_hi "573.949878"; cov "573.832679"; full_read_support "yes";
chr10	Cufflinks	exon	58858306	58859505	1000	+	.	gene_id "ENSMUSG00000069622"; transcript_id "ENSMUST00000092511_ext"; exon_number "1"; FPKM "559.5176200707"; frac "1.000000"; conf_lo "545.085362"; conf_hi "573.949878"; cov "573.832679";
chr10	Cufflinks	transcript	59165225	59326880	923	+	.	gene_id "chr10.3304"; transcript_id "ENSMUST00000165563"; FPKM "289.9464330000"; frac "0.432838"; conf_lo "251.667978"; conf_hi "328.224888"; cov "296.184254"; full_read_support "yes";
chr10	Cufflinks	exon	59165225	59165435	923	+	.	gene_id "chr10.3304"; transcript_id "ENSMUST00000165563"; exon_number "1"; FPKM "289.9464330000"; frac "0.432838"; conf_lo "251.667978"; conf_hi "328.224888"; cov "296.184254";
chr10	Cufflinks	exon	59190705	59190866	923	+	.	gene_id "chr10.3304"; transcript_id "ENSMUST00000165563"; exon_number "2"; FPKM "289.9464330000"; frac "0.432838"; conf_lo "251.667978"; conf_hi "328.224888"; cov "296.184254";
chr10	Cufflinks	exon	59195731	59195905	923	+	.	gene_id "chr10.3304"; transcript_id "ENSMUST00000165563"; exon_number "3"; FPKM "289.9464330000"; frac "0.432838"; conf_lo "251.667978"; conf_hi "328.224888"; cov "296.184254";
chr10	Cufflinks	exon	59203408	59203570	923	+	.	gene_id "chr10.3304"; transcript_id "ENSMUST00000165563"; exon_number "4"; FPKM "289.9464330000"; frac "0.432838"; conf_lo "251.667978"; conf_hi "328.224888"; cov "296.184254";
chr10	Cufflinks	exon	59213252	59213295	923	+	.	gene_id "chr10.3304"; transcript_id "ENSMUST00000165563"; exon_number "5"; FPKM "289.9464330000"; frac "0.432838"; conf_lo "251.667978"; conf_hi "328.224888"; cov "296.184254";
chr10	Cufflinks	exon	59230886	59231000	923	+	.	gene_id "chr10.3304"; transcript_id "ENSMUST00000165563"; exon_number "6"; FPKM "289.9464330000"; frac "0.432838"; conf_lo "251.667978"; conf_hi "328.224888"; cov "296.184254";
chr10	Cufflinks	exon	59250689	59250771	923	+	.	gene_id "chr10.3304"; transcript_id "ENSMUST00000165563"; exon_number "7"; FPKM "289.9464330000"; frac "0.432838"; conf_lo "251.667978"; conf_hi "328.224888"; cov "296.184254";
chr10	Cufflinks	exon	59251627	59251824	923	+	.	gene_id "chr10.3304"; transcript_id "ENSMUST00000165563"; exon_number "8"; FPKM "289.9464330000"; frac "0.432838"; conf_lo "251.667978"; conf_hi "328.224888"; cov "296.184254";
chr10	Cufflinks	exon	59289937	59290074	923	+	.	gene_id "chr10.3304"; transcript_id "ENSMUST00000165563"; exon_number "9"; FPKM "289.9464330000"; frac "0.432838"; conf_lo "251.667978"; conf_hi "328.224888"; cov "296.184254";
chr10	Cufflinks	exon	59302423	59302531	923	+	.	gene_id "chr10.3304"; transcript_id "ENSMUST00000165563"; exon_number "10"; FPKM "289.9464330000"; frac "0.432838"; conf_lo "251.667978"; conf_hi "328.224888"; cov "296.184254";
chr10	Cufflinks	exon	59324311	59324400	923	+	.	gene_id "chr10.3304"; transcript_id "ENSMUST00000165563"; exon_number "11"; FPKM "289.9464330000"; frac "0.432838"; conf_lo "251.667978"; conf_hi "328.224888"; cov "296.184254";
chr10	Cufflinks	exon	59325927	59326880	923	+	.	gene_id "chr10.3304"; transcript_id "ENSMUST00000165563"; exon_number "12"; FPKM "289.9464330000"; frac "0.432838"; conf_lo "251.667978"; conf_hi "328.224888"; cov "296.184254";
chr10	Cufflinks	transcript	59165347	59326878	506	+	.	gene_id "chr10.3304"; transcript_id "ENSMUST00000020311"; FPKM "159.2450189539"; frac "0.226728"; conf_lo "118.385103"; conf_hi "200.104935"; cov "162.670969"; full_read_support "no";
chr10	Cufflinks	exon	59165347	59165435	506	+	.	gene_id "chr10.3304"; transcript_id "ENSMUST00000020311"; exon_number "1"; FPKM "159.2450189539"; frac "0.226728"; conf_lo "118.385103"; conf_hi "200.104935"; cov "162.670969";
chr10	Cufflinks	exon	59190705	59190866	506	+	.	gene_id "chr10.3304"; transcript_id "ENSMUST00000020311"; exon_number "2"; FPKM "159.2450189539"; frac "0.226728"; conf_lo "118.385103"; conf_hi "200.104935"; cov "162.670969";
chr10	Cufflinks	exon	59195731	59195905	506	+	.	gene_id "chr10.3304"; transcript_id "ENSMUST00000020311"; exon_number "3"; FPKM "159.2450189539"; frac "0.226728"; conf_lo "118.385103"; conf_hi "200.104935"; cov "162.670969";
chr10	Cufflinks	exon	59203408	59203570	506	+	.	gene_id "chr10.3304"; transcript_id "ENSMUST00000020311"; exon_number "4"; FPKM "159.2450189539"; frac "0.226728"; conf_lo "118.385103"; conf_hi "200.104935"; cov "162.670969";
chr10	Cufflinks	exon	59213252	59213295	506	+	.	gene_id "chr10.3304"; transcript_id "ENSMUST00000020311"; exon_number "5"; FPKM "159.2450189539"; frac "0.226728"; conf_lo "118.385103"; conf_hi "200.104935"; cov "162.670969";
chr10	Cufflinks	exon	59219454	59219465	506	+	.	gene_id "chr10.3304"; transcript_id "ENSMUST00000020311"; exon_number "6"; FPKM "159.2450189539"; frac "0.226728"; conf_lo "118.385103"; conf_hi "200.104935"; cov "162.670969";
chr10	Cufflinks	exon	59229832	59229837	506	+	.	gene_id "chr10.3304"; transcript_id "ENSMUST00000020311"; exon_number "7"; FPKM "159.2450189539"; frac "0.226728"; conf_lo "118.385103"; conf_hi "200.104935"; cov "162.670969";
chr10	Cufflinks	exon	59230886	59231000	506	+	.	gene_id "chr10.3304"; transcript_id "ENSMUST00000020311"; exon_number "8"; FPKM "159.2450189539"; frac "0.226728"; conf_lo "118.385103"; conf_hi "200.104935"; cov "162.670969";
chr10	Cufflinks	exon	59250689	59250771	506	+	.	gene_id "chr10.3304"; transcript_id "ENSMUST00000020311"; exon_number "9"; FPKM "159.2450189539"; frac "0.226728"; conf_lo "118.385103"; conf_hi "200.104935"; cov "162.670969";
chr10	Cufflinks	exon	59251627	59251824	506	+	.	gene_id "chr10.3304"; transcript_id "ENSMUST00000020311"; exon_number "10"; FPKM "159.2450189539"; frac "0.226728"; conf_lo "118.385103"; conf_hi "200.104935"; cov "162.670969";
chr10	Cufflinks	exon	59289937	59290074	506	+	.	gene_id "chr10.3304"; transcript_id "ENSMUST00000020311"; exon_number "11"; FPKM "159.2450189539"; frac "0.226728"; conf_lo "118.385103"; conf_hi "200.104935"; cov "162.670969";
chr10	Cufflinks	exon	59302423	59302531	506	+	.	gene_id "chr10.3304"; transcript_id "ENSMUST00000020311"; exon_number "12"; FPKM "159.2450189539"; frac "0.226728"; conf_lo "118.385103"; conf_hi "200.104935"; cov "162.670969";
chr10	Cufflinks	exon	59324311	59324400	506	+	.	gene_id "chr10.3304"; transcript_id "ENSMUST00000020311"; exon_number "13"; FPKM "159.2450189539"; frac "0.226728"; conf_lo "118.385103"; conf_hi "200.104935"; cov "162.670969";
chr10	Cufflinks	exon	59325927	59326878	506	+	.	gene_id "chr10.3304"; transcript_id "ENSMUST00000020311"; exon_number "14"; FPKM "159.2450189539"; frac "0.226728"; conf_lo "118.385103"; conf_hi "200.104935"; cov "162.670969";
chr10	Cufflinks	transcript	59165366	59326878	1000	+	.	gene_id "chr10.3304"; transcript_id "ENSMUST00000179709"; FPKM "314.1342120046"; frac "0.340434"; conf_lo "291.592406"; conf_hi "336.676018"; cov "320.892402"; full_read_support "no";
chr10	Cufflinks	exon	59165366	59165435	1000	+	.	gene_id "chr10.3304"; transcript_id "ENSMUST00000179709"; exon_number "1"; FPKM "314.1342120046"; frac "0.340434"; conf_lo "291.592406"; conf_hi "336.676018"; cov "320.892402";
chr10	Cufflinks	exon	59190705	59190866	1000	+	.	gene_id "chr10.3304"; transcript_id "ENSMUST00000179709"; exon_number "2"; FPKM "314.1342120046"; frac "0.340434"; conf_lo "291.592406"; conf_hi "336.676018"; cov "320.892402";
chr10	Cufflinks	exon	59195731	59195905	1000	+	.	gene_id "chr10.3304"; transcript_id "ENSMUST00000179709"; exon_number "3"; FPKM "314.1342120046"; frac "0.340434"; conf_lo "291.592406"; conf_hi "336.676018"; cov "320.892402";
chr10	Cufflinks	exon	59203408	59203570	1000	+	.	gene_id "chr10.3304"; transcript_id "ENSMUST00000179709"; exon_number "4"; FPKM "314.1342120046"; frac "0.340434"; conf_lo "291.592406"; conf_hi "336.676018"; cov "320.892402";
chr10	Cufflinks	exon	59213252	59213295	1000	+	.	gene_id "chr10.3304"; transcript_id "ENSMUST00000179709"; exon_number "5"; FPKM "314.1342120046"; frac "0.340434"; conf_lo "291.592406"; conf_hi "336.676018"; cov "320.892402";
chr10	Cufflinks	exon	59230886	59231000	1000	+	.	gene_id "chr10.3304"; transcript_id "ENSMUST00000179709"; exon_number "6"; FPKM "314.1342120046"; frac "0.340434"; conf_lo "291.592406"; conf_hi "336.676018"; cov "320.892402";
chr10	Cufflinks	exon	59250689	59250771	1000	+	.	gene_id "chr10.3304"; transcript_id "ENSMUST00000179709"; exon_number "7"; FPKM "314.1342120046"; frac "0.340434"; conf_lo "291.592406"; conf_hi "336.676018"; cov "320.892402";
chr10	Cufflinks	exon	59251627	59251824	1000	+	.	gene_id "chr10.3304"; transcript_id "ENSMUST00000179709"; exon_number "8"; FPKM "314.1342120046"; frac "0.340434"; conf_lo "291.592406"; conf_hi "336.676018"; cov "320.892402";
chr10	Cufflinks	exon	59289937	59290074	1000	+	.	gene_id "chr10.3304"; transcript_id "ENSMUST00000179709"; exon_number "9"; FPKM "314.1342120046"; frac "0.340434"; conf_lo "291.592406"; conf_hi "336.676018"; cov "320.892402";
chr10	Cufflinks	exon	59302423	59302531	1000	+	.	gene_id "chr10.3304"; transcript_id "ENSMUST00000179709"; exon_number "10"; FPKM "314.1342120046"; frac "0.340434"; conf_lo "291.592406"; conf_hi "336.676018"; cov "320.892402";
chr10	Cufflinks	exon	59324311	59324400	1000	+	.	gene_id "chr10.3304"; transcript_id "ENSMUST00000179709"; exon_number "11"; FPKM "314.1342120046"; frac "0.340434"; conf_lo "291.592406"; conf_hi "336.676018"; cov "320.892402";
chr10	Cufflinks	exon	59325927	59326322	1000	+	.	gene_id "chr10.3304"; transcript_id "ENSMUST00000179709"; exon_number "12"; FPKM "314.1342120046"; frac "0.340434"; conf_lo "291.592406"; conf_hi "336.676018"; cov "320.892402";
chr10	Cufflinks	exon	59326808	59326878	1000	+	.	gene_id "chr10.3304"; transcript_id "ENSMUST00000179709"; exon_number "13"; FPKM "314.1342120046"; frac "0.340434"; conf_lo "291.592406"; conf_hi "336.676018"; cov "320.892402";
chr10	Cufflinks	transcript	59342304	59362050	222	+	.	gene_id "chr10.3418"; transcript_id "ENSMUST00000147914"; FPKM "75.7581946645"; frac "0.121304"; conf_lo "61.797644"; conf_hi "89.718745"; cov "77.628491"; full_read_support "yes";
chr10	Cufflinks	exon	59342304	59342558	222	+	.	gene_id "chr10.3418"; transcript_id "ENSMUST00000147914"; exon_number "1"; FPKM "75.7581946645"; frac "0.121304"; conf_lo "61.797644"; conf_hi "89.718745"; cov "77.628491";
chr10	Cufflinks	exon	59352776	59352956	222	+	.	gene_id "chr10.3418"; transcript_id "ENSMUST00000147914"; exon_number "2"; FPKM "75.7581946645"; frac "0.121304"; conf_lo "61.797644"; conf_hi "89.718745"; cov "77.628491";
chr10	Cufflinks	exon	59353588	59353733	222	+	.	gene_id "chr10.3418"; transcript_id "ENSMUST00000147914"; exon_number "3"; FPKM "75.7581946645"; frac "0.121304"; conf_lo "61.797644"; conf_hi "89.718745"; cov "77.628491";
chr10	Cufflinks	exon	59355420	59355605	222	+	.	gene_id "chr10.3418"; transcript_id "ENSMUST00000147914"; exon_number "4"; FPKM "75.7581946645"; frac "0.121304"; conf_lo "61.797644"; conf_hi "89.718745"; cov "77.628491";
chr10	Cufflinks	exon	59355686	59355765	222	+	.	gene_id "chr10.3418"; transcript_id "ENSMUST00000147914"; exon_number "5"; FPKM "75.7581946645"; frac "0.121304"; conf_lo "61.797644"; conf_hi "89.718745"; cov "77.628491";
chr10	Cufflinks	exon	59356979	59357088	222	+	.	gene_id "chr10.3418"; transcript_id "ENSMUST00000147914"; exon_number "6"; FPKM "75.7581946645"; frac "0.121304"; conf_lo "61.797644"; conf_hi "89.718745"; cov "77.628491";
chr10	Cufflinks	exon	59358336	59358508	222	+	.	gene_id "chr10.3418"; transcript_id "ENSMUST00000147914"; exon_number "7"; FPKM "75.7581946645"; frac "0.121304"; conf_lo "61.797644"; conf_hi "89.718745"; cov "77.628491";
chr10	Cufflinks	exon	59359098	59359195	222	+	.	gene_id "chr10.3418"; transcript_id "ENSMUST00000147914"; exon_number "8"; FPKM "75.7581946645"; frac "0.121304"; conf_lo "61.797644"; conf_hi "89.718745"; cov "77.628491";
chr10	Cufflinks	exon	59360239	59362050	222	+	.	gene_id "chr10.3418"; transcript_id "ENSMUST00000147914"; exon_number "9"; FPKM "75.7581946645"; frac "0.121304"; conf_lo "61.797644"; conf_hi "89.718745"; cov "77.628491";
chr10	Cufflinks	transcript	59342312	59360762	1000	+	.	gene_id "chr10.3418"; transcript_id "ENSMUST00000131810"; FPKM "340.5934918103"; frac "0.282357"; conf_lo "317.506196"; conf_hi "363.680788"; cov "349.001964"; full_read_support "no";
chr10	Cufflinks	exon	59342312	59342558	1000	+	.	gene_id "chr10.3418"; transcript_id "ENSMUST00000131810"; exon_number "1"; FPKM "340.5934918103"; frac "0.282357"; conf_lo "317.506196"; conf_hi "363.680788"; cov "349.001964";
chr10	Cufflinks	exon	59352776	59352956	1000	+	.	gene_id "chr10.3418"; transcript_id "ENSMUST00000131810"; exon_number "2"; FPKM "340.5934918103"; frac "0.282357"; conf_lo "317.506196"; conf_hi "363.680788"; cov "349.001964";
chr10	Cufflinks	exon	59355420	59355605	1000	+	.	gene_id "chr10.3418"; transcript_id "ENSMUST00000131810"; exon_number "3"; FPKM "340.5934918103"; frac "0.282357"; conf_lo "317.506196"; conf_hi "363.680788"; cov "349.001964";
chr10	Cufflinks	exon	59355686	59355765	1000	+	.	gene_id "chr10.3418"; transcript_id "ENSMUST00000131810"; exon_number "4"; FPKM "340.5934918103"; frac "0.282357"; conf_lo "317.506196"; conf_hi "363.680788"; cov "349.001964";
chr10	Cufflinks	exon	59356979	59357088	1000	+	.	gene_id "chr10.3418"; transcript_id "ENSMUST00000131810"; exon_number "5"; FPKM "340.5934918103"; frac "0.282357"; conf_lo "317.506196"; conf_hi "363.680788"; cov "349.001964";
chr10	Cufflinks	exon	59358336	59358508	1000	+	.	gene_id "chr10.3418"; transcript_id "ENSMUST00000131810"; exon_number "6"; FPKM "340.5934918103"; frac "0.282357"; conf_lo "317.506196"; conf_hi "363.680788"; cov "349.001964";
chr10	Cufflinks	exon	59359098	59359243	1000	+	.	gene_id "chr10.3418"; transcript_id "ENSMUST00000131810"; exon_number "7"; FPKM "340.5934918103"; frac "0.282357"; conf_lo "317.506196"; conf_hi "363.680788"; cov "349.001964";
chr10	Cufflinks	exon	59360239	59360762	1000	+	.	gene_id "chr10.3418"; transcript_id "ENSMUST00000131810"; exon_number "8"; FPKM "340.5934918103"; frac "0.282357"; conf_lo "317.506196"; conf_hi "363.680788"; cov "349.001964";
chr10	Cufflinks	transcript	59342323	59362044	444	+	.	gene_id "chr10.3418"; transcript_id "ENSMUST00000146590"; FPKM "151.3966590326"; frac "0.244849"; conf_lo "135.689858"; conf_hi "167.103460"; cov "155.134296"; full_read_support "yes";
chr10	Cufflinks	exon	59342323	59342558	444	+	.	gene_id "chr10.3418"; transcript_id "ENSMUST00000146590"; exon_number "1"; FPKM "151.3966590326"; frac "0.244849"; conf_lo "135.689858"; conf_hi "167.103460"; cov "155.134296";
chr10	Cufflinks	exon	59352776	59352956	444	+	.	gene_id "chr10.3418"; transcript_id "ENSMUST00000146590"; exon_number "2"; FPKM "151.3966590326"; frac "0.244849"; conf_lo "135.689858"; conf_hi "167.103460"; cov "155.134296";
chr10	Cufflinks	exon	59353588	59353733	444	+	.	gene_id "chr10.3418"; transcript_id "ENSMUST00000146590"; exon_number "3"; FPKM "151.3966590326"; frac "0.244849"; conf_lo "135.689858"; conf_hi "167.103460"; cov "155.134296";
chr10	Cufflinks	exon	59355420	59355605	444	+	.	gene_id "chr10.3418"; transcript_id "ENSMUST00000146590"; exon_number "4"; FPKM "151.3966590326"; frac "0.244849"; conf_lo "135.689858"; conf_hi "167.103460"; cov "155.134296";
chr10	Cufflinks	exon	59355686	59355765	444	+	.	gene_id "chr10.3418"; transcript_id "ENSMUST00000146590"; exon_number "5"; FPKM "151.3966590326"; frac "0.244849"; conf_lo "135.689858"; conf_hi "167.103460"; cov "155.134296";
chr10	Cufflinks	exon	59356979	59357088	444	+	.	gene_id "chr10.3418"; transcript_id "ENSMUST00000146590"; exon_number "6"; FPKM "151.3966590326"; frac "0.244849"; conf_lo "135.689858"; conf_hi "167.103460"; cov "155.134296";
chr10	Cufflinks	exon	59358336	59358508	444	+	.	gene_id "chr10.3418"; transcript_id "ENSMUST00000146590"; exon_number "7"; FPKM "151.3966590326"; frac "0.244849"; conf_lo "135.689858"; conf_hi "167.103460"; cov "155.134296";
chr10	Cufflinks	exon	59359098	59359249	444	+	.	gene_id "chr10.3418"; transcript_id "ENSMUST00000146590"; exon_number "8"; FPKM "151.3966590326"; frac "0.244849"; conf_lo "135.689858"; conf_hi "167.103460"; cov "155.134296";
chr10	Cufflinks	exon	59360239	59362044	444	+	.	gene_id "chr10.3418"; transcript_id "ENSMUST00000146590"; exon_number "9"; FPKM "151.3966590326"; frac "0.244849"; conf_lo "135.689858"; conf_hi "167.103460"; cov "155.134296";
chr10	Cufflinks	transcript	59342374	59361269	383	+	.	gene_id "chr10.3418"; transcript_id "ENSMUST00000020309"; FPKM "130.7606983685"; frac "0.151211"; conf_lo "110.632186"; conf_hi "150.889211"; cov "133.988880"; full_read_support "yes";
chr10	Cufflinks	exon	59342374	59342558	383	+	.	gene_id "chr10.3418"; transcript_id "ENSMUST00000020309"; exon_number "1"; FPKM "130.7606983685"; frac "0.151211"; conf_lo "110.632186"; conf_hi "150.889211"; cov "133.988880";
chr10	Cufflinks	exon	59352776	59352956	383	+	.	gene_id "chr10.3418"; transcript_id "ENSMUST00000020309"; exon_number "2"; FPKM "130.7606983685"; frac "0.151211"; conf_lo "110.632186"; conf_hi "150.889211"; cov "133.988880";
chr10	Cufflinks	exon	59353588	59353733	383	+	.	gene_id "chr10.3418"; transcript_id "ENSMUST00000020309"; exon_number "3"; FPKM "130.7606983685"; frac "0.151211"; conf_lo "110.632186"; conf_hi "150.889211"; cov "133.988880";
chr10	Cufflinks	exon	59355420	59355605	383	+	.	gene_id "chr10.3418"; transcript_id "ENSMUST00000020309"; exon_number "4"; FPKM "130.7606983685"; frac "0.151211"; conf_lo "110.632186"; conf_hi "150.889211"; cov "133.988880";
chr10	Cufflinks	exon	59355686	59355765	383	+	.	gene_id "chr10.3418"; transcript_id "ENSMUST00000020309"; exon_number "5"; FPKM "130.7606983685"; frac "0.151211"; conf_lo "110.632186"; conf_hi "150.889211"; cov "133.988880";
chr10	Cufflinks	exon	59356979	59357088	383	+	.	gene_id "chr10.3418"; transcript_id "ENSMUST00000020309"; exon_number "6"; FPKM "130.7606983685"; frac "0.151211"; conf_lo "110.632186"; conf_hi "150.889211"; cov "133.988880";
chr10	Cufflinks	exon	59358336	59358508	383	+	.	gene_id "chr10.3418"; transcript_id "ENSMUST00000020309"; exon_number "7"; FPKM "130.7606983685"; frac "0.151211"; conf_lo "110.632186"; conf_hi "150.889211"; cov "133.988880";
chr10	Cufflinks	exon	59359098	59359243	383	+	.	gene_id "chr10.3418"; transcript_id "ENSMUST00000020309"; exon_number "8"; FPKM "130.7606983685"; frac "0.151211"; conf_lo "110.632186"; conf_hi "150.889211"; cov "133.988880";
chr10	Cufflinks	exon	59360239	59361269	383	+	.	gene_id "chr10.3418"; transcript_id "ENSMUST00000020309"; exon_number "9"; FPKM "130.7606983685"; frac "0.151211"; conf_lo "110.632186"; conf_hi "150.889211"; cov "133.988880";
chr10	Cufflinks	transcript	59343116	59360353	999	+	.	gene_id "chr10.3418"; transcript_id "chr10.3418.6"; FPKM "340.5796599935"; frac "0.200279"; conf_lo "316.234668"; conf_hi "364.924652"; cov "348.987791"; full_read_support "yes";
chr10	Cufflinks	exon	59343116	59343195	999	+	.	gene_id "chr10.3418"; transcript_id "chr10.3418.6"; exon_number "1"; FPKM "340.5796599935"; frac "0.200279"; conf_lo "316.234668"; conf_hi "364.924652"; cov "348.987791";
chr10	Cufflinks	exon	59352776	59352956	999	+	.	gene_id "chr10.3418"; transcript_id "chr10.3418.6"; exon_number "2"; FPKM "340.5796599935"; frac "0.200279"; conf_lo "316.234668"; conf_hi "364.924652"; cov "348.987791";
chr10	Cufflinks	exon	59353588	59353733	999	+	.	gene_id "chr10.3418"; transcript_id "chr10.3418.6"; exon_number "3"; FPKM "340.5796599935"; frac "0.200279"; conf_lo "316.234668"; conf_hi "364.924652"; cov "348.987791";
chr10	Cufflinks	exon	59355420	59355605	999	+	.	gene_id "chr10.3418"; transcript_id "chr10.3418.6"; exon_number "4"; FPKM "340.5796599935"; frac "0.200279"; conf_lo "316.234668"; conf_hi "364.924652"; cov "348.987791";
chr10	Cufflinks	exon	59355686	59355765	999	+	.	gene_id "chr10.3418"; transcript_id "chr10.3418.6"; exon_number "5"; FPKM "340.5796599935"; frac "0.200279"; conf_lo "316.234668"; conf_hi "364.924652"; cov "348.987791";
chr10	Cufflinks	exon	59356979	59357088	999	+	.	gene_id "chr10.3418"; transcript_id "chr10.3418.6"; exon_number "6"; FPKM "340.5796599935"; frac "0.200279"; conf_lo "316.234668"; conf_hi "364.924652"; cov "348.987791";
chr10	Cufflinks	exon	59358341	59358508	999	+	.	gene_id "chr10.3418"; transcript_id "chr10.3418.6"; exon_number "7"; FPKM "340.5796599935"; frac "0.200279"; conf_lo "316.234668"; conf_hi "364.924652"; cov "348.987791";
chr10	Cufflinks	exon	59359098	59359243	999	+	.	gene_id "chr10.3418"; transcript_id "chr10.3418.6"; exon_number "8"; FPKM "340.5796599935"; frac "0.200279"; conf_lo "316.234668"; conf_hi "364.924652"; cov "348.987791";
chr10	Cufflinks	exon	59360239	59360353	999	+	.	gene_id "chr10.3418"; transcript_id "chr10.3418.6"; exon_number "9"; FPKM "340.5796599935"; frac "0.200279"; conf_lo "316.234668"; conf_hi "364.924652"; cov "348.987791";
chr10	Cufflinks	transcript	59450657	59465860	1000	-	.	gene_id "chr10.3446"; transcript_id "ENSMUST00000020307"; FPKM "411.2089865768"; frac "0.710609"; conf_lo "399.533172"; conf_hi "422.884801"; cov "418.924336"; full_read_support "yes";
chr10	Cufflinks	exon	59450657	59451586	1000	-	.	gene_id "chr10.3446"; transcript_id "ENSMUST00000020307"; exon_number "1"; FPKM "411.2089865768"; frac "0.710609"; conf_lo "399.533172"; conf_hi "422.884801"; cov "418.924336";
chr10	Cufflinks	exon	59453581	59453655	1000	-	.	gene_id "chr10.3446"; transcript_id "ENSMUST00000020307"; exon_number "2"; FPKM "411.2089865768"; frac "0.710609"; conf_lo "399.533172"; conf_hi "422.884801"; cov "418.924336";
chr10	Cufflinks	exon	59459196	59459362	1000	-	.	gene_id "chr10.3446"; transcript_id "ENSMUST00000020307"; exon_number "3"; FPKM "411.2089865768"; frac "0.710609"; conf_lo "399.533172"; conf_hi "422.884801"; cov "418.924336";
chr10	Cufflinks	exon	59465704	59465860	1000	-	.	gene_id "chr10.3446"; transcript_id "ENSMUST00000020307"; exon_number "4"; FPKM "411.2089865768"; frac "0.710609"; conf_lo "399.533172"; conf_hi "422.884801"; cov "418.924336";
chr10	Cufflinks	transcript	59464851	59562738	117	+	.	gene_id "chr10.3448"; transcript_id "ENSMUST00000050516_ext"; FPKM "27.1736224752"; frac "0.153098"; conf_lo "22.707002"; conf_hi "31.640243"; cov "27.855000"; full_read_support "yes";
chr10	Cufflinks	exon	59464851	59465655	117	+	.	gene_id "chr10.3448"; transcript_id "ENSMUST00000050516_ext"; exon_number "1"; FPKM "27.1736224752"; frac "0.153098"; conf_lo "22.707002"; conf_hi "31.640243"; cov "27.855000";
chr10	Cufflinks	exon	59467543	59467675	117	+	.	gene_id "chr10.3448"; transcript_id "ENSMUST00000050516_ext"; exon_number "2"; FPKM "27.1736224752"; frac "0.153098"; conf_lo "22.707002"; conf_hi "31.640243"; cov "27.855000";
chr10	Cufflinks	exon	59470475	59470574	117	+	.	gene_id "chr10.3448"; transcript_id "ENSMUST00000050516_ext"; exon_number "3"; FPKM "27.1736224752"; frac "0.153098"; conf_lo "22.707002"; conf_hi "31.640243"; cov "27.855000";
chr10	Cufflinks	exon	59475210	59475307	117	+	.	gene_id "chr10.3448"; transcript_id "ENSMUST00000050516_ext"; exon_number "4"; FPKM "27.1736224752"; frac "0.153098"; conf_lo "22.707002"; conf_hi "31.640243"; cov "27.855000";
chr10	Cufflinks	exon	59476344	59476522	117	+	.	gene_id "chr10.3448"; transcript_id "ENSMUST00000050516_ext"; exon_number "5"; FPKM "27.1736224752"; frac "0.153098"; conf_lo "22.707002"; conf_hi "31.640243"; cov "27.855000";
chr10	Cufflinks	exon	59504869	59505005	117	+	.	gene_id "chr10.3448"; transcript_id "ENSMUST00000050516_ext"; exon_number "6"; FPKM "27.1736224752"; frac "0.153098"; conf_lo "22.707002"; conf_hi "31.640243"; cov "27.855000";
chr10	Cufflinks	exon	59512500	59512619	117	+	.	gene_id "chr10.3448"; transcript_id "ENSMUST00000050516_ext"; exon_number "7"; FPKM "27.1736224752"; frac "0.153098"; conf_lo "22.707002"; conf_hi "31.640243"; cov "27.855000";
chr10	Cufflinks	exon	59525208	59525332	117	+	.	gene_id "chr10.3448"; transcript_id "ENSMUST00000050516_ext"; exon_number "8"; FPKM "27.1736224752"; frac "0.153098"; conf_lo "22.707002"; conf_hi "31.640243"; cov "27.855000";
chr10	Cufflinks	exon	59527071	59527156	117	+	.	gene_id "chr10.3448"; transcript_id "ENSMUST00000050516_ext"; exon_number "9"; FPKM "27.1736224752"; frac "0.153098"; conf_lo "22.707002"; conf_hi "31.640243"; cov "27.855000";
chr10	Cufflinks	exon	59560841	59560962	117	+	.	gene_id "chr10.3448"; transcript_id "ENSMUST00000050516_ext"; exon_number "10"; FPKM "27.1736224752"; frac "0.153098"; conf_lo "22.707002"; conf_hi "31.640243"; cov "27.855000";
chr10	Cufflinks	exon	59562454	59562738	117	+	.	gene_id "chr10.3448"; transcript_id "ENSMUST00000050516_ext"; exon_number "11"; FPKM "27.1736224752"; frac "0.153098"; conf_lo "22.707002"; conf_hi "31.640243"; cov "27.855000";
chr10	Cufflinks	transcript	59466075	59562738	1000	+	.	gene_id "chr10.3448"; transcript_id "ENSMUST00000164083"; FPKM "231.4576501244"; frac "0.846902"; conf_lo "221.297182"; conf_hi "241.618119"; cov "237.261440"; full_read_support "yes";
chr10	Cufflinks	exon	59466075	59466164	1000	+	.	gene_id "chr10.3448"; transcript_id "ENSMUST00000164083"; exon_number "1"; FPKM "231.4576501244"; frac "0.846902"; conf_lo "221.297182"; conf_hi "241.618119"; cov "237.261440";
chr10	Cufflinks	exon	59467543	59467675	1000	+	.	gene_id "chr10.3448"; transcript_id "ENSMUST00000164083"; exon_number "2"; FPKM "231.4576501244"; frac "0.846902"; conf_lo "221.297182"; conf_hi "241.618119"; cov "237.261440";
chr10	Cufflinks	exon	59470475	59470574	1000	+	.	gene_id "chr10.3448"; transcript_id "ENSMUST00000164083"; exon_number "3"; FPKM "231.4576501244"; frac "0.846902"; conf_lo "221.297182"; conf_hi "241.618119"; cov "237.261440";
chr10	Cufflinks	exon	59475210	59475307	1000	+	.	gene_id "chr10.3448"; transcript_id "ENSMUST00000164083"; exon_number "4"; FPKM "231.4576501244"; frac "0.846902"; conf_lo "221.297182"; conf_hi "241.618119"; cov "237.261440";
chr10	Cufflinks	exon	59476344	59476522	1000	+	.	gene_id "chr10.3448"; transcript_id "ENSMUST00000164083"; exon_number "5"; FPKM "231.4576501244"; frac "0.846902"; conf_lo "221.297182"; conf_hi "241.618119"; cov "237.261440";
chr10	Cufflinks	exon	59504869	59505005	1000	+	.	gene_id "chr10.3448"; transcript_id "ENSMUST00000164083"; exon_number "6"; FPKM "231.4576501244"; frac "0.846902"; conf_lo "221.297182"; conf_hi "241.618119"; cov "237.261440";
chr10	Cufflinks	exon	59512500	59512619	1000	+	.	gene_id "chr10.3448"; transcript_id "ENSMUST00000164083"; exon_number "7"; FPKM "231.4576501244"; frac "0.846902"; conf_lo "221.297182"; conf_hi "241.618119"; cov "237.261440";
chr10	Cufflinks	exon	59525208	59525332	1000	+	.	gene_id "chr10.3448"; transcript_id "ENSMUST00000164083"; exon_number "8"; FPKM "231.4576501244"; frac "0.846902"; conf_lo "221.297182"; conf_hi "241.618119"; cov "237.261440";
chr10	Cufflinks	exon	59527071	59527156	1000	+	.	gene_id "chr10.3448"; transcript_id "ENSMUST00000164083"; exon_number "9"; FPKM "231.4576501244"; frac "0.846902"; conf_lo "221.297182"; conf_hi "241.618119"; cov "237.261440";
chr10	Cufflinks	exon	59560841	59560962	1000	+	.	gene_id "chr10.3448"; transcript_id "ENSMUST00000164083"; exon_number "10"; FPKM "231.4576501244"; frac "0.846902"; conf_lo "221.297182"; conf_hi "241.618119"; cov "237.261440";
chr10	Cufflinks	exon	59562454	59562738	1000	+	.	gene_id "chr10.3448"; transcript_id "ENSMUST00000164083"; exon_number "11"; FPKM "231.4576501244"; frac "0.846902"; conf_lo "221.297182"; conf_hi "241.618119"; cov "237.261440";
chr10	Cufflinks	transcript	59740337	59765342	1000	+	.	gene_id "chr10.3536"; transcript_id "ENSMUST00000105465_ext"; FPKM "3387.6557787487"; frac "1.000000"; conf_lo "3364.798799"; conf_hi "3410.512758"; cov "3480.175655"; full_read_support "yes";
chr10	Cufflinks	exon	59740337	59740530	1000	+	.	gene_id "chr10.3536"; transcript_id "ENSMUST00000105465_ext"; exon_number "1"; FPKM "3387.6557787487"; frac "1.000000"; conf_lo "3364.798799"; conf_hi "3410.512758"; cov "3480.175655";
chr10	Cufflinks	exon	59754387	59754520	1000	+	.	gene_id "chr10.3536"; transcript_id "ENSMUST00000105465_ext"; exon_number "2"; FPKM "3387.6557787487"; frac "1.000000"; conf_lo "3364.798799"; conf_hi "3410.512758"; cov "3480.175655";
chr10	Cufflinks	exon	59755253	59755327	1000	+	.	gene_id "chr10.3536"; transcript_id "ENSMUST00000105465_ext"; exon_number "3"; FPKM "3387.6557787487"; frac "1.000000"; conf_lo "3364.798799"; conf_hi "3410.512758"; cov "3480.175655";
chr10	Cufflinks	exon	59756097	59756222	1000	+	.	gene_id "chr10.3536"; transcript_id "ENSMUST00000105465_ext"; exon_number "4"; FPKM "3387.6557787487"; frac "1.000000"; conf_lo "3364.798799"; conf_hi "3410.512758"; cov "3480.175655";
chr10	Cufflinks	exon	59757281	59757478	1000	+	.	gene_id "chr10.3536"; transcript_id "ENSMUST00000105465_ext"; exon_number "5"; FPKM "3387.6557787487"; frac "1.000000"; conf_lo "3364.798799"; conf_hi "3410.512758"; cov "3480.175655";
chr10	Cufflinks	exon	59757713	59757856	1000	+	.	gene_id "chr10.3536"; transcript_id "ENSMUST00000105465_ext"; exon_number "6"; FPKM "3387.6557787487"; frac "1.000000"; conf_lo "3364.798799"; conf_hi "3410.512758"; cov "3480.175655";
chr10	Cufflinks	exon	59758694	59758750	1000	+	.	gene_id "chr10.3536"; transcript_id "ENSMUST00000105465_ext"; exon_number "7"; FPKM "3387.6557787487"; frac "1.000000"; conf_lo "3364.798799"; conf_hi "3410.512758"; cov "3480.175655";
chr10	Cufflinks	exon	59761846	59761977	1000	+	.	gene_id "chr10.3536"; transcript_id "ENSMUST00000105465_ext"; exon_number "8"; FPKM "3387.6557787487"; frac "1.000000"; conf_lo "3364.798799"; conf_hi "3410.512758"; cov "3480.175655";
chr10	Cufflinks	exon	59762212	59762307	1000	+	.	gene_id "chr10.3536"; transcript_id "ENSMUST00000105465_ext"; exon_number "9"; FPKM "3387.6557787487"; frac "1.000000"; conf_lo "3364.798799"; conf_hi "3410.512758"; cov "3480.175655";
chr10	Cufflinks	exon	59762527	59762806	1000	+	.	gene_id "chr10.3536"; transcript_id "ENSMUST00000105465_ext"; exon_number "10"; FPKM "3387.6557787487"; frac "1.000000"; conf_lo "3364.798799"; conf_hi "3410.512758"; cov "3480.175655";
chr10	Cufflinks	exon	59762896	59763053	1000	+	.	gene_id "chr10.3536"; transcript_id "ENSMUST00000105465_ext"; exon_number "11"; FPKM "3387.6557787487"; frac "1.000000"; conf_lo "3364.798799"; conf_hi "3410.512758"; cov "3480.175655";
chr10	Cufflinks	exon	59763286	59763366	1000	+	.	gene_id "chr10.3536"; transcript_id "ENSMUST00000105465_ext"; exon_number "12"; FPKM "3387.6557787487"; frac "1.000000"; conf_lo "3364.798799"; conf_hi "3410.512758"; cov "3480.175655";
chr10	Cufflinks	exon	59763522	59763629	1000	+	.	gene_id "chr10.3536"; transcript_id "ENSMUST00000105465_ext"; exon_number "13"; FPKM "3387.6557787487"; frac "1.000000"; conf_lo "3364.798799"; conf_hi "3410.512758"; cov "3480.175655";
chr10	Cufflinks	exon	59764442	59765342	1000	+	.	gene_id "chr10.3536"; transcript_id "ENSMUST00000105465_ext"; exon_number "14"; FPKM "3387.6557787487"; frac "1.000000"; conf_lo "3364.798799"; conf_hi "3410.512758"; cov "3480.175655";
chr10	Cufflinks	transcript	59809599	59835300	950	+	.	gene_id "chr10.3542"; transcript_id "chr10.3542.1"; FPKM "487.8317792287"; frac "0.514886"; conf_lo "455.692317"; conf_hi "519.971241"; cov "499.706556"; full_read_support "yes";
chr10	Cufflinks	exon	59809599	59809851	950	+	.	gene_id "chr10.3542"; transcript_id "chr10.3542.1"; exon_number "1"; FPKM "487.8317792287"; frac "0.514886"; conf_lo "455.692317"; conf_hi "519.971241"; cov "499.706556";
chr10	Cufflinks	exon	59820590	59821015	950	+	.	gene_id "chr10.3542"; transcript_id "chr10.3542.1"; exon_number "2"; FPKM "487.8317792287"; frac "0.514886"; conf_lo "455.692317"; conf_hi "519.971241"; cov "499.706556";
chr10	Cufflinks	exon	59821692	59821742	950	+	.	gene_id "chr10.3542"; transcript_id "chr10.3542.1"; exon_number "3"; FPKM "487.8317792287"; frac "0.514886"; conf_lo "455.692317"; conf_hi "519.971241"; cov "499.706556";
chr10	Cufflinks	exon	59826949	59827056	950	+	.	gene_id "chr10.3542"; transcript_id "chr10.3542.1"; exon_number "4"; FPKM "487.8317792287"; frac "0.514886"; conf_lo "455.692317"; conf_hi "519.971241"; cov "499.706556";
chr10	Cufflinks	exon	59830514	59830541	950	+	.	gene_id "chr10.3542"; transcript_id "chr10.3542.1"; exon_number "5"; FPKM "487.8317792287"; frac "0.514886"; conf_lo "455.692317"; conf_hi "519.971241"; cov "499.706556";
chr10	Cufflinks	exon	59831277	59831473	950	+	.	gene_id "chr10.3542"; transcript_id "chr10.3542.1"; exon_number "6"; FPKM "487.8317792287"; frac "0.514886"; conf_lo "455.692317"; conf_hi "519.971241"; cov "499.706556";
chr10	Cufflinks	exon	59831650	59835300	950	+	.	gene_id "chr10.3542"; transcript_id "chr10.3542.1"; exon_number "7"; FPKM "487.8317792287"; frac "0.514886"; conf_lo "455.692317"; conf_hi "519.971241"; cov "499.706556";
chr10	Cufflinks	transcript	59809599	59835432	628	+	.	gene_id "chr10.3542"; transcript_id "ENSMUST00000020301"; FPKM "322.2088548024"; frac "0.349915"; conf_lo "291.337297"; conf_hi "353.080413"; cov "330.052046"; full_read_support "yes";
chr10	Cufflinks	exon	59809599	59809851	628	+	.	gene_id "chr10.3542"; transcript_id "ENSMUST00000020301"; exon_number "1"; FPKM "322.2088548024"; frac "0.349915"; conf_lo "291.337297"; conf_hi "353.080413"; cov "330.052046";
chr10	Cufflinks	exon	59820590	59821015	628	+	.	gene_id "chr10.3542"; transcript_id "ENSMUST00000020301"; exon_number "2"; FPKM "322.2088548024"; frac "0.349915"; conf_lo "291.337297"; conf_hi "353.080413"; cov "330.052046";
chr10	Cufflinks	exon	59821692	59821742	628	+	.	gene_id "chr10.3542"; transcript_id "ENSMUST00000020301"; exon_number "3"; FPKM "322.2088548024"; frac "0.349915"; conf_lo "291.337297"; conf_hi "353.080413"; cov "330.052046";
chr10	Cufflinks	exon	59826949	59827056	628	+	.	gene_id "chr10.3542"; transcript_id "ENSMUST00000020301"; exon_number "4"; FPKM "322.2088548024"; frac "0.349915"; conf_lo "291.337297"; conf_hi "353.080413"; cov "330.052046";
chr10	Cufflinks	exon	59830514	59830541	628	+	.	gene_id "chr10.3542"; transcript_id "ENSMUST00000020301"; exon_number "5"; FPKM "322.2088548024"; frac "0.349915"; conf_lo "291.337297"; conf_hi "353.080413"; cov "330.052046";
chr10	Cufflinks	exon	59831277	59831473	628	+	.	gene_id "chr10.3542"; transcript_id "ENSMUST00000020301"; exon_number "6"; FPKM "322.2088548024"; frac "0.349915"; conf_lo "291.337297"; conf_hi "353.080413"; cov "330.052046";
chr10	Cufflinks	exon	59831650	59835432	628	+	.	gene_id "chr10.3542"; transcript_id "ENSMUST00000020301"; exon_number "7"; FPKM "322.2088548024"; frac "0.349915"; conf_lo "291.337297"; conf_hi "353.080413"; cov "330.052046";
chr10	Cufflinks	transcript	59812071	59832041	1000	+	.	gene_id "chr10.3542"; transcript_id "ENSMUST00000105459"; FPKM "512.9684268487"; frac "0.135199"; conf_lo "488.254561"; conf_hi "537.682293"; cov "525.455078"; full_read_support "yes";
chr10	Cufflinks	exon	59812071	59812161	1000	+	.	gene_id "chr10.3542"; transcript_id "ENSMUST00000105459"; exon_number "1"; FPKM "512.9684268487"; frac "0.135199"; conf_lo "488.254561"; conf_hi "537.682293"; cov "525.455078";
chr10	Cufflinks	exon	59820590	59821015	1000	+	.	gene_id "chr10.3542"; transcript_id "ENSMUST00000105459"; exon_number "2"; FPKM "512.9684268487"; frac "0.135199"; conf_lo "488.254561"; conf_hi "537.682293"; cov "525.455078";
chr10	Cufflinks	exon	59821692	59821742	1000	+	.	gene_id "chr10.3542"; transcript_id "ENSMUST00000105459"; exon_number "3"; FPKM "512.9684268487"; frac "0.135199"; conf_lo "488.254561"; conf_hi "537.682293"; cov "525.455078";
chr10	Cufflinks	exon	59826949	59827056	1000	+	.	gene_id "chr10.3542"; transcript_id "ENSMUST00000105459"; exon_number "4"; FPKM "512.9684268487"; frac "0.135199"; conf_lo "488.254561"; conf_hi "537.682293"; cov "525.455078";
chr10	Cufflinks	exon	59830514	59830541	1000	+	.	gene_id "chr10.3542"; transcript_id "ENSMUST00000105459"; exon_number "5"; FPKM "512.9684268487"; frac "0.135199"; conf_lo "488.254561"; conf_hi "537.682293"; cov "525.455078";
chr10	Cufflinks	exon	59831280	59831473	1000	+	.	gene_id "chr10.3542"; transcript_id "ENSMUST00000105459"; exon_number "6"; FPKM "512.9684268487"; frac "0.135199"; conf_lo "488.254561"; conf_hi "537.682293"; cov "525.455078";
chr10	Cufflinks	exon	59831650	59832041	1000	+	.	gene_id "chr10.3542"; transcript_id "ENSMUST00000105459"; exon_number "7"; FPKM "512.9684268487"; frac "0.135199"; conf_lo "488.254561"; conf_hi "537.682293"; cov "525.455078";
chr10	Cufflinks	transcript	60561390	60610451	211	-	.	gene_id "chr10.3567"; transcript_id "ENSMUST00000122259_ext"; FPKM "22.6925139373"; frac "0.161194"; conf_lo "13.051350"; conf_hi "32.333678"; cov "23.363540"; full_read_support "yes";
chr10	Cufflinks	exon	60561390	60563756	211	-	.	gene_id "chr10.3567"; transcript_id "ENSMUST00000122259_ext"; exon_number "1"; FPKM "22.6925139373"; frac "0.161194"; conf_lo "13.051350"; conf_hi "32.333678"; cov "23.363540";
chr10	Cufflinks	exon	60564429	60564549	211	-	.	gene_id "chr10.3567"; transcript_id "ENSMUST00000122259_ext"; exon_number "2"; FPKM "22.6925139373"; frac "0.161194"; conf_lo "13.051350"; conf_hi "32.333678"; cov "23.363540";
chr10	Cufflinks	exon	60565316	60565462	211	-	.	gene_id "chr10.3567"; transcript_id "ENSMUST00000122259_ext"; exon_number "3"; FPKM "22.6925139373"; frac "0.161194"; conf_lo "13.051350"; conf_hi "32.333678"; cov "23.363540";
chr10	Cufflinks	exon	60565869	60566107	211	-	.	gene_id "chr10.3567"; transcript_id "ENSMUST00000122259_ext"; exon_number "4"; FPKM "22.6925139373"; frac "0.161194"; conf_lo "13.051350"; conf_hi "32.333678"; cov "23.363540";
chr10	Cufflinks	exon	60567211	60567360	211	-	.	gene_id "chr10.3567"; transcript_id "ENSMUST00000122259_ext"; exon_number "5"; FPKM "22.6925139373"; frac "0.161194"; conf_lo "13.051350"; conf_hi "32.333678"; cov "23.363540";
chr10	Cufflinks	exon	60568170	60568268	211	-	.	gene_id "chr10.3567"; transcript_id "ENSMUST00000122259_ext"; exon_number "6"; FPKM "22.6925139373"; frac "0.161194"; conf_lo "13.051350"; conf_hi "32.333678"; cov "23.363540";
chr10	Cufflinks	exon	60569013	60569118	211	-	.	gene_id "chr10.3567"; transcript_id "ENSMUST00000122259_ext"; exon_number "7"; FPKM "22.6925139373"; frac "0.161194"; conf_lo "13.051350"; conf_hi "32.333678"; cov "23.363540";
chr10	Cufflinks	exon	60570325	60570413	211	-	.	gene_id "chr10.3567"; transcript_id "ENSMUST00000122259_ext"; exon_number "8"; FPKM "22.6925139373"; frac "0.161194"; conf_lo "13.051350"; conf_hi "32.333678"; cov "23.363540";
chr10	Cufflinks	exon	60574910	60575038	211	-	.	gene_id "chr10.3567"; transcript_id "ENSMUST00000122259_ext"; exon_number "9"; FPKM "22.6925139373"; frac "0.161194"; conf_lo "13.051350"; conf_hi "32.333678"; cov "23.363540";
chr10	Cufflinks	exon	60576186	60576262	211	-	.	gene_id "chr10.3567"; transcript_id "ENSMUST00000122259_ext"; exon_number "10"; FPKM "22.6925139373"; frac "0.161194"; conf_lo "13.051350"; conf_hi "32.333678"; cov "23.363540";
chr10	Cufflinks	exon	60576758	60576905	211	-	.	gene_id "chr10.3567"; transcript_id "ENSMUST00000122259_ext"; exon_number "11"; FPKM "22.6925139373"; frac "0.161194"; conf_lo "13.051350"; conf_hi "32.333678"; cov "23.363540";
chr10	Cufflinks	exon	60580443	60580510	211	-	.	gene_id "chr10.3567"; transcript_id "ENSMUST00000122259_ext"; exon_number "12"; FPKM "22.6925139373"; frac "0.161194"; conf_lo "13.051350"; conf_hi "32.333678"; cov "23.363540";
chr10	Cufflinks	exon	60586057	60586222	211	-	.	gene_id "chr10.3567"; transcript_id "ENSMUST00000122259_ext"; exon_number "13"; FPKM "22.6925139373"; frac "0.161194"; conf_lo "13.051350"; conf_hi "32.333678"; cov "23.363540";
chr10	Cufflinks	exon	60609006	60609079	211	-	.	gene_id "chr10.3567"; transcript_id "ENSMUST00000122259_ext"; exon_number "14"; FPKM "22.6925139373"; frac "0.161194"; conf_lo "13.051350"; conf_hi "32.333678"; cov "23.363540";
chr10	Cufflinks	exon	60610271	60610451	211	-	.	gene_id "chr10.3567"; transcript_id "ENSMUST00000122259_ext"; exon_number "15"; FPKM "22.6925139373"; frac "0.161194"; conf_lo "13.051350"; conf_hi "32.333678"; cov "23.363540";
chr10	Cufflinks	transcript	60561390	60610451	1000	-	.	gene_id "chr10.3567"; transcript_id "ENSMUST00000092498_ext"; FPKM "107.1868888545"; frac "0.749620"; conf_lo "85.012887"; conf_hi "129.360890"; cov "110.356446"; full_read_support "yes";
chr10	Cufflinks	exon	60561390	60563756	1000	-	.	gene_id "chr10.3567"; transcript_id "ENSMUST00000092498_ext"; exon_number "1"; FPKM "107.1868888545"; frac "0.749620"; conf_lo "85.012887"; conf_hi "129.360890"; cov "110.356446";
chr10	Cufflinks	exon	60564429	60564549	1000	-	.	gene_id "chr10.3567"; transcript_id "ENSMUST00000092498_ext"; exon_number "2"; FPKM "107.1868888545"; frac "0.749620"; conf_lo "85.012887"; conf_hi "129.360890"; cov "110.356446";
chr10	Cufflinks	exon	60565316	60565462	1000	-	.	gene_id "chr10.3567"; transcript_id "ENSMUST00000092498_ext"; exon_number "3"; FPKM "107.1868888545"; frac "0.749620"; conf_lo "85.012887"; conf_hi "129.360890"; cov "110.356446";
chr10	Cufflinks	exon	60565869	60566107	1000	-	.	gene_id "chr10.3567"; transcript_id "ENSMUST00000092498_ext"; exon_number "4"; FPKM "107.1868888545"; frac "0.749620"; conf_lo "85.012887"; conf_hi "129.360890"; cov "110.356446";
[truncated: 126,153 more rows]
