# Supplementary material for: Chromatin signatures at transcriptional start sites separate two equally populated yet distinct classes of intergenic long noncoding RNAs
Source: Genome Biol. 2013 Nov 29;14(11):R131. doi: 10.1186/gb-2013-14-11-r131 (PMC4054604; doi:10.1186/gb-2013-14-11-r131)
Supplement: Additional file 2 — Genomic coordinates of transcriptional initiation regions (TIRs) associated with intermediate erythroblast expressed transcripts. [file gb-2013-14-11-r131-S2.bed]

chr1	4847158	4848579	promoter_11	0	+
chr1	5073162	5073229	promoter_16	0	+
chr1	7079150	7079272	promoter_25	0	+
chr1	9535113	9535540	promoter_31	0	+
chr1	9735379	9738704	promoter_37	0	+
chr1	9770691	9770832	promoter_38	0	+
chr1	9773779	9773918	promoter_40	0	+
chr1	9788229	9788806	promoter_41	0	+
chr1	10027371	10028341	promoter_61	0	+
chr1	10029844	10029917	promoter_62	0	+
chr1	13563975	13564424	promoter_70	0	+
chr1	15795691	15796028	promoter_83	0	+
chr1	16092394	16094221	promoter_94	0	+
chr1	16646989	16647095	promoter_104	0	+
chr1	16678507	16678538	promoter_106	0	+
chr1	23972900	23973326	promoter_144	0	+
chr1	24685396	24685590	promoter_150	0	+
chr1	33726469	33726715	promoter_175	0	+
chr1	33776713	33777003	promoter_176	0	+
chr1	34496611	34496903	promoter_185	0	+
chr1	34906786	34906847	promoter_191	0	+
chr1	36364596	36364601	promoter_203	0	+
chr1	36748278	36748691	promoter_209	0	+
chr1	37476143	37477464	promoter_234	0	+
chr1	37486635	37487313	promoter_236	0	+
chr1	37947006	37947617	promoter_244	0	+
chr1	38054924	38055089	promoter_251	0	+
chr1	39044607	39044678	promoter_260	0	+
chr1	39424669	39425285	promoter_261	0	+
chr1	42908087	42908255	promoter_282	0	+
chr1	43154930	43155625	promoter_284	0	+
chr1	43990160	43991088	promoter_288	0	+
chr1	44204721	44204790	promoter_306	0	+
chr1	45852280	45852374	promoter_309	0	+
chr1	52176240	52176915	promoter_321	0	+
chr1	52687514	52687594	promoter_336	0	+
chr1	52901774	52901987	promoter_337	0	+
chr1	53353880	53353994	promoter_341	0	+
chr1	53370462	53370824	promoter_345	0	+
chr1	55109657	55109832	promoter_381	0	+
chr1	55145103	55145253	promoter_390	0	+
chr1	55188075	55188201	promoter_392	0	+
chr1	55294022	55294103	promoter_394	0	+
chr1	57463226	57464010	promoter_402	0	+
chr1	58052856	58053632	promoter_403	0	+
chr1	58449939	58450059	promoter_406	0	+
chr1	58502122	58502458	promoter_418	0	+
chr1	58643197	58643488	promoter_429	0	+
chr1	58768308	58768355	promoter_431	0	+
chr1	58852235	58852570	promoter_432	0	+
chr1	59727519	59727697	promoter_472	0	+
chr1	59741787	59741964	promoter_473	0	+
chr1	60154359	60155117	promoter_484	0	+
chr1	60400161	60400203	promoter_486	0	+
chr1	63222755	63223917	promoter_502	0	+
chr1	63777200	63777253	promoter_504	0	+
chr1	64579156	64579526	promoter_505	0	+
chr1	65233228	65233305	promoter_518	0	+
chr1	66747379	66747536	promoter_519	0	+
chr1	67084952	67085261	promoter_531	0	+
chr1	71603745	71603796	promoter_537	0	+
chr1	72354001	72354358	promoter_543	0	+
chr1	72629809	72629875	promoter_544	0	+
chr1	72757813	72758121	promoter_546	0	+
chr1	74283074	74283464	promoter_550	0	+
chr1	74330482	74331179	promoter_555	0	+
chr1	74331615	74331639	promoter_556	0	+
chr1	74552621	74553011	promoter_566	0	+
chr1	74633880	74634946	promoter_570	0	+
chr1	74708295	74708408	promoter_574	0	+
chr1	75139560	75140027	promoter_579	0	+
chr1	75165207	75172171	promoter_582	0	+
chr1	75188370	75189145	promoter_592	0	+
chr1	75211555	75215651	promoter_597	0	+
chr1	75232580	75234318	promoter_598	0	+
chr1	75518111	75518371	promoter_604	0	+
chr1	82313146	82313197	promoter_627	0	+
chr1	82821740	82822725	promoter_636	0	+
chr1	82836052	82836756	promoter_637	0	+
chr1	87496885	87497665	promoter_665	0	+
chr1	87690004	87690343	promoter_679	0	+
chr1	87960947	87961439	promoter_683	0	+
chr1	88057647	88057942	promoter_699	0	+
chr1	88255504	88256264	promoter_707	0	+
chr1	88422892	88423410	promoter_709	0	+
chr1	88424988	88427072	promoter_710	0	+
chr1	88479498	88479525	promoter_711	0	+
chr1	89110436	89111037	promoter_715	0	+
chr1	89223566	89223643	promoter_720	0	+
chr1	89516723	89517115	promoter_725	0	+
chr1	89603200	89603515	promoter_729	0	+
chr1	89608564	89609848	promoter_730	0	+
chr1	89652543	89653135	promoter_732	0	+
chr1	89858317	89858366	promoter_736	0	+
chr1	90155495	90156839	promoter_740	0	+
chr1	90159554	90163410	promoter_741	0	+
chr1	90172921	90174061	promoter_748	0	+
chr1	92143585	92143989	promoter_749	0	+
chr1	92500005	92500151	promoter_752	0	+
chr1	93146878	93146977	promoter_754	0	+
chr1	93194888	93195001	promoter_757	0	+
chr1	93196891	93197210	promoter_758	0	+
chr1	93269765	93270722	promoter_762	0	+
chr1	93436601	93437473	promoter_772	0	+
chr1	95238714	95240283	promoter_790	0	+
chr1	95651490	95651951	promoter_818	0	+
chr1	95698035	95698511	promoter_830	0	+
chr1	95700515	95700964	promoter_831	0	+
chr1	95721679	95722154	promoter_836	0	+
chr1	99666430	99667005	promoter_847	0	+
chr1	107560088	107561193	promoter_858	0	+
chr1	120218403	120218448	promoter_872	0	+
chr1	120284817	120285405	promoter_874	0	+
chr1	120286007	120286106	promoter_875	0	+
chr1	122017524	122017836	promoter_884	0	+
chr1	129653284	129653437	promoter_904	0	+
chr1	129670759	129670944	promoter_907	0	+
chr1	129765341	129765550	promoter_912	0	+
chr1	129999874	130000058	promoter_921	0	+
chr1	130140744	130141106	promoter_927	0	+
chr1	130256037	130256158	promoter_946	0	+
chr1	130313728	130313832	promoter_956	0	+
chr1	132613233	132614378	promoter_976	0	+
chr1	132637441	132638136	promoter_981	0	+
chr1	133049734	133050000	promoter_990	0	+
chr1	133424427	133424453	promoter_998	0	+
chr1	133534394	133535947	promoter_1000	0	+
chr1	133557519	133559342	promoter_1005	0	+
chr1	133763847	133764096	promoter_1012	0	+
chr1	133806674	133807334	promoter_1013	0	+
chr1	133904420	133905135	promoter_1020	0	+
chr1	133923331	133924202	promoter_1025	0	+
chr1	134313966	134314391	promoter_1037	0	+
chr1	134373676	134373991	promoter_1040	0	+
chr1	135027219	135030277	promoter_1057	0	+
chr1	135971909	135975596	promoter_1096	0	+
chr1	135995232	135996077	promoter_1097	0	+
chr1	136302539	136303187	promoter_1104	0	+
chr1	136312101	136312768	promoter_1108	0	+
chr1	136356793	136357559	promoter_1116	0	+
chr1	136390935	136391333	promoter_1124	0	+
chr1	136858613	136859889	promoter_1127	0	+
chr1	137625732	137625842	promoter_1147	0	+
chr1	137914559	137915477	promoter_1152	0	+
chr1	138311669	138311942	promoter_1169	0	+
chr1	138362809	138363135	promoter_1171	0	+
chr1	141350355	141351744	promoter_1191	0	+
chr1	145586524	145586860	promoter_1208	0	+
chr1	145624203	145624593	promoter_1209	0	+
chr1	152240429	152240690	promoter_1223	0	+
chr1	153191660	153192222	promoter_1238	0	+
chr1	153275428	153276155	promoter_1252	0	+
chr1	154439993	154440000	promoter_1264	0	+
chr1	154613646	154614443	promoter_1266	0	+
chr1	155595894	155597046	promoter_1288	0	+
chr1	155598885	155600261	promoter_1290	0	+
chr1	155746586	155748797	promoter_1297	0	+
chr1	155754190	155756653	promoter_1301	0	+
chr1	157405252	157405949	promoter_1310	0	+
chr1	157659656	157659840	promoter_1312	0	+
chr1	157882833	157883909	promoter_1326	0	+
chr1	157884393	157884852	promoter_1327	0	+
chr1	157887988	157888067	promoter_1328	0	+
chr1	159342837	159342914	promoter_1344	0	+
chr1	161974430	161975009	promoter_1349	0	+
chr1	162125318	162125505	promoter_1352	0	+
chr1	162836169	162836824	promoter_1366	0	+
chr1	162964706	162968740	promoter_1375	0	+
chr1	163000046	163001464	promoter_1378	0	+
chr1	163899292	163899690	promoter_1400	0	+
chr1	164500504	164501037	promoter_1401	0	+
chr1	165924324	165925068	promoter_1420	0	+
chr1	166205708	166205881	promoter_1424	0	+
chr1	166237278	166237368	promoter_1428	0	+
chr1	166237778	166237872	promoter_1429	0	+
chr1	167390582	167390807	promoter_1454	0	+
chr1	167391311	167391638	promoter_1455	0	+
chr1	167693726	167694765	promoter_1459	0	+
chr1	167695976	167700059	promoter_1460	0	+
chr1	167700767	167701885	promoter_1461	0	+
chr1	168309376	168309524	promoter_1468	0	+
chr1	169238384	169239459	promoter_1477	0	+
chr1	169280153	169280545	promoter_1478	0	+
chr1	171899518	171899548	promoter_1504	0	+
chr1	173044035	173044186	promoter_1528	0	+
chr1	173200462	173200534	promoter_1543	0	+
chr1	173205742	173211518	promoter_1546	0	+
chr1	173259259	173259760	promoter_1553	0	+
chr1	173273625	173275890	promoter_1555	0	+
chr1	173341441	173341538	promoter_1558	0	+
chr1	174012339	174013071	promoter_1568	0	+
chr1	174056851	174056920	promoter_1575	0	+
chr1	174077646	174080495	promoter_1579	0	+
chr1	174306325	174306722	promoter_1593	0	+
chr1	175262048	175264844	promoter_1598	0	+
chr1	175280073	175280756	promoter_1602	0	+
chr1	176101521	176103111	promoter_1615	0	+
chr1	177810906	177811353	promoter_1653	0	+
chr1	178744837	178744996	promoter_1660	0	+
chr1	180247972	180248440	promoter_1675	0	+
chr1	180248943	180250065	promoter_1676	0	+
chr1	180264906	180266261	promoter_1680	0	+
chr1	180335891	180336522	promoter_1682	0	+
chr1	181475958	181476726	promoter_1686	0	+
chr1	182499015	182499282	promoter_1697	0	+
chr1	182571362	182571502	promoter_1704	0	+
chr1	182656165	182656484	promoter_1707	0	+
chr1	182741596	182742078	promoter_1714	0	+
chr1	182743483	182743920	promoter_1716	0	+
chr1	182780287	182781415	promoter_1717	0	+
chr1	182834387	182837076	promoter_1719	0	+
chr1	182872435	182872654	promoter_1721	0	+
chr1	183074191	183075196	promoter_1729	0	+
chr1	183081044	183081177	promoter_1730	0	+
chr1	183185677	183187342	promoter_1750	0	+
chr1	183265339	183265624	promoter_1753	0	+
chr1	184054928	184054977	promoter_1770	0	+
chr1	186469233	186469376	promoter_1776	0	+
chr1	187027993	187028152	promoter_1777	0	+
chr1	187029151	187029220	promoter_1778	0	+
chr1	187186920	187187012	promoter_1783	0	+
chr1	187278612	187279627	promoter_1799	0	+
chr1	189039384	189039441	promoter_1803	0	+
chr1	191512145	191512184	promoter_1822	0	+
chr1	192752395	192752755	promoter_1824	0	+
chr1	192886878	192887089	promoter_1829	0	+
chr1	193048327	193048371	promoter_1832	0	+
chr1	193149807	193149851	promoter_1834	0	+
chr1	193398515	193399789	promoter_1851	0	+
chr1	193645390	193646867	promoter_1860	0	+
chr1	193731408	193731735	promoter_1868	0	+
chr1	196918152	196918334	promoter_1883	0	+
chr1	4775702	4776629	promoter_1892	0	-
chr1	9735650	9738483	promoter_1930	0	-
chr1	9934181	9934241	promoter_1951	0	-
chr1	10027726	10028462	promoter_1957	0	-
chr1	13362524	13362547	promoter_1965	0	-
chr1	13559002	13559103	promoter_1968	0	-
chr1	13564040	13564336	promoter_1971	0	-
chr1	13579681	13579911	promoter_1977	0	-
chr1	13650423	13650632	promoter_1979	0	-
chr1	16094449	16094534	promoter_1996	0	-
chr1	16609335	16609424	promoter_1998	0	-
chr1	16646556	16647269	promoter_2001	0	-
chr1	20810212	20810456	promoter_2016	0	-
chr1	23928641	23929029	promoter_2037	0	-
chr1	23972982	23973461	promoter_2039	0	-
chr1	24012449	24012518	promoter_2040	0	-
chr1	33687801	33688163	promoter_2067	0	-
chr1	33726373	33727543	promoter_2073	0	-
chr1	33814346	33814609	promoter_2077	0	-
chr1	33871217	33871293	promoter_2081	0	-
chr1	34496199	34496219	promoter_2084	0	-
chr1	36301003	36301154	promoter_2105	0	-
chr1	36425572	36426028	promoter_2109	0	-
chr1	36502020	36502113	promoter_2110	0	-
chr1	36748429	36749400	promoter_2111	0	-
chr1	36766756	36766854	promoter_2114	0	-
chr1	36995621	36996468	promoter_2127	0	-
chr1	37486742	37487311	promoter_2130	0	-
chr1	37921653	37922509	promoter_2133	0	-
chr1	38053762	38054120	promoter_2143	0	-
chr1	38186329	38186940	promoter_2152	0	-
chr1	40847512	40847524	promoter_2185	0	-
chr1	43155296	43155709	promoter_2194	0	-
chr1	43884487	43884621	promoter_2198	0	-
chr1	44158931	44159318	promoter_2213	0	-
chr1	45983345	45983423	promoter_2233	0	-
chr1	46910359	46910460	promoter_2235	0	-
chr1	53353817	53353862	promoter_2264	0	-
chr1	53841932	53842082	promoter_2282	0	-
chr1	55083838	55084362	promoter_2298	0	-
chr1	55144672	55145092	promoter_2307	0	-
chr1	57434313	57434428	promoter_2316	0	-
chr1	57463264	57464291	promoter_2319	0	-
chr1	58479918	58480934	promoter_2337	0	-
chr1	58561626	58561938	promoter_2348	0	-
chr1	58643088	58643580	promoter_2349	0	-
chr1	59012683	59013645	promoter_2375	0	-
chr1	59019233	59019896	promoter_2376	0	-
chr1	59029843	59031963	promoter_2381	0	-
chr1	59294018	59294077	promoter_2390	0	-
chr1	59727544	59728128	promoter_2392	0	-
chr1	60154432	60155044	promoter_2404	0	-
chr1	63223080	63226429	promoter_2423	0	-
chr1	64663721	64664097	promoter_2433	0	-
chr1	64737166	64737237	promoter_2435	0	-
chr1	65225640	65225696	promoter_2439	0	-
chr1	66909331	66909834	promoter_2456	0	-
chr1	67085402	67085475	promoter_2457	0	-
chr1	71149032	71149556	promoter_2464	0	-
chr1	72330812	72330878	promoter_2472	0	-
chr1	74048086	74048515	promoter_2480	0	-
chr1	74552250	74553042	promoter_2493	0	-
chr1	74634291	74634966	promoter_2502	0	-
chr1	74647912	74647973	promoter_2505	0	-
chr1	75121763	75121828	promoter_2508	0	-
chr1	75132738	75133459	promoter_2509	0	-
chr1	75137502	75139299	promoter_2511	0	-
chr1	75165555	75171604	promoter_2515	0	-
chr1	75175505	75177004	promoter_2518	0	-
chr1	75186148	75189376	promoter_2524	0	-
chr1	75207316	75210819	promoter_2526	0	-
chr1	75211322	75215848	promoter_2527	0	-
chr1	75232892	75235209	promoter_2528	0	-
chr1	75313373	75314227	promoter_2532	0	-
chr1	80336821	80337328	promoter_2558	0	-
chr1	84835816	84836542	promoter_2591	0	-
chr1	87633143	87633237	promoter_2616	0	-
chr1	88255583	88256537	promoter_2648	0	-
chr1	88478905	88479109	promoter_2653	0	-
chr1	90101302	90102989	promoter_2693	0	-
chr1	90159712	90163097	promoter_2695	0	-
chr1	90173120	90174210	promoter_2701	0	-
chr1	93294839	93295329	promoter_2735	0	-
chr1	94370285	94370415	promoter_2749	0	-
chr1	95202430	95202457	promoter_2755	0	-
chr1	95239305	95240277	promoter_2758	0	-
chr1	95374924	95376200	promoter_2781	0	-
chr1	95531752	95532335	promoter_2792	0	-
chr1	95698305	95698599	promoter_2808	0	-
chr1	96365360	96366767	promoter_2818	0	-
chr1	99557363	99557637	promoter_2827	0	-
chr1	99665894	99666653	promoter_2829	0	-
chr1	107560149	107561199	promoter_2840	0	-
chr1	108693056	108693275	promoter_2846	0	-
chr1	120207658	120208205	promoter_2852	0	-
chr1	121809746	121809777	promoter_2864	0	-
chr1	122017523	122017680	promoter_2865	0	-
chr1	122155438	122155597	promoter_2874	0	-
chr1	122161830	122161895	promoter_2875	0	-
chr1	123224324	123224607	promoter_2878	0	-
chr1	123464290	123464562	promoter_2879	0	-
chr1	127331994	127332306	promoter_2883	0	-
chr1	129670093	129672222	promoter_2890	0	-
chr1	129999003	130000061	promoter_2911	0	-
chr1	130313763	130313997	promoter_2952	0	-
chr1	130457485	130457532	promoter_2954	0	-
chr1	130488162	130488942	promoter_2956	0	-
chr1	132358545	132359350	promoter_2963	0	-
chr1	132612357	132612421	promoter_2967	0	-
chr1	132612846	132616751	promoter_2968	0	-
chr1	132637533	132638390	promoter_2973	0	-
chr1	133022315	133022643	promoter_2977	0	-
chr1	133032495	133033963	promoter_2979	0	-
chr1	133423882	133423969	promoter_2987	0	-
chr1	133424547	133424696	promoter_2988	0	-
chr1	133534908	133536135	promoter_2989	0	-
chr1	133923595	133924341	promoter_3016	0	-
chr1	134259977	134264914	promoter_3021	0	-
chr1	134921838	134922094	promoter_3040	0	-
chr1	135506381	135506996	promoter_3045	0	-
chr1	135557026	135558375	promoter_3054	0	-
chr1	135649547	135651274	promoter_3071	0	-
chr1	135697218	135697641	promoter_3072	0	-
chr1	135972021	135974863	promoter_3074	0	-
chr1	135975385	135975732	promoter_3075	0	-
chr1	135995840	135996424	promoter_3076	0	-
chr1	136258144	136258535	promoter_3082	0	-
chr1	136852104	136852507	promoter_3106	0	-
chr1	136858998	136860634	promoter_3107	0	-
chr1	137210291	137210339	promoter_3115	0	-
chr1	137326875	137327078	promoter_3122	0	-
chr1	137837984	137838025	promoter_3127	0	-
chr1	138242612	138242671	promoter_3139	0	-
chr1	145549714	145549953	promoter_3181	0	-
chr1	146622558	146622605	promoter_3196	0	-
chr1	151808397	151808443	promoter_3201	0	-
chr1	153275429	153276200	promoter_3233	0	-
chr1	154233364	154233813	promoter_3242	0	-
chr1	154439549	154439900	promoter_3244	0	-
chr1	155271528	155271621	promoter_3254	0	-
chr1	155333793	155333986	promoter_3258	0	-
chr1	155334665	155334826	promoter_3259	0	-
chr1	156944295	156945850	promoter_3276	0	-
chr1	156946624	156946810	promoter_3277	0	-
chr1	157264387	157264555	promoter_3279	0	-
chr1	157659852	157660010	promoter_3283	0	-
chr1	158675342	158675396	promoter_3313	0	-
chr1	160176552	160177162	promoter_3317	0	-
chr1	162142796	162143008	promoter_3334	0	-
chr1	163000378	163001629	promoter_3350	0	-
chr1	163061548	163061628	promoter_3356	0	-
chr1	163181171	163181329	promoter_3360	0	-
chr1	163806377	163806987	promoter_3368	0	-
chr1	164670587	164670685	promoter_3381	0	-
chr1	165333735	165333813	promoter_3383	0	-
chr1	165924649	165925206	promoter_3387	0	-
chr1	166237296	166237622	promoter_3394	0	-
chr1	167166637	167167102	promoter_3405	0	-
chr1	167326800	167326969	promoter_3414	0	-
chr1	167356458	167356500	promoter_3419	0	-
chr1	167389358	167391700	promoter_3421	0	-
chr1	167693845	167694649	promoter_3426	0	-
chr1	167696438	167698577	promoter_3427	0	-
chr1	167699291	167700166	promoter_3428	0	-
chr1	167700668	167702098	promoter_3429	0	-
chr1	167932715	167932777	promoter_3433	0	-
chr1	169214908	169215313	promoter_3442	0	-
chr1	169323772	169324261	promoter_3460	0	-
chr1	171461429	171461718	promoter_3474	0	-
chr1	171899294	171899706	promoter_3475	0	-
chr1	172104634	172105012	promoter_3482	0	-
chr1	172639107	172640065	promoter_3491	0	-
chr1	172797795	172798912	promoter_3495	0	-
chr1	173080711	173080744	promoter_3500	0	-
chr1	173150938	173151374	promoter_3501	0	-
chr1	173152234	173153108	promoter_3502	0	-
chr1	173205403	173214038	promoter_3511	0	-
chr1	173218052	173218094	promoter_3513	0	-
chr1	173224787	173225129	promoter_3515	0	-
chr1	173259032	173259515	promoter_3517	0	-
chr1	173275121	173275871	promoter_3520	0	-
chr1	174012821	174013077	promoter_3532	0	-
chr1	175261968	175265046	promoter_3568	0	-
chr1	176101793	176103916	promoter_3588	0	-
chr1	177555591	177555761	promoter_3624	0	-
chr1	178744194	178744260	promoter_3631	0	-
chr1	179725960	179726664	promoter_3643	0	-
chr1	180265120	180268184	promoter_3651	0	-
chr1	181448136	181448193	promoter_3658	0	-
chr1	181733568	181734067	promoter_3671	0	-
chr1	182078275	182078353	promoter_3675	0	-
chr1	182740248	182742340	promoter_3702	0	-
chr1	182743292	182743769	promoter_3704	0	-
chr1	182780705	182781635	promoter_3705	0	-
chr1	183074195	183075398	promoter_3717	0	-
chr1	183138665	183141489	promoter_3733	0	-
chr1	183187001	183187580	promoter_3736	0	-
chr1	183771736	183772543	promoter_3752	0	-
chr1	183773150	183773190	promoter_3753	0	-
chr1	184212846	184212927	promoter_3757	0	-
chr1	187152918	187153061	promoter_3773	0	-
chr1	191511863	191512340	promoter_3811	0	-
chr1	192735624	192735688	promoter_3812	0	-
chr1	193141853	193141913	promoter_3829	0	-
chr1	193220909	193220969	promoter_3839	0	-
chr1	193398927	193400314	promoter_3847	0	-
chr1	193679385	193679409	promoter_3866	0	-
chr1	193732449	193735464	promoter_3868	0	-
chr1	193916177	193916491	promoter_3873	0	-
chr1	194956239	194956463	promoter_3878	0	-
chr1	196957230	196958656	promoter_3883	0	-
chr10	4522592	4523380	promoter_3884	0	+
chr10	4540497	4542462	promoter_3888	0	+
chr10	5151495	5151833	promoter_3896	0	+
chr10	5913521	5914264	promoter_3901	0	+
chr10	7382871	7383589	promoter_3919	0	+
chr10	7387137	7387912	promoter_3920	0	+
chr10	7445766	7445888	promoter_3924	0	+
chr10	7511786	7513053	promoter_3935	0	+
chr10	10869166	10869302	promoter_3947	0	+
chr10	11001136	11001254	promoter_3948	0	+
chr10	12728228	12728753	promoter_3957	0	+
chr10	13220840	13221172	promoter_3962	0	+
chr10	13272663	13273137	promoter_3970	0	+
chr10	17443027	17443030	promoter_3982	0	+
chr10	19311773	19311937	promoter_3989	0	+
chr10	20031583	20032342	promoter_3993	0	+
chr10	20067544	20067659	promoter_3999	0	+
chr10	20672428	20672935	promoter_4004	0	+
chr10	21015748	21016238	promoter_4007	0	+
chr10	23505003	23506806	promoter_4023	0	+
chr10	23869097	23869178	promoter_4024	0	+
chr10	24589789	24589841	promoter_4029	0	+
chr10	25017396	25019195	promoter_4037	0	+
chr10	29032969	29033366	promoter_4044	0	+
chr10	29920119	29920258	promoter_4053	0	+
chr10	31033179	31033244	promoter_4079	0	+
chr10	34001972	34004132	promoter_4086	0	+
chr10	38853778	38853857	promoter_4099	0	+
chr10	39451574	39452244	promoter_4102	0	+
chr10	39845317	39845799	promoter_4119	0	+
chr10	39977025	39977696	promoter_4135	0	+
chr10	40069109	40069525	promoter_4138	0	+
chr10	40940721	40941322	promoter_4152	0	+
chr10	41170172	41170261	promoter_4157	0	+
chr10	41239230	41239504	promoter_4159	0	+
chr10	41607239	41607371	promoter_4170	0	+
chr10	42221879	42222296	promoter_4188	0	+
chr10	42245703	42246106	promoter_4191	0	+
chr10	43297311	43303974	promoter_4204	0	+
chr10	43312719	43313667	promoter_4205	0	+
chr10	43345024	43345725	promoter_4217	0	+
chr10	43348927	43351019	promoter_4218	0	+
chr10	43621591	43622153	promoter_4225	0	+
chr10	43987853	43988383	promoter_4227	0	+
chr10	45297621	45298618	promoter_4233	0	+
chr10	52137358	52138245	promoter_4256	0	+
chr10	53316558	53317082	promoter_4262	0	+
chr10	57718177	57718590	promoter_4288	0	+
chr10	57786277	57786585	promoter_4290	0	+
chr10	57909560	57910237	promoter_4295	0	+
chr10	57914257	57915035	promoter_4296	0	+
chr10	57960648	57960985	promoter_4309	0	+
chr10	58785996	58786185	promoter_4310	0	+
chr10	58810595	58811260	promoter_4311	0	+
chr10	59165303	59165540	promoter_4317	0	+
chr10	59341782	59343127	promoter_4327	0	+
chr10	59465186	59465707	promoter_4336	0	+
chr10	59740371	59740528	promoter_4338	0	+
chr10	59809596	59810206	promoter_4346	0	+
chr10	60938540	60938614	promoter_4359	0	+
chr10	61111301	61111490	promoter_4363	0	+
chr10	61143024	61143156	promoter_4364	0	+
chr10	61968888	61969217	promoter_4401	0	+
chr10	61970390	61970774	promoter_4402	0	+
chr10	62383047	62383574	promoter_4425	0	+
chr10	62409466	62410345	promoter_4427	0	+
chr10	62706553	62706884	promoter_4441	0	+
chr10	66648428	66648713	promoter_4455	0	+
chr10	67618649	67619092	promoter_4459	0	+
chr10	69559210	69559592	promoter_4467	0	+
chr10	72117587	72118210	promoter_4489	0	+
chr10	74977928	74980861	promoter_4499	0	+
chr10	75159881	75160040	promoter_4509	0	+
chr10	75260819	75261193	promoter_4527	0	+
chr10	75296415	75297660	promoter_4529	0	+
chr10	75299450	75299943	promoter_4530	0	+
chr10	75398608	75399343	promoter_4540	0	+
chr10	75399793	75402929	promoter_4541	0	+
chr10	75930920	75931824	promoter_4553	0	+
chr10	75994343	75994350	promoter_4557	0	+
chr10	76722035	76722176	promoter_4559	0	+
chr10	77044431	77044782	promoter_4566	0	+
chr10	77068973	77069334	promoter_4570	0	+
chr10	77085033	77085079	promoter_4573	0	+
chr10	79131694	79132483	promoter_4608	0	+
chr10	79167201	79168528	promoter_4611	0	+
chr10	79168976	79169085	promoter_4612	0	+
chr10	79317327	79317431	promoter_4617	0	+
chr10	79422876	79422987	promoter_4626	0	+
chr10	79459189	79459319	promoter_4629	0	+
chr10	79459967	79460244	promoter_4630	0	+
chr10	79516298	79516431	promoter_4644	0	+
chr10	79516930	79518215	promoter_4645	0	+
chr10	79578494	79580663	promoter_4650	0	+
chr10	79605030	79605349	promoter_4656	0	+
chr10	79612186	79612486	promoter_4660	0	+
chr10	79630527	79630584	promoter_4663	0	+
chr10	79689225	79689438	promoter_4665	0	+
chr10	79711858	79712222	promoter_4670	0	+
chr10	79727778	79727921	promoter_4675	0	+
chr10	79755154	79755604	promoter_4681	0	+
chr10	79782928	79783180	promoter_4684	0	+
chr10	79883734	79884487	promoter_4698	0	+
chr10	79896204	79896857	promoter_4700	0	+
chr10	80065622	80065684	promoter_4708	0	+
chr10	80164869	80165561	promoter_4720	0	+
chr10	80260331	80261536	promoter_4739	0	+
chr10	80289131	80290579	promoter_4741	0	+
chr10	80317363	80318090	promoter_4744	0	+
chr10	80319770	80320992	promoter_4745	0	+
chr10	80362657	80363455	promoter_4750	0	+
chr10	80532810	80532900	promoter_4758	0	+
chr10	80568668	80569802	promoter_4759	0	+
chr10	80597593	80598622	promoter_4767	0	+
chr10	80599199	80599478	promoter_4768	0	+
chr10	80639369	80639467	promoter_4775	0	+
chr10	80645740	80646059	promoter_4778	0	+
chr10	80729512	80729535	promoter_4782	0	+
chr10	80730937	80730984	promoter_4783	0	+
chr10	80783936	80784082	promoter_4784	0	+
chr10	80809644	80809797	promoter_4789	0	+
chr10	80811266	80812926	promoter_4790	0	+
chr10	80840578	80841909	promoter_4797	0	+
chr10	80846558	80847248	promoter_4799	0	+
chr10	81069022	81069128	promoter_4807	0	+
chr10	82092526	82092605	promoter_4814	0	+
chr10	82161817	82161958	promoter_4817	0	+
chr10	82321596	82322043	promoter_4828	0	+
chr10	82822954	82822996	promoter_4839	0	+
chr10	83006689	83006748	promoter_4840	0	+
chr10	84037729	84038759	promoter_4841	0	+
chr10	84039602	84040049	promoter_4842	0	+
chr10	84085076	84085199	promoter_4852	0	+
chr10	84102354	84102580	promoter_4853	0	+
chr10	84162949	84163237	promoter_4854	0	+
chr10	85334564	85334752	promoter_4860	0	+
chr10	85484567	85485121	promoter_4870	0	+
chr10	85488569	85489761	promoter_4872	0	+
chr10	87609140	87609816	promoter_4902	0	+
chr10	87663833	87663963	promoter_4903	0	+
chr10	88194089	88194305	promoter_4908	0	+
chr10	90585954	90586397	promoter_4936	0	+
chr10	92606488	92606600	promoter_4957	0	+
chr10	92623417	92624330	promoter_4958	0	+
chr10	92916130	92916362	promoter_4965	0	+
chr10	93351336	93354084	promoter_4990	0	+
chr10	93498175	93499015	promoter_4994	0	+
chr10	93661098	93661873	promoter_4998	0	+
chr10	94151637	94151770	promoter_5000	0	+
chr10	94977625	94977804	promoter_5010	0	+
chr10	96079637	96080094	promoter_5022	0	+
chr10	96080919	96081858	promoter_5023	0	+
chr10	98377302	98377406	promoter_5024	0	+
chr10	98569485	98570803	promoter_5027	0	+
chr10	99950003	99950279	promoter_5033	0	+
chr10	105278175	105278683	promoter_5044	0	+
chr10	110182488	110182707	promoter_5054	0	+
chr10	110910316	110910387	promoter_5080	0	+
chr10	111409715	111409844	promoter_5085	0	+
chr10	114820601	114822037	promoter_5103	0	+
chr10	114822530	114823003	promoter_5104	0	+
chr10	115254291	115254825	promoter_5106	0	+
chr10	116499872	116500314	promoter_5131	0	+
chr10	117578843	117578992	promoter_5175	0	+
chr10	119645806	119645988	promoter_5192	0	+
chr10	119664096	119664500	promoter_5195	0	+
chr10	121176983	121177013	promoter_5218	0	+
chr10	126500558	126502280	promoter_5249	0	+
chr10	126507176	126507553	promoter_5252	0	+
chr10	126703345	126703876	promoter_5272	0	+
chr10	126726426	126727127	promoter_5282	0	+
chr10	126727654	126734996	promoter_5283	0	+
chr10	127080025	127080158	promoter_5296	0	+
chr10	127114093	127114712	promoter_5301	0	+
chr10	127452207	127452400	promoter_5311	0	+
chr10	127472374	127474537	promoter_5318	0	+
chr10	127496175	127496242	promoter_5321	0	+
chr10	127520312	127520506	promoter_5323	0	+
chr10	127520948	127521521	promoter_5324	0	+
chr10	127528231	127530507	promoter_5330	0	+
chr10	127668568	127669744	promoter_5340	0	+
chr10	127707551	127707699	promoter_5344	0	+
chr10	127740390	127740448	promoter_5345	0	+
chr10	127759502	127759784	promoter_5348	0	+
chr10	127774761	127774997	promoter_5351	0	+
chr10	127846296	127846586	promoter_5364	0	+
chr10	127848696	127848853	promoter_5365	0	+
chr10	127930326	127931050	promoter_5378	0	+
chr10	128184907	128184943	promoter_5407	0	+
chr10	128185552	128185584	promoter_5408	0	+
chr10	128242586	128242709	promoter_5411	0	+
chr10	128257036	128259143	promoter_5414	0	+
chr10	128360429	128360463	promoter_5419	0	+
chr10	4540343	4541704	promoter_5425	0	-
chr10	5913479	5914105	promoter_5436	0	-
chr10	6372724	6373454	promoter_5441	0	-
chr10	7511998	7513540	promoter_5467	0	-
chr10	12683872	12684055	promoter_5489	0	-
chr10	12912564	12912976	promoter_5492	0	-
chr10	13272795	13273389	promoter_5498	0	-
chr10	17742664	17743218	promoter_5512	0	-
chr10	17954739	17955007	promoter_5513	0	-
chr10	19627271	19627485	promoter_5517	0	-
chr10	22451041	22451270	promoter_5554	0	-
chr10	25017722	25018310	promoter_5576	0	-
chr10	25018849	25019085	promoter_5577	0	-
chr10	29081798	29081882	promoter_5588	0	-
chr10	29920215	29920426	promoter_5590	0	-
chr10	30319802	30320797	promoter_5591	0	-
chr10	30338154	30338338	promoter_5592	0	-
chr10	30521616	30523161	promoter_5604	0	-
chr10	33670353	33671077	promoter_5610	0	-
chr10	33739189	33739327	promoter_5611	0	-
chr10	34138187	34138380	promoter_5616	0	-
chr10	39451741	39451814	promoter_5629	0	-
chr10	39861059	39861814	promoter_5651	0	-
chr10	39966624	39966850	promoter_5653	0	-
chr10	39977073	39977514	promoter_5654	0	-
chr10	40021671	40022327	promoter_5656	0	-
chr10	40602705	40603169	promoter_5663	0	-
chr10	40909283	40909918	promoter_5666	0	-
chr10	40940741	40941729	promoter_5668	0	-
chr10	41022837	41023062	promoter_5670	0	-
chr10	41773953	41775281	promoter_5691	0	-
chr10	41984870	41986080	promoter_5699	0	-
chr10	41992759	41995442	promoter_5700	0	-
chr10	41996188	41996503	promoter_5701	0	-
chr10	42198215	42198242	promoter_5703	0	-
chr10	43260757	43260821	promoter_5716	0	-
chr10	43298794	43300656	promoter_5717	0	-
chr10	43621501	43622335	promoter_5744	0	-
chr10	53316718	53316881	promoter_5782	0	-
chr10	53349459	53349806	promoter_5786	0	-
chr10	53763268	53763385	promoter_5794	0	-
chr10	53795516	53795569	promoter_5796	0	-
chr10	57252058	57252360	promoter_5806	0	-
chr10	59465432	59465879	promoter_5865	0	-
chr10	60610308	60610399	promoter_5885	0	-
chr10	60914249	60915242	promoter_5889	0	-
chr10	61790311	61790427	promoter_5921	0	-
chr10	61802790	61803522	promoter_5922	0	-
chr10	61805232	61805538	promoter_5924	0	-
chr10	61949427	61949552	promoter_5930	0	-
chr10	61969301	61971024	promoter_5934	0	-
chr10	62040723	62041212	promoter_5938	0	-
chr10	62064885	62065070	promoter_5941	0	-
chr10	62113904	62113981	promoter_5942	0	-
chr10	62254972	62255218	promoter_5954	0	-
chr10	62486350	62486642	promoter_5966	0	-
chr10	68815031	68816025	promoter_5995	0	-
chr10	70700392	70700911	promoter_6002	0	-
chr10	70807550	70807618	promoter_6004	0	-
chr10	74978227	74980098	promoter_6015	0	-
chr10	74980624	74980864	promoter_6016	0	-
chr10	75106698	75106759	promoter_6021	0	-
chr10	75226675	75227498	promoter_6038	0	-
chr10	75235535	75236168	promoter_6039	0	-
chr10	75297030	75297672	promoter_6042	0	-
chr10	75299955	75300176	promoter_6043	0	-
chr10	75322930	75323032	promoter_6045	0	-
chr10	75383769	75384602	promoter_6050	0	-
chr10	75399924	75402834	promoter_6052	0	-
chr10	75905288	75905673	promoter_6063	0	-
chr10	76721810	76721857	promoter_6071	0	-
chr10	76978357	76978586	promoter_6076	0	-
chr10	77472426	77472492	promoter_6093	0	-
chr10	77632166	77632587	promoter_6095	0	-
chr10	77647817	77647909	promoter_6098	0	-
chr10	77679536	77680212	promoter_6108	0	-
chr10	77718655	77718717	promoter_6112	0	-
chr10	77875410	77875783	promoter_6128	0	-
chr10	79502360	79502621	promoter_6171	0	-
chr10	79565394	79565472	promoter_6178	0	-
chr10	79578670	79579995	promoter_6180	0	-
chr10	79783078	79783307	promoter_6212	0	-
chr10	79869453	79869589	promoter_6221	0	-
chr10	79883836	79884772	promoter_6230	0	-
chr10	79896105	79896735	promoter_6233	0	-
chr10	80024036	80024541	promoter_6236	0	-
chr10	80039586	80040095	promoter_6238	0	-
chr10	80164542	80164643	promoter_6252	0	-
chr10	80260399	80261545	promoter_6268	0	-
chr10	80363437	80363659	promoter_6283	0	-
chr10	80522871	80522947	promoter_6286	0	-
chr10	80630463	80630591	promoter_6300	0	-
chr10	80729542	80729682	promoter_6305	0	-
chr10	80809119	80809662	promoter_6311	0	-
chr10	80811694	80813219	promoter_6313	0	-
chr10	80840092	80841234	promoter_6320	0	-
chr10	80844763	80844874	promoter_6322	0	-
chr10	81090085	81090405	promoter_6333	0	-
chr10	82085484	82085931	promoter_6337	0	-
chr10	82226755	82226933	promoter_6350	0	-
chr10	82321800	82322187	promoter_6351	0	-
chr10	84590715	84590815	promoter_6388	0	-
chr10	85420437	85420593	promoter_6396	0	-
chr10	86168067	86168715	promoter_6420	0	-
chr10	87609280	87609739	promoter_6434	0	-
chr10	88289559	88289572	promoter_6447	0	-
chr10	88906626	88906719	promoter_6452	0	-
chr10	89148792	89149263	promoter_6456	0	-
chr10	89194977	89195066	promoter_6457	0	-
chr10	90544971	90545930	promoter_6460	0	-
chr10	90585599	90586773	promoter_6465	0	-
chr10	90632391	90634319	promoter_6474	0	-
chr10	90643727	90644826	promoter_6476	0	-
chr10	92185079	92185178	promoter_6479	0	-
chr10	92623273	92623666	promoter_6481	0	-
chr10	93052338	93052429	promoter_6501	0	-
chr10	93142652	93143082	promoter_6505	0	-
chr10	93145207	93145542	promoter_6506	0	-
chr10	93348539	93348849	promoter_6523	0	-
chr10	93350764	93354225	promoter_6525	0	-
chr10	93498467	93498558	promoter_6528	0	-
chr10	94151265	94151334	promoter_6537	0	-
chr10	94964549	94964617	promoter_6545	0	-
chr10	95025335	95026823	promoter_6554	0	-
chr10	95032160	95032480	promoter_6555	0	-
chr10	99949900	99950132	promoter_6566	0	-
chr10	100051407	100051905	promoter_6574	0	-
chr10	110447077	110447092	promoter_6597	0	-
chr10	112365618	112366018	promoter_6627	0	-
chr10	114688453	114688528	promoter_6633	0	-
chr10	114752223	114752664	promoter_6636	0	-
chr10	114799250	114799583	promoter_6637	0	-
chr10	114820947	114822170	promoter_6638	0	-
chr10	116018529	116018576	promoter_6660	0	-
chr10	116499873	116500870	promoter_6670	0	-
chr10	116585534	116585590	promoter_6673	0	-
chr10	116587453	116587543	promoter_6674	0	-
chr10	116661326	116661493	promoter_6678	0	-
chr10	116813919	116814032	promoter_6689	0	-
chr10	117146784	117148180	promoter_6696	0	-
chr10	117229673	117229879	promoter_6701	0	-
chr10	119549520	119550038	promoter_6723	0	-
chr10	120415042	120415669	promoter_6736	0	-
chr10	120416390	120416411	promoter_6737	0	-
chr10	121023411	121023854	promoter_6749	0	-
chr10	121062825	121063566	promoter_6756	0	-
chr10	122632654	122634353	promoter_6779	0	-
chr10	126467647	126467899	promoter_6785	0	-
chr10	126558022	126558237	promoter_6796	0	-
chr10	126642531	126643162	promoter_6804	0	-
chr10	126648410	126648688	promoter_6806	0	-
chr10	126726737	126728224	promoter_6817	0	-
chr10	126748618	126749498	promoter_6827	0	-
chr10	126954420	126959515	promoter_6831	0	-
chr10	127007573	127007638	promoter_6832	0	-
chr10	127929736	127930034	promoter_6931	0	-
chr10	127930613	127930973	promoter_6932	0	-
chr10	127935831	127936654	promoter_6933	0	-
chr10	127962093	127962805	promoter_6938	0	-
chr10	127984466	127984845	promoter_6940	0	-
chr10	127985283	127986255	promoter_6941	0	-
chr10	128002805	128003558	promoter_6945	0	-
chr10	128063196	128063859	promoter_6947	0	-
chr10	128110910	128110991	promoter_6949	0	-
chr10	128133260	128133357	promoter_6952	0	-
chr10	128140765	128142130	promoter_6956	0	-
chr10	128258120	128259527	promoter_6963	0	-
chr11	3352067	3352503	promoter_7000	0	+
chr11	3547588	3548958	promoter_7005	0	+
chr11	3863950	3864008	promoter_7009	0	+
chr11	4060325	4061252	promoter_7022	0	+
chr11	4537281	4537797	promoter_7043	0	+
chr11	4603928	4604208	promoter_7046	0	+
chr11	4604649	4604700	promoter_7047	0	+
chr11	4795308	4795374	promoter_7052	0	+
chr11	4886587	4887127	promoter_7055	0	+
chr11	4908847	4909996	promoter_7056	0	+
chr11	5474070	5474221	promoter_7084	0	+
chr11	5687934	5688580	promoter_7092	0	+
chr11	5855760	5855915	promoter_7099	0	+
chr11	6173741	6174730	promoter_7111	0	+
chr11	6191166	6192830	promoter_7112	0	+
chr11	6288790	6289093	promoter_7128	0	+
chr11	6315724	6315881	promoter_7130	0	+
chr11	6373510	6375071	promoter_7141	0	+
chr11	6446208	6447022	promoter_7144	0	+
chr11	6498026	6499582	promoter_7148	0	+
chr11	11585700	11586928	promoter_7162	0	+
chr11	16850377	16852623	promoter_7186	0	+
chr11	17111869	17111960	promoter_7194	0	+
chr11	17157544	17158282	promoter_7195	0	+
chr11	19824068	19824235	promoter_7200	0	+
chr11	20101264	20102033	promoter_7209	0	+
chr11	20531273	20532906	promoter_7215	0	+
chr11	20816781	20817735	promoter_7220	0	+
chr11	21471758	21472270	promoter_7236	0	+
chr11	22890546	22890867	promoter_7245	0	+
chr11	22898475	22899811	promoter_7248	0	+
chr11	22908397	22908463	promoter_7250	0	+
chr11	23155905	23157217	promoter_7252	0	+
chr11	23206548	23207283	promoter_7268	0	+
chr11	23566170	23566470	promoter_7286	0	+
chr11	26286812	26287330	promoter_7296	0	+
chr11	29030728	29030790	promoter_7313	0	+
chr11	29072402	29073574	promoter_7320	0	+
chr11	29426378	29426670	promoter_7333	0	+
chr11	29445849	29447726	promoter_7337	0	+
chr11	29592911	29593197	promoter_7338	0	+
chr11	30549189	30549628	promoter_7343	0	+
chr11	30853925	30854530	promoter_7362	0	+
chr11	30885729	30886252	promoter_7368	0	+
chr11	31770354	31773365	promoter_7370	0	+
chr11	32105423	32105655	promoter_7379	0	+
chr11	32126469	32128844	promoter_7380	0	+
chr11	32182843	32184403	promoter_7393	0	+
chr11	32185808	32188231	promoter_7395	0	+
chr11	32193260	32194438	promoter_7397	0	+
chr11	32194938	32197220	promoter_7398	0	+
chr11	32199969	32200477	promoter_7400	0	+
chr11	32542831	32542888	promoter_7403	0	+
chr11	35583309	35583367	promoter_7422	0	+
chr11	40546427	40547654	promoter_7450	0	+
chr11	43247207	43247464	promoter_7466	0	+
chr11	44322641	44322695	promoter_7492	0	+
chr11	44325303	44325759	promoter_7493	0	+
chr11	44332920	44334249	promoter_7494	0	+
chr11	45891474	45891562	promoter_7513	0	+
chr11	46250369	46250666	promoter_7517	0	+
chr11	48613811	48614071	promoter_7523	0	+
chr11	48877119	48877599	promoter_7538	0	+
chr11	48900007	48900622	promoter_7539	0	+
chr11	48901190	48901849	promoter_7540	0	+
chr11	49016165	49017171	promoter_7541	0	+
chr11	49660386	49660466	promoter_7554	0	+
chr11	49944895	49945022	promoter_7557	0	+
chr11	50044200	50047143	promoter_7568	0	+
chr11	50138990	50139454	promoter_7582	0	+
chr11	50191177	50191323	promoter_7583	0	+
chr11	50191813	50192130	promoter_7584	0	+
chr11	51076574	51076751	promoter_7589	0	+
chr11	51398259	51398308	promoter_7595	0	+
chr11	51433059	51433520	promoter_7600	0	+
chr11	51577139	51577259	promoter_7606	0	+
chr11	51781152	51781450	promoter_7610	0	+
chr11	51912495	51912634	promoter_7618	0	+
chr11	52044559	52046088	promoter_7626	0	+
chr11	52174551	52174647	promoter_7632	0	+
chr11	52209889	52210407	promoter_7638	0	+
chr11	53138159	53138198	promoter_7650	0	+
chr11	53244078	53244226	promoter_7654	0	+
chr11	53380519	53380909	promoter_7664	0	+
chr11	54336307	54336477	promoter_7688	0	+
chr11	54673763	54673937	promoter_7704	0	+
chr11	54679895	54680451	promoter_7705	0	+
chr11	54911574	54911642	promoter_7712	0	+
chr11	55283146	55284030	promoter_7717	0	+
chr11	57332184	57332207	promoter_7729	0	+
chr11	57917484	57917966	promoter_7754	0	+
chr11	57985119	57985524	promoter_7759	0	+
chr11	58013077	58013250	promoter_7761	0	+
chr11	58028197	58028551	promoter_7763	0	+
chr11	58144206	58145305	promoter_7770	0	+
chr11	58453503	58455646	promoter_7774	0	+
chr11	58660661	58660733	promoter_7779	0	+
chr11	58680726	58680756	promoter_7780	0	+
chr11	58717871	58718230	promoter_7785	0	+
chr11	58731101	58731685	promoter_7786	0	+
chr11	58732370	58733271	promoter_7787	0	+
chr11	58761514	58761836	promoter_7792	0	+
chr11	58762355	58762711	promoter_7793	0	+
chr11	58767395	58769353	promoter_7794	0	+
chr11	59015634	59016060	promoter_7805	0	+
chr11	59021667	59022881	promoter_7807	0	+
chr11	59263546	59263627	promoter_7811	0	+
chr11	59761130	59761959	promoter_7833	0	+
chr11	60013214	60013417	promoter_7836	0	+
chr11	60230046	60231162	promoter_7845	0	+
chr11	60268079	60268181	promoter_7848	0	+
chr11	60350105	60351611	promoter_7850	0	+
chr11	60352141	60352685	promoter_7851	0	+
chr11	60513301	60513363	promoter_7855	0	+
chr11	60590105	60591361	promoter_7864	0	+
chr11	60644168	60644221	promoter_7865	0	+
chr11	60744957	60745759	promoter_7871	0	+
chr11	60749074	60749278	promoter_7872	0	+
chr11	61769887	61772114	promoter_7885	0	+
chr11	61789586	61789616	promoter_7889	0	+
chr11	61973247	61973745	promoter_7909	0	+
chr11	62363431	62367330	promoter_7922	0	+
chr11	62389319	62389502	promoter_7923	0	+
chr11	62415830	62417059	promoter_7924	0	+
chr11	62692954	62693013	promoter_7925	0	+
chr11	63892975	63893067	promoter_7931	0	+
chr11	64792103	64792798	promoter_7932	0	+
chr11	65620669	65620723	promoter_7937	0	+
chr11	68504990	68505676	promoter_7941	0	+
chr11	68715022	68715942	promoter_7963	0	+
chr11	68829381	68829747	promoter_7976	0	+
chr11	68849067	68849801	promoter_7980	0	+
chr11	68859100	68860214	promoter_7981	0	+
chr11	68872523	68873566	promoter_7983	0	+
chr11	68883688	68884938	promoter_7984	0	+
chr11	68908617	68908818	promoter_7988	0	+
chr11	69136525	69139113	promoter_7990	0	+
chr11	69186923	69187017	promoter_7993	0	+
chr11	69208213	69209759	promoter_7995	0	+
chr11	69392256	69392612	promoter_7999	0	+
chr11	69393081	69395321	promoter_8000	0	+
chr11	69399487	69399601	promoter_8001	0	+
chr11	69418791	69419649	promoter_8008	0	+
chr11	69570820	69572362	promoter_8039	0	+
chr11	69651869	69652969	promoter_8040	0	+
chr11	69659829	69660959	promoter_8041	0	+
chr11	69727482	69731519	promoter_8051	0	+
chr11	69733622	69733926	promoter_8053	0	+
chr11	69734607	69735290	promoter_8054	0	+
chr11	69756057	69760390	promoter_8055	0	+
chr11	69793195	69794313	promoter_8061	0	+
chr11	69804458	69805558	promoter_8065	0	+
chr11	69809264	69809617	promoter_8068	0	+
chr11	69827998	69828722	promoter_8073	0	+
chr11	70034699	70034780	promoter_8074	0	+
chr11	70051055	70051120	promoter_8079	0	+
chr11	70051625	70051943	promoter_8080	0	+
chr11	70052403	70053622	promoter_8081	0	+
chr11	70265383	70265464	promoter_8084	0	+
chr11	70338796	70338994	promoter_8086	0	+
chr11	70460738	70461695	promoter_8089	0	+
chr11	70467869	70468277	promoter_8095	0	+
chr11	70783149	70784214	promoter_8109	0	+
chr11	70831858	70833638	promoter_8119	0	+
chr11	72021012	72021271	promoter_8124	0	+
chr11	72115049	72115187	promoter_8127	0	+
chr11	72254842	72255242	promoter_8129	0	+
chr11	72420810	72421117	promoter_8131	0	+
chr11	72502499	72503525	promoter_8135	0	+
chr11	72609719	72610012	promoter_8142	0	+
chr11	72861355	72861719	promoter_8147	0	+
chr11	72990708	72990752	promoter_8154	0	+
chr11	74584335	74584414	promoter_8172	0	+
chr11	74644376	74644866	promoter_8173	0	+
chr11	74738786	74739631	promoter_8178	0	+
chr11	75275103	75275179	promoter_8206	0	+
chr11	75281546	75281620	promoter_8207	0	+
chr11	75300298	75300684	promoter_8209	0	+
chr11	75444453	75444627	promoter_8220	0	+
chr11	75465014	75465534	promoter_8223	0	+
chr11	75468300	75468396	promoter_8224	0	+
chr11	75492944	75493154	promoter_8226	0	+
chr11	75546247	75546662	promoter_8229	0	+
chr11	76057236	76057405	promoter_8247	0	+
chr11	76220473	76220846	promoter_8248	0	+
chr11	76759155	76759359	promoter_8258	0	+
chr11	77499638	77500006	promoter_8279	0	+
chr11	77576809	77576851	promoter_8282	0	+
chr11	77879251	77879714	promoter_8297	0	+
chr11	77883391	77883503	promoter_8299	0	+
chr11	77886113	77887651	promoter_8300	0	+
chr11	77989520	77991727	promoter_8306	0	+
chr11	77992166	77995586	promoter_8307	0	+
chr11	78059030	78059540	promoter_8317	0	+
chr11	78115072	78115506	promoter_8327	0	+
chr11	78141935	78142549	promoter_8332	0	+
chr11	78325405	78325779	promoter_8335	0	+
chr11	78349860	78350315	promoter_8336	0	+
chr11	78640057	78640136	promoter_8342	0	+
chr11	78645997	78646192	promoter_8343	0	+
chr11	79806566	79808208	promoter_8360	0	+
chr11	79902899	79903326	promoter_8380	0	+
chr11	80196128	80197414	promoter_8396	0	+
chr11	80242103	80242253	promoter_8408	0	+
chr11	83037032	83037229	promoter_8436	0	+
chr11	83037663	83038572	promoter_8437	0	+
chr11	83104899	83106217	promoter_8454	0	+
chr11	83112016	83112614	promoter_8456	0	+
chr11	83115870	83116314	promoter_8457	0	+
chr11	83286574	83286677	promoter_8461	0	+
chr11	83567202	83567260	promoter_8471	0	+
chr11	83755584	83755670	promoter_8473	0	+
chr11	84631938	84640797	promoter_8488	0	+
chr11	84641248	84642462	promoter_8489	0	+
chr11	84953342	84953782	promoter_8537	0	+
chr11	85124726	85126068	promoter_8545	0	+
chr11	85153061	85153295	promoter_8547	0	+
chr11	85166270	85166737	promoter_8549	0	+
chr11	86014831	86015725	promoter_8561	0	+
chr11	86358066	86358748	promoter_8583	0	+
chr11	86399956	86400087	promoter_8586	0	+
chr11	86476993	86477114	promoter_8593	0	+
chr11	86496586	86498437	promoter_8597	0	+
chr11	86922039	86923567	promoter_8637	0	+
chr11	86940653	86940866	promoter_8641	0	+
chr11	87235975	87236505	promoter_8657	0	+
chr11	87405635	87405704	promoter_8660	0	+
chr11	87551008	87552118	promoter_8665	0	+
chr11	87569066	87569538	promoter_8667	0	+
chr11	87860388	87861433	promoter_8670	0	+
chr11	88017885	88017989	promoter_8676	0	+
chr11	88835241	88835403	promoter_8685	0	+
chr11	88860714	88861381	promoter_8687	0	+
chr11	88878168	88881163	promoter_8689	0	+
chr11	93746892	93747420	promoter_8714	0	+
chr11	93857585	93857748	promoter_8723	0	+
chr11	94072748	94072752	promoter_8727	0	+
chr11	94852234	94852969	promoter_8756	0	+
chr11	94859125	94859739	promoter_8759	0	+
chr11	94862489	94862665	promoter_8761	0	+
chr11	94870800	94872208	promoter_8765	0	+
chr11	95171098	95172156	promoter_8779	0	+
chr11	95198157	95198962	promoter_8780	0	+
chr11	95199447	95202431	promoter_8781	0	+
chr11	95245950	95246303	promoter_8795	0	+
chr11	95275384	95275844	promoter_8798	0	+
chr11	95528298	95528331	promoter_8804	0	+
chr11	95638797	95639694	promoter_8807	0	+
chr11	95669240	95670792	promoter_8808	0	+
chr11	95685813	95686386	promoter_8809	0	+
chr11	95720153	95720558	promoter_8816	0	+
chr11	95896202	95896650	promoter_8817	0	+
chr11	96650420	96650652	promoter_8828	0	+
chr11	96777077	96778062	promoter_8837	0	+
chr11	96902875	96902960	promoter_8846	0	+
chr11	97177123	97177224	promoter_8863	0	+
chr11	97303002	97303250	promoter_8865	0	+
chr11	97304195	97304477	promoter_8866	0	+
chr11	97307712	97307830	promoter_8868	0	+
chr11	97564712	97565182	promoter_8882	0	+
chr11	97888015	97888477	promoter_8892	0	+
chr11	98064616	98065715	promoter_8906	0	+
chr11	98219741	98219798	promoter_8912	0	+
chr11	98412408	98412719	promoter_8914	0	+
chr11	98441424	98444819	promoter_8915	0	+
chr11	98447912	98448444	promoter_8917	0	+
chr11	98543877	98544141	promoter_8919	0	+
chr11	98671048	98671787	promoter_8933	0	+
chr11	98724909	98725663	promoter_8940	0	+
chr11	98768970	98770138	promoter_8942	0	+
chr11	98771112	98772796	promoter_8943	0	+
chr11	100181296	100183231	promoter_8979	0	+
chr11	100484183	100484303	promoter_8995	0	+
chr11	100721781	100721966	promoter_9007	0	+
chr11	100870750	100870931	promoter_9009	0	+
chr11	100943894	100943977	promoter_9023	0	+
chr11	100948562	100949091	promoter_9024	0	+
chr11	100980858	100982270	promoter_9033	0	+
chr11	101114947	101115487	promoter_9044	0	+
chr11	101139291	101140627	promoter_9048	0	+
chr11	101162407	101163481	promoter_9053	0	+
chr11	101177118	101179038	promoter_9054	0	+
chr11	101286386	101286404	promoter_9063	0	+
chr11	101303535	101304205	promoter_9064	0	+
chr11	101309700	101309873	promoter_9066	0	+
chr11	101412612	101414268	promoter_9086	0	+
chr11	101488196	101489758	promoter_9101	0	+
chr11	101594213	101594498	promoter_9104	0	+
chr11	102110168	102110403	promoter_9126	0	+
chr11	102146199	102147021	promoter_9128	0	+
chr11	102291778	102291830	promoter_9151	0	+
chr11	102295344	102296593	promoter_9152	0	+
chr11	102889148	102890291	promoter_9198	0	+
chr11	102976615	102979348	promoter_9213	0	+
chr11	102994045	102994884	promoter_9215	0	+
chr11	103827869	103828365	promoter_9234	0	+
chr11	104987785	104987830	promoter_9251	0	+
chr11	105898173	105899279	promoter_9261	0	+
chr11	105927312	105927758	promoter_9266	0	+
chr11	106077336	106077802	promoter_9277	0	+
chr11	106078285	106078456	promoter_9278	0	+
chr11	106117157	106117521	promoter_9284	0	+
chr11	106362224	106362236	promoter_9288	0	+
chr11	107331205	107331830	promoter_9317	0	+
chr11	107340782	107340995	promoter_9318	0	+
chr11	109224225	109225327	promoter_9324	0	+
chr11	109301417	109301480	promoter_9331	0	+
chr11	109474342	109475106	promoter_9352	0	+
chr11	109511821	109512378	promoter_9354	0	+
chr11	114529852	114530043	promoter_9377	0	+
chr11	115024652	115025220	promoter_9381	0	+
chr11	115048390	115048838	promoter_9384	0	+
chr11	115265040	115265244	promoter_9385	0	+
chr11	115336998	115337028	promoter_9391	0	+
chr11	115351772	115353044	promoter_9392	0	+
chr11	115375262	115375599	promoter_9398	0	+
chr11	115425546	115425872	promoter_9403	0	+
chr11	115465265	115465598	promoter_9415	0	+
chr11	115626708	115626844	promoter_9430	0	+
chr11	115760928	115761846	promoter_9437	0	+
chr11	115762431	115763208	promoter_9438	0	+
chr11	115794109	115795297	promoter_9440	0	+
chr11	115891385	115891760	promoter_9443	0	+
chr11	115999557	116000049	promoter_9453	0	+
chr11	116059091	116060269	promoter_9462	0	+
chr11	116294715	116294898	promoter_9476	0	+
chr11	116295545	116295815	promoter_9477	0	+
chr11	116393403	116393847	promoter_9479	0	+
chr11	116394470	116395595	promoter_9480	0	+
chr11	116396057	116396306	promoter_9481	0	+
chr11	116532971	116532997	promoter_9497	0	+
chr11	116703704	116704030	promoter_9499	0	+
chr11	116704708	116705031	promoter_9500	0	+
chr11	116713980	116715181	promoter_9503	0	+
chr11	116975995	116976040	promoter_9505	0	+
chr11	116976530	116976992	promoter_9506	0	+
chr11	117640029	117645464	promoter_9524	0	+
chr11	117658929	117659075	promoter_9531	0	+
chr11	117685980	117687417	promoter_9541	0	+
chr11	117689411	117689820	promoter_9542	0	+
chr11	117690281	117694358	promoter_9543	0	+
chr11	117695977	117697883	promoter_9544	0	+
chr11	117698948	117701042	promoter_9545	0	+
chr11	117710525	117711882	promoter_9546	0	+
chr11	117861799	117862406	promoter_9549	0	+
chr11	118338138	118338300	promoter_9558	0	+
chr11	119254215	119254409	promoter_9565	0	+
chr11	119532523	119532562	promoter_9575	0	+
chr11	119960225	119960499	promoter_9579	0	+
chr11	120319189	120319644	promoter_9595	0	+
chr11	120327996	120329073	promoter_9598	0	+
chr11	120345892	120346056	promoter_9603	0	+
chr11	120353173	120353322	promoter_9605	0	+
chr11	120459545	120460148	promoter_9618	0	+
chr11	120485803	120486746	promoter_9627	0	+
chr11	120489695	120491155	promoter_9630	0	+
chr11	120491797	120491923	promoter_9631	0	+
chr11	120492377	120494086	promoter_9632	0	+
chr11	120495036	120495473	promoter_9633	0	+
chr11	120534394	120534905	promoter_9636	0	+
chr11	120575254	120575296	promoter_9640	0	+
chr11	120645572	120645624	promoter_9644	0	+
chr11	121098455	121100039	promoter_9668	0	+
chr11	121282706	121282908	promoter_9682	0	+
chr11	121295632	121296472	promoter_9688	0	+
chr11	121313130	121313339	promoter_9698	0	+
chr11	121410521	121411401	promoter_9702	0	+
chr11	3166365	3166586	promoter_9721	0	-
chr11	3309126	3309535	promoter_9726	0	-
chr11	3352273	3352812	promoter_9727	0	-
chr11	3995237	3995411	promoter_9742	0	-
chr11	3996657	3998413	promoter_9743	0	-
chr11	4018666	4018805	promoter_9749	0	-
chr11	4060273	4061157	promoter_9751	0	-
chr11	4604165	4604369	promoter_9782	0	-
chr11	4748920	4749423	promoter_9789	0	-
chr11	4998284	4999865	promoter_9818	0	-
chr11	5441695	5442260	promoter_9823	0	-
chr11	5607312	5607671	promoter_9831	0	-
chr11	5641118	5641491	promoter_9833	0	-
chr11	5778094	5778249	promoter_9842	0	-
chr11	6099670	6100445	promoter_9851	0	-
chr11	6167742	6167752	promoter_9852	0	-
chr11	6173851	6174906	promoter_9854	0	-
chr11	6343987	6344410	promoter_9879	0	-
chr11	6428204	6428776	promoter_9885	0	-
chr11	6498380	6499822	promoter_9891	0	-
chr11	6525795	6526075	promoter_9893	0	-
chr11	8911043	8911253	promoter_9898	0	-
chr11	11708905	11708984	promoter_9914	0	-
chr11	16402952	16403827	promoter_9918	0	-
chr11	16405912	16408679	promoter_9919	0	-
chr11	16850919	16852307	promoter_9924	0	-
chr11	17111031	17112436	promoter_9930	0	-
chr11	17853391	17853894	promoter_9941	0	-
chr11	20012869	20012948	promoter_9952	0	-
chr11	20641310	20641511	promoter_9965	0	-
chr11	22871887	22872620	promoter_9988	0	-
chr11	22873076	22874678	promoter_9989	0	-
chr11	22881661	22882313	promoter_9990	0	-
chr11	22890384	22890877	promoter_9991	0	-
chr11	23795160	23795296	promoter_10021	0	-
chr11	26493597	26494664	promoter_10039	0	-
chr11	29414576	29415040	promoter_10063	0	-
chr11	29447684	29447924	promoter_10074	0	-
chr11	30549378	30549780	promoter_10078	0	-
chr11	30853920	30854798	promoter_10094	0	-
chr11	30885019	30886550	promoter_10096	0	-
chr11	32147003	32148621	promoter_10121	0	-
chr11	32150134	32151006	promoter_10122	0	-
chr11	32155445	32156392	promoter_10124	0	-
chr11	32164954	32165830	promoter_10125	0	-
chr11	32167053	32168106	promoter_10126	0	-
chr11	32169032	32169781	promoter_10127	0	-
chr11	32183141	32185518	promoter_10129	0	-
chr11	32194824	32197384	promoter_10133	0	-
chr11	33062660	33063124	promoter_10148	0	-
chr11	34647018	34647189	promoter_10159	0	-
chr11	35647894	35648044	promoter_10164	0	-
chr11	40505883	40506846	promoter_10170	0	-
chr11	40546597	40547942	promoter_10185	0	-
chr11	40568516	40568815	promoter_10190	0	-
chr11	43239700	43239768	promoter_10198	0	-
chr11	43561424	43561537	promoter_10217	0	-
chr11	44283075	44285948	promoter_10220	0	-
chr11	45768792	45769022	promoter_10237	0	-
chr11	48684325	48685979	promoter_10255	0	-
chr11	48877380	48877773	promoter_10259	0	-
chr11	48900448	48900693	promoter_10260	0	-
chr11	48901395	48901978	promoter_10261	0	-
chr11	49525883	49526282	promoter_10280	0	-
chr11	50024055	50024326	promoter_10300	0	-
chr11	50138537	50139559	promoter_10317	0	-
chr11	51448962	51449313	promoter_10341	0	-
chr11	51502123	51502170	promoter_10342	0	-
chr11	51813575	51814321	promoter_10359	0	-
chr11	53113599	53113969	promoter_10387	0	-
chr11	53293197	53293859	promoter_10394	0	-
chr11	53294343	53294730	promoter_10395	0	-
chr11	53520651	53520827	promoter_10404	0	-
chr11	53841092	53842430	promoter_10419	0	-
chr11	54674049	54674124	promoter_10435	0	-
chr11	54769563	54769888	promoter_10442	0	-
chr11	57332093	57332718	promoter_10458	0	-
chr11	58135974	58137298	promoter_10499	0	-
chr11	58143732	58144350	promoter_10500	0	-
chr11	58717276	58718453	promoter_10521	0	-
chr11	58767809	58769554	promoter_10528	0	-
chr11	58977632	58978346	promoter_10534	0	-
chr11	59005235	59005337	promoter_10535	0	-
chr11	59015670	59016366	promoter_10537	0	-
chr11	59041684	59041761	promoter_10542	0	-
chr11	59263497	59264235	promoter_10543	0	-
chr11	59622898	59623543	promoter_10553	0	-
chr11	59653174	59653373	promoter_10561	0	-
chr11	60023874	60023942	promoter_10565	0	-
chr11	60034080	60034124	promoter_10566	0	-
chr11	60166348	60166415	promoter_10568	0	-
chr11	60540705	60541026	promoter_10589	0	-
chr11	60590596	60593170	promoter_10590	0	-
chr11	60692262	60693121	promoter_10593	0	-
chr11	60745336	60745770	promoter_10596	0	-
chr11	61307728	61307769	promoter_10604	0	-
chr11	61575520	61575608	promoter_10606	0	-
chr11	62094853	62094895	promoter_10637	0	-
chr11	62270589	62270710	promoter_10648	0	-
chr11	62363866	62366966	promoter_10652	0	-
chr11	62416172	62417194	promoter_10654	0	-
chr11	63892958	63893300	promoter_10659	0	-
chr11	64792326	64792773	promoter_10661	0	-
chr11	68665994	68666645	promoter_10693	0	-
chr11	68821911	68821977	promoter_10702	0	-
chr11	68825650	68825990	promoter_10703	0	-
chr11	68859241	68860639	promoter_10709	0	-
chr11	68884207	68884965	promoter_10713	0	-
chr11	69136906	69139598	promoter_10721	0	-
chr11	69186849	69187222	promoter_10723	0	-
chr11	69208207	69210179	promoter_10725	0	-
chr11	69392294	69393970	promoter_10727	0	-
chr11	69418810	69419500	promoter_10735	0	-
chr11	69476055	69476406	promoter_10743	0	-
chr11	69483675	69484845	promoter_10748	0	-
chr11	69485819	69485924	promoter_10749	0	-
chr11	69495166	69495579	promoter_10753	0	-
chr11	69571087	69572472	promoter_10763	0	-
chr11	69714439	69714945	promoter_10769	0	-
chr11	69727716	69731610	promoter_10773	0	-
chr11	69732653	69735111	promoter_10774	0	-
chr11	69758254	69760950	promoter_10776	0	-
chr11	69761354	69761724	promoter_10777	0	-
chr11	70042147	70042530	promoter_10793	0	-
chr11	70051069	70051944	promoter_10795	0	-
chr11	70053135	70053363	promoter_10797	0	-
chr11	70467308	70468144	promoter_10808	0	-
chr11	70482706	70482910	promoter_10810	0	-
chr11	70782790	70784637	promoter_10819	0	-
chr11	72020744	72021835	promoter_10833	0	-
chr11	72949851	72951788	promoter_10877	0	-
chr11	72989467	72990841	promoter_10878	0	-
chr11	73012522	73012853	promoter_10881	0	-
chr11	74537007	74537854	promoter_10901	0	-
chr11	74992303	74992324	promoter_10918	0	-
chr11	75083904	75083941	promoter_10919	0	-
chr11	75161754	75162207	promoter_10929	0	-
chr11	75263936	75265779	promoter_10938	0	-
chr11	75266670	75268403	promoter_10939	0	-
chr11	75739366	75739484	promoter_10975	0	-
chr11	75780676	75780734	promoter_10976	0	-
chr11	76031018	76031066	promoter_10978	0	-
chr11	76057144	76057939	promoter_10982	0	-
chr11	76577037	76577143	promoter_10987	0	-
chr11	76891908	76891967	promoter_10999	0	-
chr11	77029886	77030298	promoter_11001	0	-
chr11	77886268	77886886	promoter_11032	0	-
chr11	77887630	77887993	promoter_11033	0	-
chr11	77893595	77893887	promoter_11034	0	-
chr11	77991597	77994608	promoter_11040	0	-
chr11	77996382	77997114	promoter_11042	0	-
chr11	78059081	78059857	promoter_11048	0	-
chr11	78325432	78325910	promoter_11068	0	-
chr11	78349753	78350692	promoter_11069	0	-
chr11	78364180	78364248	promoter_11073	0	-
chr11	78798282	78798540	promoter_11084	0	-
chr11	78885115	78885243	promoter_11085	0	-
chr11	79067594	79068208	promoter_11089	0	-
chr11	79775557	79775926	promoter_11091	0	-
chr11	79893999	79894753	promoter_11109	0	-
chr11	79955656	79955676	promoter_11120	0	-
chr11	80191429	80191554	promoter_11121	0	-
chr11	82577735	82579703	promoter_11150	0	-
chr11	82659302	82659815	promoter_11156	0	-
chr11	82661223	82661344	promoter_11157	0	-
chr11	82683772	82684478	promoter_11158	0	-
chr11	82703838	82704145	promoter_11159	0	-
chr11	83037145	83040604	promoter_11168	0	-
chr11	83099808	83100320	promoter_11182	0	-
chr11	83943092	83943105	promoter_11222	0	-
chr11	84326884	84327061	promoter_11225	0	-
chr11	84633128	84642588	promoter_11228	0	-
chr11	84729612	84729992	promoter_11244	0	-
chr11	84917424	84917509	promoter_11265	0	-
chr11	84930565	84930911	promoter_11268	0	-
chr11	84952531	84953963	promoter_11270	0	-
chr11	85048194	85048435	promoter_11272	0	-
chr11	85603861	85603941	promoter_11290	0	-
chr11	86014653	86015120	promoter_11295	0	-
chr11	86358139	86358863	promoter_11312	0	-
chr11	86570426	86571586	promoter_11343	0	-
chr11	86620943	86621151	promoter_11350	0	-
chr11	86887558	86888048	promoter_11353	0	-
chr11	86922148	86923728	promoter_11359	0	-
chr11	87217870	87218032	promoter_11375	0	-
chr11	87236502	87236511	promoter_11376	0	-
chr11	87240328	87240441	promoter_11377	0	-
chr11	88816614	88816731	promoter_11405	0	-
chr11	90499139	90499652	promoter_11413	0	-
chr11	90523956	90524518	promoter_11423	0	-
chr11	90525597	90526098	promoter_11425	0	-
chr11	90548835	90548991	promoter_11434	0	-
chr11	93746386	93747428	promoter_11435	0	-
chr11	93817140	93817319	promoter_11438	0	-
chr11	93829422	93829826	promoter_11441	0	-
chr11	94182484	94183671	promoter_11458	0	-
chr11	94212461	94212572	promoter_11461	0	-
chr11	94317756	94317864	promoter_11467	0	-
chr11	94514780	94515287	promoter_11472	0	-
chr11	95170870	95172412	promoter_11493	0	-
chr11	95198331	95199456	promoter_11494	0	-
chr11	95199930	95202221	promoter_11495	0	-
chr11	95669792	95670929	promoter_11524	0	-
chr11	95926287	95926719	promoter_11536	0	-
chr11	95936709	95937281	promoter_11537	0	-
chr11	96638827	96638875	promoter_11541	0	-
chr11	96690806	96691240	promoter_11551	0	-
chr11	96799270	96802527	promoter_11554	0	-
chr11	96803331	96804338	promoter_11555	0	-
chr11	96804914	96805738	promoter_11556	0	-
chr11	96838960	96839249	promoter_11561	0	-
chr11	97048704	97049324	promoter_11576	0	-
chr11	97627840	97627915	promoter_11607	0	-
chr11	97745101	97745468	promoter_11611	0	-
chr11	98054258	98054621	promoter_11620	0	-
chr11	98261719	98261808	promoter_11631	0	-
chr11	98300038	98300319	promoter_11632	0	-
chr11	98441617	98444083	promoter_11633	0	-
chr11	98444552	98445446	promoter_11634	0	-
chr11	98447741	98448566	promoter_11636	0	-
chr11	98590288	98590744	promoter_11644	0	-
chr11	98883027	98885587	promoter_11678	0	-
chr11	99091716	99092373	promoter_11684	0	-
chr11	100333503	100334056	promoter_11692	0	-
chr11	100388779	100389252	promoter_11695	0	-
chr11	100480925	100480986	promoter_11700	0	-
chr11	100599156	100599517	promoter_11707	0	-
chr11	100923659	100924992	promoter_11729	0	-
chr11	100956281	100956759	promoter_11734	0	-
chr11	100980895	100982316	promoter_11740	0	-
chr11	101087720	101087744	promoter_11751	0	-
chr11	101162830	101163598	promoter_11764	0	-
chr11	101278418	101278741	promoter_11773	0	-
chr11	101412960	101413994	promoter_11790	0	-
chr11	101949752	101950072	promoter_11822	0	-
chr11	102017613	102017699	promoter_11825	0	-
chr11	102046522	102046813	promoter_11827	0	-
chr11	102169167	102171038	promoter_11838	0	-
chr11	102177013	102178055	promoter_11842	0	-
chr11	102179913	102181588	promoter_11844	0	-
chr11	102217120	102227536	promoter_11848	0	-
chr11	102236749	102239198	promoter_11852	0	-
chr11	102266893	102270592	promoter_11855	0	-
chr11	102331432	102331525	promoter_11857	0	-
chr11	102417444	102417516	promoter_11862	0	-
chr11	102558947	102559072	promoter_11863	0	-
chr11	102742209	102742290	promoter_11874	0	-
chr11	102754427	102754711	promoter_11876	0	-
chr11	102756794	102757294	promoter_11878	0	-
chr11	102785572	102787073	promoter_11884	0	-
chr11	102889454	102890943	promoter_11886	0	-
chr11	102976732	102979646	promoter_11901	0	-
chr11	103273947	103274038	promoter_11908	0	-
chr11	103558929	103559282	promoter_11911	0	-
chr11	103815312	103815355	promoter_11914	0	-
chr11	104284897	104286471	promoter_11919	0	-
chr11	104330746	104330759	promoter_11920	0	-
chr11	104411355	104411936	promoter_11931	0	-
chr11	106077470	106078469	promoter_11952	0	-
chr11	106116708	106117715	promoter_11962	0	-
chr11	106133598	106134306	promoter_11967	0	-
chr11	106473900	106474282	promoter_11972	0	-
chr11	106641980	106650905	promoter_11973	0	-
chr11	106859934	106860837	promoter_11984	0	-
chr11	107050579	107050689	promoter_11990	0	-
chr11	107331363	107332071	promoter_11994	0	-
chr11	109333677	109334614	promoter_12021	0	-
chr11	109472575	109472991	promoter_12032	0	-
chr11	113544446	113545437	promoter_12053	0	-
chr11	113545949	113546261	promoter_12054	0	-
chr11	113612066	113613170	promoter_12057	0	-
chr11	115048556	115048734	promoter_12065	0	-
chr11	115280931	115281291	promoter_12074	0	-
chr11	115351921	115353181	promoter_12076	0	-
chr11	115375536	115375746	promoter_12081	0	-
chr11	115396750	115397600	promoter_12083	0	-
chr11	115465023	115466399	promoter_12095	0	-
chr11	115474132	115474554	promoter_12100	0	-
chr11	115489400	115489561	promoter_12102	0	-
chr11	115666450	115666509	promoter_12113	0	-
chr11	115674922	115674976	promoter_12114	0	-
chr11	115794619	115795690	promoter_12119	0	-
chr11	115883852	115885870	promoter_12128	0	-
chr11	115948191	115948332	promoter_12139	0	-
chr11	115999882	116000190	promoter_12140	0	-
chr11	116029150	116029515	promoter_12142	0	-
chr11	116060091	116060141	promoter_12146	0	-
chr11	116134955	116135518	promoter_12148	0	-
chr11	116167744	116168071	promoter_12150	0	-
chr11	116399164	116401409	promoter_12161	0	-
chr11	116410643	116410740	promoter_12166	0	-
chr11	116441681	116442432	promoter_12172	0	-
chr11	116485394	116485602	promoter_12173	0	-
chr11	116711478	116714411	promoter_12180	0	-
chr11	117639589	117641420	promoter_12202	0	-
chr11	117641906	117645196	promoter_12203	0	-
chr11	117686072	117688326	promoter_12218	0	-
chr11	117689126	117691106	promoter_12219	0	-
chr11	117691819	117694488	promoter_12220	0	-
chr11	117696095	117698072	promoter_12221	0	-
chr11	117699803	117701198	promoter_12222	0	-
chr11	118109843	118109876	promoter_12228	0	-
chr11	118263105	118263361	promoter_12231	0	-
chr11	118279555	118280305	promoter_12233	0	-
chr11	119161233	119161415	promoter_12239	0	-
chr11	119959993	119960551	promoter_12258	0	-
chr11	120012284	120012649	promoter_12262	0	-
chr11	120209819	120209830	promoter_12264	0	-
chr11	120298663	120298917	promoter_12271	0	-
chr11	120319361	120320063	promoter_12272	0	-
chr11	120328024	120328791	promoter_12275	0	-
chr11	120434089	120434262	promoter_12293	0	-
chr11	120458949	120460673	promoter_12297	0	-
chr11	120479010	120479254	promoter_12301	0	-
chr11	120486022	120486930	promoter_12304	0	-
chr11	120489912	120491513	promoter_12306	0	-
chr11	120491973	120494716	promoter_12307	0	-
chr11	120505016	120505064	promoter_12310	0	-
chr11	120656893	120657714	promoter_12319	0	-
chr11	120685419	120685506	promoter_12320	0	-
chr11	120794121	120794189	promoter_12322	0	-
chr11	120842090	120842165	promoter_12328	0	-
chr11	120852309	120852643	promoter_12329	0	-
chr11	121065969	121066024	promoter_12330	0	-
chr11	121090325	121090636	promoter_12333	0	-
chr11	121215553	121216106	promoter_12343	0	-
chr12	3235482	3235824	promoter_12370	0	+
chr12	3426211	3427509	promoter_12379	0	+
chr12	4233541	4234398	promoter_12390	0	+
chr12	4686970	4687031	promoter_12393	0	+
chr12	4824300	4824617	promoter_12397	0	+
chr12	4850132	4850218	promoter_12400	0	+
chr12	8214910	8214998	promoter_12424	0	+
chr12	8680914	8681280	promoter_12427	0	+
chr12	8928464	8929084	promoter_12436	0	+
chr12	8980802	8980870	promoter_12443	0	+
chr12	9036443	9036933	promoter_12444	0	+
chr12	11271575	11273463	promoter_12461	0	+
chr12	17273356	17273430	promoter_12514	0	+
chr12	17354959	17355300	promoter_12516	0	+
chr12	21291867	21292304	promoter_12524	0	+
chr12	21322232	21322355	promoter_12527	0	+
chr12	25336571	25336791	promoter_12543	0	+
chr12	25391792	25394723	promoter_12550	0	+
chr12	25395232	25398664	promoter_12551	0	+
chr12	25516458	25516637	promoter_12553	0	+
chr12	25659764	25659840	promoter_12559	0	+
chr12	27154075	27155389	promoter_12568	0	+
chr12	29334494	29334539	promoter_12578	0	+
chr12	29436658	29436756	promoter_12581	0	+
chr12	31269278	31269426	promoter_12586	0	+
chr12	31758815	31759987	promoter_12595	0	+
chr12	32789531	32791428	promoter_12646	0	+
chr12	32795947	32796059	promoter_12649	0	+
chr12	32807694	32808841	promoter_12654	0	+
chr12	33063558	33064004	promoter_12655	0	+
chr12	33064495	33067360	promoter_12656	0	+
chr12	33639066	33639157	promoter_12660	0	+
chr12	33832548	33832672	promoter_12662	0	+
chr12	33987081	33987413	promoter_12664	0	+
chr12	33999025	33999257	promoter_12665	0	+
chr12	34000001	34000334	promoter_12666	0	+
chr12	34002865	34002962	promoter_12667	0	+
chr12	35731856	35731947	promoter_12677	0	+
chr12	36768767	36768952	promoter_12683	0	+
chr12	36883712	36883834	promoter_12686	0	+
chr12	40949477	40949711	promoter_12697	0	+
chr12	41750676	41750717	promoter_12698	0	+
chr12	45370191	45370287	promoter_12705	0	+
chr12	52449078	52449532	promoter_12715	0	+
chr12	52478501	52478893	promoter_12721	0	+
chr12	52791696	52792255	promoter_12726	0	+
chr12	52801116	52801150	promoter_12727	0	+
chr12	55796501	55796742	promoter_12767	0	+
chr12	56180840	56181679	promoter_12790	0	+
chr12	56256039	56256537	promoter_12795	0	+
chr12	56402966	56404256	promoter_12805	0	+
chr12	56499752	56500298	promoter_12807	0	+
chr12	56937281	56937625	promoter_12816	0	+
chr12	58331387	58331676	promoter_12835	0	+
chr12	60114038	60114584	promoter_12844	0	+
chr12	60162139	60162517	promoter_12848	0	+
chr12	60167909	60168101	promoter_12849	0	+
chr12	60232517	60232580	promoter_12854	0	+
chr12	60235975	60237121	promoter_12855	0	+
chr12	66067765	66068582	promoter_12869	0	+
chr12	66137301	66137799	promoter_12870	0	+
chr12	70259441	70260483	promoter_12897	0	+
chr12	70269301	70270027	promoter_12898	0	+
chr12	70297416	70298014	promoter_12905	0	+
chr12	70328910	70328949	promoter_12915	0	+
chr12	70397830	70398256	promoter_12917	0	+
chr12	70462172	70462352	promoter_12933	0	+
chr12	70473673	70476711	promoter_12934	0	+
chr12	70825932	70826531	promoter_12938	0	+
chr12	71553121	71554445	promoter_12966	0	+
chr12	72038519	72038922	promoter_12974	0	+
chr12	72075350	72075729	promoter_12976	0	+
chr12	72116918	72117146	promoter_12979	0	+
chr12	72238142	72238820	promoter_12986	0	+
chr12	72931927	72932307	promoter_12987	0	+
chr12	73186588	73187093	promoter_12998	0	+
chr12	75065436	75065514	promoter_13006	0	+
chr12	77356225	77356467	promoter_13015	0	+
chr12	77774202	77774722	promoter_13048	0	+
chr12	77775167	77775207	promoter_13049	0	+
chr12	77866469	77866770	promoter_13055	0	+
chr12	77938267	77938451	promoter_13056	0	+
chr12	78009970	78011319	promoter_13059	0	+
chr12	78338737	78339145	promoter_13068	0	+
chr12	78340005	78340205	promoter_13069	0	+
chr12	79451860	79452051	promoter_13074	0	+
chr12	79849833	79849990	promoter_13075	0	+
chr12	79962167	79963409	promoter_13084	0	+
chr12	80012912	80013290	promoter_13094	0	+
chr12	80398304	80398459	promoter_13107	0	+
chr12	81744873	81745936	promoter_13113	0	+
chr12	82043629	82044611	promoter_13119	0	+
chr12	82045390	82046756	promoter_13120	0	+
chr12	82047182	82047625	promoter_13121	0	+
chr12	82633680	82633924	promoter_13130	0	+
chr12	84861366	84861541	promoter_13146	0	+
chr12	84972804	84973299	promoter_13150	0	+
chr12	85029100	85029509	promoter_13160	0	+
chr12	85328640	85328684	promoter_13171	0	+
chr12	85487897	85489321	promoter_13174	0	+
chr12	85626260	85626407	promoter_13184	0	+
chr12	85657752	85658097	promoter_13187	0	+
chr12	85702936	85703068	promoter_13195	0	+
chr12	85758142	85759290	promoter_13198	0	+
chr12	85792434	85792456	promoter_13199	0	+
chr12	86113734	86115715	promoter_13206	0	+
chr12	86451156	86451908	promoter_13222	0	+
chr12	86560420	86561187	promoter_13233	0	+
chr12	86620960	86621256	promoter_13238	0	+
chr12	87165429	87165978	promoter_13249	0	+
chr12	87582804	87582873	promoter_13250	0	+
chr12	88288312	88288414	promoter_13256	0	+
chr12	88488103	88488694	promoter_13258	0	+
chr12	88607356	88607851	promoter_13262	0	+
chr12	88784564	88784890	promoter_13273	0	+
chr12	101121491	101121847	promoter_13325	0	+
chr12	101122333	101122786	promoter_13326	0	+
chr12	101348345	101348426	promoter_13328	0	+
chr12	101437646	101437925	promoter_13334	0	+
chr12	103212978	103214566	promoter_13387	0	+
chr12	103980071	103981951	promoter_13406	0	+
chr12	103995068	103996288	promoter_13408	0	+
chr12	104626827	104627216	promoter_13415	0	+
chr12	104627718	104628060	promoter_13416	0	+
chr12	104631674	104632091	promoter_13417	0	+
chr12	104672384	104673781	promoter_13427	0	+
chr12	105990372	105990487	promoter_13432	0	+
chr12	106257943	106258326	promoter_13441	0	+
chr12	106270881	106271454	promoter_13444	0	+
chr12	106271856	106273107	promoter_13445	0	+
chr12	106276881	106277466	promoter_13447	0	+
chr12	106923335	106923640	promoter_13452	0	+
chr12	107022854	107023108	promoter_13453	0	+
chr12	107248389	107248560	promoter_13459	0	+
chr12	109417715	109418087	promoter_13474	0	+
chr12	110030755	110031259	promoter_13480	0	+
chr12	111723922	111724117	promoter_13491	0	+
chr12	111976148	111976385	promoter_13513	0	+
chr12	112127441	112127510	promoter_13522	0	+
chr12	112680772	112681056	promoter_13531	0	+
chr12	112681930	112682050	promoter_13532	0	+
chr12	112755749	112756445	promoter_13539	0	+
chr12	112775938	112778880	promoter_13540	0	+
chr12	112951459	112951623	promoter_13554	0	+
chr12	113052394	113052503	promoter_13559	0	+
chr12	113883087	113883252	promoter_13565	0	+
chr12	114378710	114378817	promoter_13591	0	+
chr12	114394618	114394660	promoter_13595	0	+
chr12	117285932	117286227	promoter_13608	0	+
chr12	117518905	117519521	promoter_13610	0	+
chr12	117641302	117644342	promoter_13615	0	+
chr12	3308427	3310016	promoter_13644	0	-
chr12	4233612	4234625	promoter_13655	0	-
chr12	4879651	4880193	promoter_13679	0	-
chr12	4880636	4881589	promoter_13680	0	-
chr12	4914162	4914263	promoter_13685	0	-
chr12	11272273	11273093	promoter_13732	0	-
chr12	13255927	13256310	promoter_13760	0	-
chr12	17006630	17007216	promoter_13781	0	-
chr12	21379364	21379470	promoter_13810	0	-
chr12	21422742	21423510	promoter_13812	0	-
chr12	27140762	27141491	promoter_13847	0	-
chr12	27170975	27172022	promoter_13853	0	-
chr12	29320281	29320972	promoter_13858	0	-
chr12	29435039	29435371	promoter_13860	0	-
chr12	31594892	31597159	promoter_13877	0	-
chr12	32036200	32036322	promoter_13892	0	-
chr12	32184409	32184472	promoter_13893	0	-
chr12	32319206	32319523	promoter_13894	0	-
chr12	32635067	32635302	promoter_13903	0	-
chr12	32650526	32650561	promoter_13907	0	-
chr12	32651494	32652413	promoter_13908	0	-
chr12	32702691	32703507	promoter_13914	0	-
chr12	32738688	32739801	promoter_13916	0	-
chr12	32743230	32743315	promoter_13917	0	-
chr12	32745050	32745955	promoter_13918	0	-
chr12	32803413	32808989	promoter_13928	0	-
chr12	32977114	32977400	promoter_13929	0	-
chr12	36883315	36883402	promoter_13963	0	-
chr12	40761178	40764036	promoter_13971	0	-
chr12	40764441	40764515	promoter_13972	0	-
chr12	40949767	40949844	promoter_13975	0	-
chr12	41172357	41172385	promoter_13976	0	-
chr12	45310979	45311092	promoter_13979	0	-
chr12	52792199	52792560	promoter_14012	0	-
chr12	52931180	52931444	promoter_14039	0	-
chr12	52945750	52946130	promoter_14040	0	-
chr12	52952697	52952964	promoter_14041	0	-
chr12	53071888	53072294	promoter_14043	0	-
chr12	53107473	53107500	promoter_14045	0	-
chr12	55757455	55757547	promoter_14047	0	-
chr12	55796638	55796889	promoter_14052	0	-
chr12	55896647	55896704	promoter_14056	0	-
chr12	56086707	56087537	promoter_14074	0	-
chr12	56181073	56181717	promoter_14076	0	-
chr12	56403568	56405300	promoter_14083	0	-
chr12	56593420	56593588	promoter_14091	0	-
chr12	57446484	57446885	promoter_14102	0	-
chr12	58297732	58298335	promoter_14113	0	-
chr12	60112846	60113728	promoter_14123	0	-
chr12	60114318	60115067	promoter_14124	0	-
chr12	60161877	60162662	promoter_14130	0	-
chr12	66066480	66066504	promoter_14154	0	-
chr12	66273438	66274014	promoter_14178	0	-
chr12	70259707	70260577	promoter_14181	0	-
chr12	70284880	70285435	promoter_14186	0	-
chr12	70286216	70287666	promoter_14187	0	-
chr12	70297536	70298165	promoter_14190	0	-
chr12	70328535	70329195	promoter_14196	0	-
chr12	70458058	70458190	promoter_14208	0	-
chr12	70462266	70462470	promoter_14209	0	-
chr12	70683562	70684017	promoter_14213	0	-
chr12	70825809	70826622	promoter_14215	0	-
chr12	70858350	70859100	promoter_14222	0	-
chr12	70859618	70860578	promoter_14223	0	-
chr12	70891396	70892357	promoter_14224	0	-
chr12	70993507	70994330	promoter_14244	0	-
chr12	71553275	71554706	promoter_14252	0	-
chr12	72237359	72237691	promoter_14284	0	-
chr12	74387669	74387725	promoter_14310	0	-
chr12	76697220	76697244	promoter_14319	0	-
chr12	76835935	76836294	promoter_14322	0	-
chr12	77810096	77811072	promoter_14367	0	-
chr12	78062801	78063444	promoter_14379	0	-
chr12	79962411	79963555	promoter_14397	0	-
chr12	80007911	80007993	promoter_14409	0	-
chr12	80190617	80190707	promoter_14412	0	-
chr12	80273192	80273916	promoter_14413	0	-
chr12	80292741	80292873	promoter_14415	0	-
chr12	80397260	80397295	promoter_14416	0	-
chr12	81744778	81745916	promoter_14424	0	-
chr12	82585921	82586124	promoter_14434	0	-
chr12	82695954	82696064	promoter_14440	0	-
chr12	84765396	84765834	promoter_14442	0	-
chr12	84828667	84828719	promoter_14443	0	-
chr12	84938009	84938194	promoter_14448	0	-
chr12	85262779	85262865	promoter_14471	0	-
chr12	85487789	85489994	promoter_14474	0	-
chr12	85491837	85493375	promoter_14476	0	-
chr12	85534610	85535013	promoter_14480	0	-
chr12	85559793	85559883	promoter_14481	0	-
chr12	85626195	85626460	promoter_14484	0	-
chr12	85749933	85749981	promoter_14504	0	-
chr12	86113353	86115985	promoter_14511	0	-
chr12	86311090	86312684	promoter_14520	0	-
chr12	86621022	86621404	promoter_14546	0	-
chr12	86715533	86715684	promoter_14549	0	-
chr12	87165451	87165931	promoter_14553	0	-
chr12	88164933	88165173	promoter_14561	0	-
chr12	88488390	88488793	promoter_14565	0	-
chr12	88607166	88608092	promoter_14570	0	-
chr12	88813188	88813301	promoter_14590	0	-
chr12	92622682	92623223	promoter_14600	0	-
chr12	92826960	92827395	promoter_14605	0	-
chr12	92828034	92828472	promoter_14606	0	-
chr12	93087495	93087803	promoter_14608	0	-
chr12	101121592	101122708	promoter_14630	0	-
chr12	101397751	101397871	promoter_14639	0	-
chr12	101963231	101963379	promoter_14644	0	-
chr12	102192191	102192451	promoter_14659	0	-
chr12	102194415	102194991	promoter_14660	0	-
chr12	102266454	102267109	promoter_14665	0	-
chr12	102321589	102322621	promoter_14676	0	-
chr12	103150991	103151352	promoter_14678	0	-
chr12	103196376	103196437	promoter_14680	0	-
chr12	103677869	103678009	promoter_14694	0	-
chr12	103980559	103981857	promoter_14697	0	-
chr12	104663968	104664125	promoter_14718	0	-
chr12	106248239	106248812	promoter_14727	0	-
chr12	106258114	106258624	promoter_14728	0	-
chr12	106269493	106269516	promoter_14729	0	-
chr12	109417053	109417458	promoter_14765	0	-
chr12	110132300	110132370	promoter_14779	0	-
chr12	111929065	111934667	promoter_14801	0	-
chr12	112127282	112127358	promoter_14812	0	-
chr12	112214806	112217184	promoter_14816	0	-
chr12	112755903	112756732	promoter_14831	0	-
chr12	112951274	112951602	promoter_14845	0	-
chr12	113052049	113052103	promoter_14854	0	-
chr12	117501447	117501503	promoter_14904	0	-
chr12	117643473	117644566	promoter_14911	0	-
chr12	119539715	119539905	promoter_14936	0	-
chr13	3536958	3537696	promoter_14939	0	+
chr13	5860727	5860783	promoter_14966	0	+
chr13	6547359	6547481	promoter_14970	0	+
chr13	8884487	8885208	promoter_14997	0	+
chr13	9092572	9093424	promoter_15003	0	+
chr13	12487644	12487658	promoter_15027	0	+
chr13	13682656	13682710	promoter_15035	0	+
chr13	14046881	14046962	promoter_15037	0	+
chr13	14155094	14156091	promoter_15056	0	+
chr13	14702185	14705933	promoter_15061	0	+
chr13	14722519	14722543	promoter_15066	0	+
chr13	17786775	17787949	promoter_15069	0	+
chr13	18809154	18809191	promoter_15081	0	+
chr13	21271770	21271824	promoter_15090	0	+
chr13	21272314	21272736	promoter_15091	0	+
chr13	21454673	21454829	promoter_15094	0	+
chr13	21807639	21808604	promoter_15104	0	+
chr13	21813889	21814095	promoter_15105	0	+
chr13	21826926	21827131	promoter_15106	0	+
chr13	21845231	21846876	promoter_15109	0	+
chr13	21878971	21879635	promoter_15116	0	+
chr13	21900964	21902304	promoter_15117	0	+
chr13	21923617	21923940	promoter_15120	0	+
chr13	21925487	21925624	promoter_15121	0	+
chr13	22127681	22127884	promoter_15124	0	+
chr13	22132152	22132822	promoter_15125	0	+
chr13	22135051	22135345	promoter_15126	0	+
chr13	23515264	23515871	promoter_15132	0	+
chr13	23622318	23622959	promoter_15138	0	+
chr13	23623401	23624094	promoter_15139	0	+
chr13	23625142	23627290	promoter_15140	0	+
chr13	23633912	23635271	promoter_15142	0	+
chr13	23636330	23636610	promoter_15143	0	+
chr13	23643168	23643950	promoter_15144	0	+
chr13	23646898	23647526	promoter_15145	0	+
chr13	23662593	23665055	promoter_15147	0	+
chr13	23665643	23666276	promoter_15148	0	+
chr13	23667323	23668576	promoter_15149	0	+
chr13	23673079	23673649	promoter_15150	0	+
chr13	23712157	23714143	promoter_15154	0	+
chr13	23775996	23776810	promoter_15155	0	+
chr13	23830672	23832269	promoter_15159	0	+
chr13	23838527	23838775	promoter_15161	0	+
chr13	23842942	23844528	promoter_15162	0	+
chr13	23848632	23848907	promoter_15163	0	+
chr13	23854844	23856033	promoter_15165	0	+
chr13	24893004	24895277	promoter_15176	0	+
chr13	24922829	24924573	promoter_15183	0	+
chr13	30427600	30428541	promoter_15196	0	+
chr13	33060423	33060860	promoter_15212	0	+
chr13	33085275	33085621	promoter_15217	0	+
chr13	33095799	33096467	promoter_15218	0	+
chr13	34129494	34129524	promoter_15229	0	+
chr13	34254817	34255088	promoter_15233	0	+
chr13	34435119	34436233	promoter_15243	0	+
chr13	34967340	34967512	promoter_15246	0	+
chr13	36149009	36149249	promoter_15270	0	+
chr13	36208807	36209797	promoter_15272	0	+
chr13	36295134	36295206	promoter_15274	0	+
chr13	38128780	38129380	promoter_15288	0	+
chr13	38296778	38296925	promoter_15297	0	+
chr13	38750776	38750784	promoter_15308	0	+
chr13	41096353	41097000	promoter_15312	0	+
chr13	41111611	41111959	promoter_15317	0	+
chr13	41112378	41113814	promoter_15318	0	+
chr13	43493736	43494159	promoter_15325	0	+
chr13	44824863	44825038	promoter_15333	0	+
chr13	44825969	44827158	promoter_15334	0	+
chr13	44964938	44965272	promoter_15335	0	+
chr13	45485105	45485375	promoter_15336	0	+
chr13	45485924	45487276	promoter_15337	0	+
chr13	45499539	45499920	promoter_15338	0	+
chr13	45501102	45501399	promoter_15339	0	+
chr13	45641341	45641593	promoter_15344	0	+
chr13	46820391	46820856	promoter_15354	0	+
chr13	49063772	49064812	promoter_15385	0	+
chr13	49436971	49437224	promoter_15388	0	+
chr13	49747951	49748882	promoter_15400	0	+
chr13	49777466	49777588	promoter_15403	0	+
chr13	51740628	51742356	promoter_15410	0	+
chr13	51747071	51747143	promoter_15413	0	+
chr13	51942041	51943612	promoter_15415	0	+
chr13	54167232	54167278	promoter_15423	0	+
chr13	54691052	54692337	promoter_15435	0	+
chr13	54723146	54723305	promoter_15440	0	+
chr13	54782046	54782749	promoter_15448	0	+
chr13	55206640	55206865	promoter_15460	0	+
chr13	55283802	55283941	promoter_15463	0	+
chr13	55311868	55312197	promoter_15464	0	+
chr13	55313104	55313829	promoter_15465	0	+
chr13	55421870	55423638	promoter_15473	0	+
chr13	55463369	55464069	promoter_15483	0	+
chr13	55636463	55637712	promoter_15493	0	+
chr13	55694498	55694953	promoter_15497	0	+
chr13	55724343	55724588	promoter_15501	0	+
chr13	55736363	55736450	promoter_15503	0	+
chr13	55815959	55816132	promoter_15514	0	+
chr13	58258650	58259597	promoter_15518	0	+
chr13	58503591	58504081	promoter_15530	0	+
chr13	59686608	59687010	promoter_15541	0	+
chr13	59841020	59841065	promoter_15551	0	+
chr13	61905613	61905708	promoter_15582	0	+
chr13	62117268	62117320	promoter_15584	0	+
chr13	62231232	62231298	promoter_15588	0	+
chr13	64533699	64533821	promoter_15620	0	+
chr13	65379926	65380167	promoter_15628	0	+
chr13	67033512	67034593	promoter_15641	0	+
chr13	68721092	68721145	promoter_15664	0	+
chr13	73465785	73466026	promoter_15679	0	+
chr13	73468422	73469251	promoter_15680	0	+
chr13	73604683	73605088	promoter_15681	0	+
chr13	73637564	73638000	promoter_15689	0	+
chr13	74075014	74076676	promoter_15704	0	+
chr13	74777257	74777321	promoter_15750	0	+
chr13	76154620	76155922	promoter_15791	0	+
chr13	76235879	76236242	promoter_15795	0	+
chr13	77847699	77848105	promoter_15803	0	+
chr13	81022547	81023178	promoter_15805	0	+
chr13	81023725	81026728	promoter_15806	0	+
chr13	81796719	81797419	promoter_15810	0	+
chr13	81921863	81922873	promoter_15816	0	+
chr13	84361902	84361961	promoter_15820	0	+
chr13	85328987	85329248	promoter_15822	0	+
chr13	90229142	90229385	promoter_15836	0	+
chr13	91062695	91063323	promoter_15839	0	+
chr13	91600661	91600818	promoter_15843	0	+
chr13	93124647	93125334	promoter_15851	0	+
chr13	93381017	93381169	promoter_15858	0	+
chr13	95128886	95129150	promoter_15876	0	+
chr13	95558841	95558899	promoter_15878	0	+
chr13	97158280	97158425	promoter_15898	0	+
chr13	97312282	97313178	promoter_15904	0	+
chr13	97467971	97468010	promoter_15913	0	+
chr13	97907743	97907987	promoter_15918	0	+
chr13	99033061	99033110	promoter_15931	0	+
chr13	100114733	100114788	promoter_15962	0	+
chr13	100894790	100894877	promoter_15967	0	+
chr13	101363373	101364172	promoter_15973	0	+
chr13	101420651	101421648	promoter_15981	0	+
chr13	102315756	102317094	promoter_16009	0	+
chr13	104709336	104709635	promoter_16030	0	+
chr13	104968855	104969301	promoter_16039	0	+
chr13	105018024	105019284	promoter_16051	0	+
chr13	105606766	105607433	promoter_16061	0	+
chr13	107736943	107737277	promoter_16075	0	+
chr13	107853635	107854260	promoter_16090	0	+
chr13	108834607	108834746	promoter_16098	0	+
chr13	108948635	108948941	promoter_16104	0	+
chr13	109106077	109106657	promoter_16106	0	+
chr13	110475678	110476684	promoter_16115	0	+
chr13	112475662	112476560	promoter_16131	0	+
chr13	112477449	112478359	promoter_16132	0	+
chr13	112514590	112515816	promoter_16141	0	+
chr13	112836493	112837327	promoter_16153	0	+
chr13	113429282	113429731	promoter_16156	0	+
chr13	113450880	113451116	promoter_16157	0	+
chr13	113590992	113591400	promoter_16164	0	+
chr13	114584730	114584884	promoter_16186	0	+
chr13	115608421	115608510	promoter_16192	0	+
chr13	115878601	115880967	promoter_16194	0	+
chr13	120251563	120251727	promoter_16201	0	+
chr13	3610131	3610443	promoter_16215	0	-
chr13	3892549	3892832	promoter_16220	0	-
chr13	3917037	3917479	promoter_16225	0	-
chr13	4608343	4608452	promoter_16227	0	-
chr13	8870231	8870305	promoter_16255	0	-
chr13	8884735	8885235	promoter_16257	0	-
chr13	8995259	8995311	promoter_16262	0	-
chr13	12350210	12350459	promoter_16281	0	-
chr13	12553326	12553836	promoter_16284	0	-
chr13	14155203	14155709	promoter_16298	0	-
chr13	14704769	14705354	promoter_16310	0	-
chr13	19711232	19711701	promoter_16341	0	-
chr13	21494271	21494631	promoter_16354	0	-
chr13	21560112	21560422	promoter_16357	0	-
chr13	21807841	21808706	promoter_16361	0	-
chr13	21845525	21846722	promoter_16365	0	-
chr13	21871869	21872498	promoter_16370	0	-
chr13	21879118	21880272	promoter_16371	0	-
chr13	21901909	21902192	promoter_16372	0	-
chr13	21903770	21904350	promoter_16374	0	-
chr13	21924050	21924072	promoter_16376	0	-
chr13	21925375	21926715	promoter_16377	0	-
chr13	22132499	22133234	promoter_16381	0	-
chr13	22134835	22135549	promoter_16382	0	-
chr13	23460834	23461116	promoter_16385	0	-
chr13	23515697	23515769	promoter_16387	0	-
chr13	23556101	23556649	promoter_16390	0	-
chr13	23557216	23557275	promoter_16391	0	-
chr13	23622638	23623949	promoter_16392	0	-
chr13	23634316	23635406	promoter_16396	0	-
chr13	23643505	23644183	promoter_16397	0	-
chr13	23653978	23655219	promoter_16399	0	-
chr13	23665963	23666379	promoter_16401	0	-
chr13	23673301	23674723	promoter_16403	0	-
chr13	23677720	23678749	promoter_16404	0	-
chr13	23712885	23713068	promoter_16406	0	-
chr13	23713499	23714430	promoter_16407	0	-
chr13	23790114	23790332	promoter_16412	0	-
chr13	23830793	23832424	promoter_16413	0	-
chr13	23837804	23839195	promoter_16414	0	-
chr13	23852814	23853126	promoter_16419	0	-
chr13	24251988	24252265	promoter_16421	0	-
chr13	24852650	24854040	promoter_16427	0	-
chr13	24923179	24923963	promoter_16437	0	-
chr13	29947509	29947544	promoter_16447	0	-
chr13	30077748	30077934	promoter_16450	0	-
chr13	30636903	30637215	promoter_16461	0	-
chr13	31065883	31066005	promoter_16463	0	-
chr13	34169772	34169911	promoter_16489	0	-
chr13	34434528	34436424	promoter_16499	0	-
chr13	35085764	35086260	promoter_16514	0	-
chr13	35707120	35707282	promoter_16515	0	-
chr13	38085875	38086085	promoter_16536	0	-
chr13	38726808	38727226	promoter_16555	0	-
chr13	38750777	38750900	promoter_16557	0	-
chr13	43266836	43266854	promoter_16572	0	-
chr13	46820696	46823207	promoter_16606	0	-
chr13	46831837	46832423	promoter_16607	0	-
chr13	47138508	47138566	promoter_16608	0	-
chr13	47200929	47201553	promoter_16617	0	-
chr13	48641050	48641161	promoter_16619	0	-
[truncated: 5,608 more rows]
