# Supplementary material for: Chromatin signatures at transcriptional start sites separate two equally populated yet distinct classes of intergenic long noncoding RNAs
Source: Genome Biol. 2013 Nov 29;14(11):R131. doi: 10.1186/gb-2013-14-11-r131 (PMC4054604; doi:10.1186/gb-2013-14-11-r131)
Supplement: Additional file 3 — Relationship between TIRs and transcripts. [file gb-2013-14-11-r131-S3.xlsx]

## Sheet: Supplementary_file_S3
Transcript ID	TIR ID	strand
ENSMUST00000035106_ext	TIR_60682;TIR_60684;TIR_60681;TIR_7398;TIR_60683;TIR_7393;	+
ENSMUST00000099557_ext	TIR_32728;	+
ENSMUST00000070968_ext	TIR_321;	+
ENSMUST00000101472	TIR_13972;TIR_13971;	-
ENSMUST00000109787	TIR_7128;	+
chr10.3932.2	TIR_4441;	+
chr18.1887.2	TIR_28321;	-
chr9.7722.2	TIR_62245;	-
chr15.7391.5	TIR_22095;	-
chr1.7023.2	TIR_3040;	-
ENSMUST00000153609_ext	TIR_52303;	+
ENSMUST00000119379	TIR_48553;	+
ENSMUST00000132570_ext	TIR_7780;	+
ENSMUST00000038626_ext	TIR_57943;	-
ENSMUST00000036561_ext	TIR_60674;	+
chr5.4123.1	TIR_44368;	+
ENSMUST00000102673	TIR_40605;	+
ENSMUST00000009679_ext	TIR_27932;	+
ENSMUST00000057576_ext	TIR_55149;	-
chr13.3160.1	TIR_16660;	-
ENSMUST00000145255	TIR_14801;	-
ENSMUST00000145572	TIR_38314;	-
ENSMUST00000041272	TIR_11908;	-
ENSMUST00000169507	TIR_6660;	-
ENSMUST00000041723	TIR_6597;	-
chr8.122.2	TIR_55671;	+
ENSMUST00000034214_ext	TIR_56656;	+
ENSMUST00000179919_ext	TIR_43732;	-
ENSMUST00000169659	TIR_2967;TIR_2968;	-
chr19.153.2	TIR_29143;	+
ENSMUST00000008594_ext	TIR_56826;	+
ENSMUST00000018431	TIR_10810;	-
chr19.692.3	TIR_29268;TIR_29270;	+
ENSMUST00000156998	TIR_36613;	-
ENSMUST00000052346	TIR_7855;	+
chr9.6239.2	TIR_61994;	-
ENSMUST00000091526_ext	TIR_16896;	-
chr1.4908.5	TIR_741;TIR_740;	+
ENSMUST00000036125	TIR_47704;	-
chr10.2153.2	TIR_5663;	-
ENSMUST00000068282_ext	TIR_27037;	-
ENSMUST00000082559	TIR_13540;	+
ENSMUST00000047510	TIR_51140;	-
ENSMUST00000161600_ext	TIR_2349;	-
chr3.1810.1	TIR_38327;	-
ENSMUST00000156160	TIR_11684;	-
ENSMUST00000056665	TIR_11692;	-
chr1.793.1	TIR_104;	+
chr4.5333.3	TIR_39687;TIR_40373;	+
ENSMUST00000020238	TIR_6420;	-
ENSMUST00000060500	TIR_36729;	+
chr12.5468.2	TIR_14471;	-
chr9.824.1	TIR_59160;	+
ENSMUST00000112642	TIR_46958;	-
ENSMUST00000076941_ext	TIR_38934;	-
ENSMUST00000125570_ext	TIR_41964;	-
ENSMUST00000021940_ext	TIR_16729;	-
ENSMUST00000126041	TIR_52548;	+
ENSMUST00000134325	TIR_24981;	+
ENSMUST00000145179	TIR_203;	+
ENSMUST00000111936	TIR_30028;TIR_30029;	+
chr6.2692.1	TIR_48541;	+
ENSMUST00000146443	TIR_43054;TIR_43099;	-
ENSMUST00000106537	TIR_12074;	-
ENSMUST00000003468_ext	TIR_53846;	-
ENSMUST00000038424_ext	TIR_23293;	-
ENSMUST00000042471	TIR_19487;	-
chr9.7934.1	TIR_60527;	+
chr9.855.3	TIR_59164;	+
chr5.5463.1	TIR_44596;TIR_44597;	+
chr5.3076.1	TIR_44220;	+
ENSMUST00000042405	TIR_51847;TIR_51848;	+
chr5.10250.1	TIR_47823;	-
ENSMUST00000029726_ext	TIR_37104;	+
ENSMUST00000136539	TIR_7541;	+
ENSMUST00000063682	TIR_33812;	+
ENSMUST00000025729	TIR_29835;	+
ENSMUST00000084892	TIR_41717;	-
chr14.3583.2	TIR_18017;	+
chr6.7858.2	TIR_51086;	-
ENSMUST00000030489_ext	TIR_40459;	+
ENSMUST00000082197	TIR_21799;	-
ENSMUST00000013966	TIR_60998;	-
chrX.5710.1	TIR_63569;	+
ENSMUST00000093099	TIR_58723;	-
chr11.8235.1	TIR_8537;	+
ENSMUST00000168093	TIR_51654;	+
ENSMUST00000060455	TIR_32852;	+
ENSMUST00000093490	TIR_57809;TIR_57810;TIR_57812;	-
ENSMUST00000106192_ext	TIR_37923;	+
chr9.7910.2	TIR_60518;TIR_60526;TIR_60524;	+
chr7.4928.3	TIR_54603;	-
ENSMUST00000019354	TIR_51061;	-
chr5.5679.1	TIR_46833;	-
chr19.376.2	TIR_29205;	+
ENSMUST00000174724_ext	TIR_60163;	+
ENSMUST00000154742	TIR_12666;TIR_12667;TIR_12662;TIR_12664;TIR_12665;	+
ENSMUST00000030090	TIR_42240;TIR_42242;	-
ENSMUST00000024884	TIR_27017;	-
chr15.6591.1	TIR_20593;	+
ENSMUST00000145209_ext	TIR_51498;	+
ENSMUST00000069097	TIR_42871;	-
chr8.3546.2	TIR_58013;	-
ENSMUST00000138037	TIR_17942;TIR_17943;	+
chr4.5383.2	TIR_40392;	+
chr5.7709.1	TIR_47229;TIR_47231;	-
chr10.165.4	TIR_5441;	-
chr5.7948.1	TIR_44692;	+
ENSMUST00000034570_ext	TIR_61317;	-
ENSMUST00000106824	TIR_37559;	+
ENSMUST00000043422_ext	TIR_51182;	-
chr5.7439.2	TIR_47112;	-
ENSMUST00000030385	TIR_42737;	-
ENSMUST00000070755	TIR_39612;	+
chr11.5021.1	TIR_10654;	-
chr8.2290.7	TIR_56047;	+
ENSMUST00000054308_ext	TIR_12715;	+
ENSMUST00000105139	TIR_3957;	+
ENSMUST00000022696	TIR_19325;	-
ENSMUST00000096321_ext	TIR_63388;	+
ENSMUST00000046955_ext	TIR_7194;	+
ENSMUST00000052509_ext	TIR_53182;	+
ENSMUST00000102183_ext	TIR_61920;	-
ENSMUST00000022600_ext	TIR_18355;	+
chr13.8103.1	TIR_17396;	-
ENSMUST00000020049	TIR_5044;	+
ENSMUST00000022528	TIR_18124;	+
ENSMUST00000034960	TIR_59812;	+
ENSMUST00000075724_ext	TIR_57885;	-
ENSMUST00000099087	TIR_36945;TIR_36942;	+
chr13.8454.2	TIR_16194;	+
ENSMUST00000151066	TIR_21358;	-
ENSMUST00000026576_ext	TIR_53426;	+
ENSMUST00000001724	TIR_2879;	-
ENSMUST00000115628	TIR_23450;	-
ENSMUST00000034965_ext	TIR_59758;	+
ENSMUST00000021197	TIR_8258;	+
ENSMUST00000071812	TIR_37142;	+
ENSMUST00000133115	TIR_5249;	+
ENSMUST00000004396	TIR_48313;	+
ENSMUST00000060061	TIR_37240;	+
ENSMUST00000030984_ext	TIR_44204;TIR_44202;	+
ENSMUST00000030427	TIR_43316;	-
ENSMUST00000055704	TIR_62228;	-
ENSMUST00000105716_ext	TIR_43525;	-
ENSMUST00000006293	TIR_22360;	+
ENSMUST00000119787_ext	TIR_22322;	+
chr5.5530.1	TIR_46803;	-
ENSMUST00000037210	TIR_32217;	+
ENSMUST00000162819	TIR_3733;	-
ENSMUST00000023150	TIR_22213;	+
chr11.3412.1	TIR_10359;TIR_12081;	-
chr5.3147.1	TIR_44232;	+
ENSMUST00000020381	TIR_6673;TIR_6674;	-
ENSMUST00000042614	TIR_45117;	+
ENSMUST00000166623	TIR_21416;	-
ENSMUST00000023509	TIR_22461;	+
ENSMUST00000022849_ext	TIR_20915;	-
ENSMUST00000112830_ext	TIR_50992;	-
chr19.3597.3	TIR_31028;	-
chr7.8228.4	TIR_55199;	-
ENSMUST00000041984	TIR_5604;TIR_5577;TIR_5588;TIR_5668;TIR_5576;	-
ENSMUST00000027137	TIR_2233;	-
chr13.1461.2	TIR_16461;	-
chr13.965.2	TIR_16385;	-
ENSMUST00000060710_ext	TIR_28441;	-
ENSMUST00000021471	TIR_12966;	+
chr15.5633.1	TIR_20466;TIR_20464;	+
chr4.7277.3	TIR_42841;	-
chr1.3290.1	TIR_518;	+
chr17.4001.1	TIR_26981;	-
ENSMUST00000069107	TIR_22325;	+
ENSMUST00000039562_ext	TIR_18078;	+
chr19.1182.2	TIR_29445;	+
ENSMUST00000070911	TIR_21426;TIR_21425;	-
ENSMUST00000108632	TIR_8041;	+
chr3.4789.5	TIR_38918;	-
chr17.5185.4	TIR_26737;	-
ENSMUST00000098751	TIR_37611;	+
ENSMUST00000015049	TIR_13979;	-
chr4.11065.2	TIR_41511;	+
ENSMUST00000106962	TIR_11931;	-
chr4.5048.3	TIR_40327;	+
ENSMUST00000034299	TIR_57946;TIR_57945;	-
ENSMUST00000036381_ext	TIR_19268;	-
ENSMUST00000050480_ext	TIR_18637;	-
ENSMUST00000001081_ext	TIR_10341;	-
chr8.7281.3	TIR_57036;TIR_57037;TIR_57039;	+
ENSMUST00000122878_ext	TIR_42473;	-
chr8.3108.2	TIR_56229;	+
ENSMUST00000109178	TIR_7554;	+
ENSMUST00000121365	TIR_48142;	-
chr8.3415.1	TIR_57980;	-
ENSMUST00000033433_ext	TIR_62887;	+
chr11.13841.1	TIR_9618;	+
ENSMUST00000055539	TIR_5340;	+
chr2.13468.1	TIR_33646;	+
ENSMUST00000040560	TIR_6785;	-
chr9.8686.1	TIR_62459;	-
ENSMUST00000166426	TIR_24889;TIR_24888;	+
ENSMUST00000117392	TIR_10939;TIR_10938;	-
ENSMUST00000095457_ext	TIR_4617;	+
ENSMUST00000168844_ext	TIR_61576;	-
chr3.6688.1	TIR_37774;	+
ENSMUST00000171929	TIR_3811;	-
chr19.2970.1	TIR_29782;	+
chr15.2868.2	TIR_21249;	-
chr3.424.3	TIR_36677;	+
chr1.3187.4	TIR_505;	+
ENSMUST00000162361_ext	TIR_38958;	-
ENSMUST00000026062	TIR_30201;	+
chr15.976.1	TIR_19724;	+
ENSMUST00000144321	TIR_7333;	+
ENSMUST00000140378	TIR_44733;	+
chr14.4085.2	TIR_18107;	+
ENSMUST00000160464	TIR_18886;	-
ENSMUST00000138722	TIR_49244;	+
ENSMUST00000023212	TIR_20122;	+
ENSMUST00000048128	TIR_4768;TIR_4767;	+
chr14.5885.1	TIR_19487;	-
chr12.1304.1	TIR_13853;	-
ENSMUST00000031640_ext	TIR_45832;	+
ENSMUST00000056458_ext	TIR_42736;	-
chr4.6744.4	TIR_40659;	+
chr19.1973.3	TIR_29629;	+
chr6.4577.1	TIR_48884;	+
ENSMUST00000029183_ext	TIR_33608;	+
chr3.5590.2	TIR_37594;TIR_37595;	+
chr16.3986.1	TIR_23817;	-
ENSMUST00000112944	TIR_2755;	-
ENSMUST00000030400	TIR_40698;	+
ENSMUST00000156898	TIR_49244;	+
ENSMUST00000041890	TIR_52474;	+
chr11.4275.4	TIR_10553;	-
ENSMUST00000111757	TIR_1327;TIR_1326;TIR_1328;	+
chr12.5412.2	TIR_13150;	+
ENSMUST00000006353	TIR_16447;	-
ENSMUST00000097633	TIR_836;	+
ENSMUST00000070165	TIR_54836;	-
ENSMUST00000114244	TIR_23957;	-
ENSMUST00000129746	TIR_53142;	+
ENSMUST00000137486	TIR_43184;TIR_43185;	-
ENSMUST00000107422	TIR_38687;	-
ENSMUST00000159819	TIR_36830;	+
ENSMUST00000174839	TIR_26471;	-
chr7.9229.1	TIR_53337;TIR_52376;	+
chr4.925.1	TIR_41806;	-
ENSMUST00000020478	TIR_4817;	+
ENSMUST00000038142	TIR_52374;	+
chr7.1295.2	TIR_53873;	-
ENSMUST00000153936	TIR_45711;	+
chr16.4124.1	TIR_22794;	+
ENSMUST00000036865	TIR_52380;	+
ENSMUST00000075558	TIR_15143;	+
ENSMUST00000099945	TIR_5656;	-
chr1.10256.10	TIR_1543;TIR_1546;	+
ENSMUST00000147265	TIR_24651;	+
chr13.857.2	TIR_15090;TIR_15091;	+
ENSMUST00000155325	TIR_12297;	-
ENSMUST00000112464_ext	TIR_63539;	+
chrX.671.5	TIR_62722;	+
ENSMUST00000087216_ext	TIR_46629;	-
chr10.4780.1	TIR_6098;	-
chr7.1307.3	TIR_51782;	+
ENSMUST00000144115	TIR_49556;TIR_49557;	+
ENSMUST00000025314	TIR_27564;	+
ENSMUST00000001825	TIR_59048;	+
ENSMUST00000116376	TIR_7770;	+
ENSMUST00000140764	TIR_35496;	-
ENSMUST00000126380_ext	TIR_40997;	+
ENSMUST00000050827	TIR_47518;	-
ENSMUST00000153616_ext	TIR_36169;	-
ENSMUST00000023222	TIR_21376;	-
ENSMUST00000162925_ext	TIR_665;	+
ENSMUST00000020208	TIR_4994;	+
ENSMUST00000048139	TIR_10727;	-
ENSMUST00000163924_ext	TIR_19057;	-
chr13.1010.1	TIR_16396;	-
ENSMUST00000105541_ext	TIR_5498;	-
ENSMUST00000118791_ext	TIR_31703;	+
ENSMUST00000073312_ext	TIR_24344;	+
ENSMUST00000045450	TIR_1851;	+
chr18.3154.2	TIR_28576;	-
ENSMUST00000071263	TIR_45489;	+
chr13.3091.3	TIR_15400;	+
ENSMUST00000132158	TIR_1401;	+
ENSMUST00000080356	TIR_53907;	-
ENSMUST00000049572	TIR_30936;	-
chr17.2336.2	TIR_24566;	+
chr11.11176.2	TIR_11886;TIR_11848;	-
chr2.1627.2	TIR_34202;	-
ENSMUST00000081551	TIR_11;	+
ENSMUST00000077890	TIR_47940;	-
ENSMUST00000026859	TIR_38276;TIR_38275;	-
chr8.1372.3	TIR_57580;	-
ENSMUST00000025106_ext	TIR_27351;	+
chr6.837.4	TIR_49900;	-
ENSMUST00000036937	TIR_19961;	+
ENSMUST00000141110	TIR_36588;	-
ENSMUST00000005053_ext	TIR_25667;	-
ENSMUST00000023036_ext	TIR_20326;	+
chr7.940.2	TIR_53791;	-
ENSMUST00000003079	TIR_13917;TIR_13907;TIR_13928;TIR_13914;TIR_13918;TIR_13908;TIR_13916;	-
ENSMUST00000046497	TIR_25102;	+
chr17.3755.1	TIR_24885;	+
chr12.3593.2	TIR_12938;	+
ENSMUST00000099376_ext	TIR_30093;	+
chr18.3348.3	TIR_27606;	+
ENSMUST00000173867	TIR_7248;TIR_7245;	+
ENSMUST00000052396_ext	TIR_27294;	+
chr1.1656.7	TIR_2133;	-
chr4.7788.3	TIR_42967;	-
ENSMUST00000000001	TIR_39092;	-
chr16.412.7	TIR_22184;	+
ENSMUST00000081180_ext	TIR_209;	+
chr3.7753.2	TIR_37925;	+
ENSMUST00000091884_ext	TIR_28756;	-
ENSMUST00000124992	TIR_39703;	+
ENSMUST00000077960	TIR_26474;TIR_26475;	-
ENSMUST00000048162	TIR_40841;	+
ENSMUST00000114432	TIR_34200;	-
ENSMUST00000043200	TIR_42753;	-
ENSMUST00000046603	TIR_46992;	-
ENSMUST00000097352_ext	TIR_24708;	+
ENSMUST00000066052_ext	TIR_47889;	-
chr11.12253.1	TIR_9317;	+
ENSMUST00000027050_ext	TIR_1957;	-
chr3.6554.1	TIR_709;TIR_710;	+
ENSMUST00000059580	TIR_45357;TIR_45355;	+
ENSMUST00000031092	TIR_46561;	-
chr16.4640.2	TIR_22890;TIR_22889;	+
chr18.2834.2	TIR_27509;	+
chr19.1118.1	TIR_29444;	+
chr7.6728.1	TIR_54875;	-
ENSMUST00000151927	TIR_37565;	+
chr13.7085.1	TIR_17193;	-
ENSMUST00000043675	TIR_61247;	-
chr18.1475.1	TIR_28278;	-
ENSMUST00000020749	TIR_7333;	+
chr11.1491.14	TIR_9988;TIR_9989;TIR_9990;	-
chr5.6153.1	TIR_44712;	+
ENSMUST00000079033	TIR_31124;	-
ENSMUST00000079012	TIR_49304;TIR_49303;	+
ENSMUST00000069965	TIR_4958;	+
chr7.6000.1	TIR_54768;TIR_54769;	-
ENSMUST00000029438	TIR_39005;	-
chr1.10573.2	TIR_3631;	-
ENSMUST00000141884	TIR_44493;	+
ENSMUST00000048688_ext	TIR_28793;	-
chr16.2284.1	TIR_22552;	+
chr1.3632.1	TIR_555;TIR_556;	+
ENSMUST00000107249_ext	TIR_9064;	+
ENSMUST00000135500	TIR_52175;	+
ENSMUST00000016781	TIR_21453;	-
ENSMUST00000028995	TIR_33813;	+
ENSMUST00000123021	TIR_31764;	+
ENSMUST00000167087	TIR_5889;	-
ENSMUST00000067631_ext	TIR_35098;	-
ENSMUST00000026416	TIR_6956;	-
chr5.6100.2	TIR_44710;	+
ENSMUST00000127401	TIR_51638;	+
ENSMUST00000090192	TIR_23403;	-
ENSMUST00000026997	TIR_16706;	-
ENSMUST00000061611_ext	TIR_3812;	-
chr9.8862.1	TIR_60668;	+
ENSMUST00000164806_ext	TIR_20306;	+
chr15.21.3	TIR_20835;	-
ENSMUST00000085901	TIR_51849;	+
chr19.5489.1	TIR_30198;	+
ENSMUST00000062678	TIR_6128;	-
ENSMUST00000107796_ext	TIR_43251;TIR_42050;TIR_42051;	-
ENSMUST00000115231_ext	TIR_63829;	-
ENSMUST00000035177	TIR_60373;	+
chrX.5872.5	TIR_64610;	-
chr8.2584.2	TIR_57770;	-
chr6.8249.1	TIR_51183;	-
ENSMUST00000108086	TIR_36830;	+
chr19.275.2	TIR_29169;	+
chr17.7169.1	TIR_27073;	-
ENSMUST00000149699	TIR_24349;TIR_24356;	+
ENSMUST00000092498_ext	TIR_5885;	-
ENSMUST00000020113	TIR_5027;	+
chr16.1056.1	TIR_22273;	+
ENSMUST00000173235	TIR_720;	+
chr9.4547.2	TIR_59881;TIR_59886;	+
ENSMUST00000075255	TIR_16901;TIR_16903;	-
chr9.4524.2	TIR_61672;TIR_61671;	-
ENSMUST00000037391	TIR_63991;	-
ENSMUST00000043551_ext	TIR_45935;TIR_45934;	-
chr4.8500.2	TIR_43154;	-
chr6.2981.2	TIR_50176;	-
ENSMUST00000129093_ext	TIR_26903;	-
ENSMUST00000167110	TIR_11551;	-
chr1.1112.2	TIR_3704;	-
ENSMUST00000111338	TIR_32477;	+
ENSMUST00000002529_ext	TIR_33960;	+
chr17.6981.2	TIR_27056;	-
chr8.1436.3	TIR_57590;	-
ENSMUST00000174051	TIR_52418;	+
ENSMUST00000025025	TIR_26046;	-
ENSMUST00000109389	TIR_10126;TIR_10121;TIR_10125;TIR_10127;TIR_10122;TIR_10124;	-
ENSMUST00000128582	TIR_41515;	+
ENSMUST00000023407	TIR_22899;	+
ENSMUST00000020980_ext	TIR_12550;TIR_12551;	+
chr2.732.1	TIR_34106;	-
chr10.5287.1	TIR_4797;	+
chr15.1608.1	TIR_19761;TIR_19760;	+
chr13.7252.1	TIR_16009;	+
ENSMUST00000103029	TIR_12173;	-
chr10.8486.2	TIR_6945;	-
ENSMUST00000087143_ext	TIR_63532;	+
chr1.7023.1	TIR_3040;	-
ENSMUST00000062369	TIR_25405;	+
ENSMUST00000095752	TIR_48997;	+
ENSMUST00000020640	TIR_7523;	+
chr9.5606.1	TIR_60093;	+
ENSMUST00000045644	TIR_33607;	+
chr4.7883.1	TIR_42988;	-
chr9.9155.3	TIR_62518;	-
chr5.5822.9	TIR_46873;	-
ENSMUST00000073781_ext	TIR_5054;	+
ENSMUST00000046770_ext	TIR_3829;	-
ENSMUST00000045368_ext	TIR_40068;	+
ENSMUST00000040440	TIR_27114;	-
chr12.4548.3	TIR_14413;	-
ENSMUST00000048678	TIR_4557;	+
ENSMUST00000111295	TIR_3520;	-
ENSMUST00000098048	TIR_53105;	+
ENSMUST00000121339	TIR_45418;	+
ENSMUST00000033991_ext	TIR_57625;	-
ENSMUST00000120817_ext	TIR_63890;	-
chr16.2201.1	TIR_22509;	+
ENSMUST00000144303	TIR_47784;	-
ENSMUST00000028858	TIR_35678;	-
chr5.6920.2	TIR_47000;TIR_46998;	-
chr2.2432.8	TIR_31794;	+
chr17.5369.1	TIR_25323;	+
ENSMUST00000057659	TIR_4288;	+
chr19.6023.3	TIR_31360;	-
ENSMUST00000130610	TIR_52120;	+
ENSMUST00000113865_ext	TIR_44327;	+
chr11.4118.1	TIR_7792;	+
ENSMUST00000030816	TIR_41481;	+
ENSMUST00000102590_ext	TIR_42966;	-
ENSMUST00000043765	TIR_53900;	-
ENSMUST00000129749	TIR_32624;TIR_32623;	+
chr18.5327.3	TIR_28983;	-
ENSMUST00000025841_ext	TIR_30409;	-
ENSMUST00000027173	TIR_2404;	-
ENSMUST00000066337	TIR_63455;TIR_63449;	+
chr3.3094.1	TIR_38576;	-
ENSMUST00000043108	TIR_37765;	+
ENSMUST00000156794	TIR_10901;	-
chr7.146.2	TIR_51497;	+
chr13.1119.2	TIR_16421;	-
chr1.3652.2	TIR_2493;	-
chr2.9434.4	TIR_35477;	-
ENSMUST00000023693	TIR_23034;	+
ENSMUST00000164326	TIR_13453;	+
chr1.10724.5	TIR_3643;	-
ENSMUST00000143673_ext	TIR_8437;TIR_8436;	+
chr10.8606.2	TIR_5419;	+
ENSMUST00000142615	TIR_51224;	-
ENSMUST00000024697	TIR_24364;	+
ENSMUST00000018184_ext	TIR_21693;	-
ENSMUST00000031160	TIR_44512;	+
ENSMUST00000002275_ext	TIR_52087;	+
ENSMUST00000122216	TIR_48921;TIR_48920;TIR_48922;	+
ENSMUST00000054289	TIR_24444;	+
ENSMUST00000012566	TIR_15836;	+
chr9.4990.4	TIR_7398;TIR_60000;TIR_59999;TIR_7393;	+
ENSMUST00000109113_ext	TIR_7589;	+
chr11.4123.2	TIR_7794;	+
ENSMUST00000115168	TIR_22595;	+
chr19.2286.2	TIR_30829;	-
ENSMUST00000167375	TIR_26464;	-
chr1.7428.1	TIR_3127;	-
chr18.1209.4	TIR_27266;	+
ENSMUST00000088621_ext	TIR_24370;	+
ENSMUST00000111945	TIR_18733;	-
chr14.4370.1	TIR_18163;	+
ENSMUST00000062530	TIR_9215;	+
ENSMUST00000148191	TIR_33492;TIR_33493;	+
chr7.13.2	TIR_51453;TIR_51456;	+
chr12.2418.1	TIR_14040;	-
ENSMUST00000102967	TIR_16419;TIR_16775;TIR_16412;	-
ENSMUST00000024636_ext	TIR_24245;	+
chr1.7956.1	TIR_3244;	-
ENSMUST00000166743_ext	TIR_17762;	+
ENSMUST00000072133_ext	TIR_24343;TIR_24342;	+
ENSMUST00000031766	TIR_49836;	-
ENSMUST00000167264	TIR_55985;TIR_55983;TIR_55984;	+
ENSMUST00000107213	TIR_9086;	+
ENSMUST00000081670	TIR_31873;	+
ENSMUST00000179226	TIR_15904;	+
chr7.1455.3	TIR_53925;TIR_53926;	-
ENSMUST00000065302	TIR_19043;	-
chr13.7451.3	TIR_16039;	+
chr1.10802.1	TIR_1676;TIR_1675;TIR_1680;	+
ENSMUST00000123196	TIR_23047;TIR_23045;	+
chr10.1000.2	TIR_3993;	+
ENSMUST00000034000	TIR_57682;	-
chr3.2583.4	TIR_38492;	-
ENSMUST00000148900	TIR_41180;	+
chr13.8017.4	TIR_17336;	-
ENSMUST00000019908	TIR_3884;	+
ENSMUST00000033096	TIR_54268;	-
ENSMUST00000119368_ext	TIR_23056;	+
ENSMUST00000157074_ext	TIR_44323;	+
ENSMUST00000023694_ext	TIR_24030;	-
ENSMUST00000141908	TIR_52130;	+
chr11.12966.1	TIR_9437;	+
chr8.7512.1	TIR_58933;	-
ENSMUST00000172732	TIR_46561;	-
ENSMUST00000109384	TIR_36301;	-
ENSMUST00000039048_ext	TIR_29143;	+
ENSMUST00000071664	TIR_38782;	-
chr19.5846.1	TIR_31349;	-
ENSMUST00000020578_ext	TIR_7450;	+
ENSMUST00000075451	TIR_3883;	-
ENSMUST00000060955	TIR_35827;TIR_35826;	-
ENSMUST00000140984	TIR_59350;	+
ENSMUST00000057438_ext	TIR_1930;	-
chr8.7490.2	TIR_57250;	+
ENSMUST00000167390	TIR_37848;	+
ENSMUST00000036852	TIR_21399;	-
chr7.5565.5	TIR_54715;	-
chr7.1712.2	TIR_51875;	+
chr1.12090.1	TIR_1883;	+
ENSMUST00000107817	TIR_42031;	-
chr18.3508.2	TIR_28627;	-
chr17.7958.3	TIR_27135;	-
ENSMUST00000123015_ext	TIR_52098;TIR_52099;	+
chr15.617.2	TIR_19655;	+
chr2.11489.3	TIR_35912;	-
ENSMUST00000023353_ext	TIR_23363;TIR_23364;	-
chr7.8518.3	TIR_53198;	+
ENSMUST00000010201_ext	TIR_60412;	+
ENSMUST00000000727_ext	TIR_6952;	-
ENSMUST00000056237	TIR_56418;	+
ENSMUST00000017851	TIR_36289;	-
ENSMUST00000110199	TIR_33167;	+
chr4.3393.7	TIR_42265;	-
ENSMUST00000114349	TIR_34217;	-
ENSMUST00000127205_ext	TIR_12148;	-
ENSMUST00000171229_ext	TIR_16514;	-
ENSMUST00000027503	TIR_2808;	-
ENSMUST00000177643	TIR_38885;	-
chrX.4512.2	TIR_64389;	-
chr6.5707.1	TIR_49100;	+
chr4.8907.2	TIR_43290;	-
ENSMUST00000098109	TIR_41965;	-
ENSMUST00000154891	TIR_53212;	+
ENSMUST00000004786_ext	TIR_6171;	-
ENSMUST00000030742	TIR_40930;	+
ENSMUST00000021077_ext	TIR_9381;	+
chr5.9004.3	TIR_45376;	+
chr3.8346.5	TIR_38043;	+
chr13.8442.2	TIR_17404;	-
ENSMUST00000092430_ext	TIR_6002;	-
chr10.5097.2	TIR_6236;	-
chr1.29.10	TIR_11;	+
chr2.1473.3	TIR_34195;	-
ENSMUST00000005015	TIR_38585;	-
ENSMUST00000100327	TIR_19506;	-
ENSMUST00000011400	TIR_7513;	+
ENSMUST00000065537_ext	TIR_17096;TIR_17095;	-
ENSMUST00000021941	TIR_16725;	-
ENSMUST00000144693	TIR_1824;	+
chr15.2186.5	TIR_21170;	-
ENSMUST00000021903	TIR_15415;	+
ENSMUST00000111467_ext	TIR_32441;	+
ENSMUST00000097680_ext	TIR_27182;	+
ENSMUST00000027797	TIR_3717;	-
ENSMUST00000062009	TIR_38307;	-
chr10.5444.1	TIR_4828;	+
chr10.6284.1	TIR_4957;	+
ENSMUST00000170242	TIR_56310;	+
ENSMUST00000028259	TIR_34726;TIR_34723;	-
ENSMUST00000023270_ext	TIR_23882;	-
ENSMUST00000027103	TIR_504;	+
chr4.1148.2	TIR_41833;	-
ENSMUST00000150499	TIR_23602;TIR_23606;	-
chr3.3088.2	TIR_38566;	-
chr17.4377.1	TIR_25087;	+
ENSMUST00000154970_ext	TIR_59845;	+
ENSMUST00000020776	TIR_9823;	-
ENSMUST00000049260	TIR_28286;	-
chr17.5409.1	TIR_25337;	+
ENSMUST00000030724_ext	TIR_43097;	-
chr2.11835.1	TIR_35935;	-
ENSMUST00000038690_ext	TIR_15066;	+
ENSMUST00000021359_ext	TIR_14196;	-
ENSMUST00000031355_ext	TIR_44605;	+
chr4.3207.1	TIR_42217;	-
ENSMUST00000021148_ext	TIR_8131;	+
chr12.3269.1	TIR_14154;	-
ENSMUST00000125886	TIR_54223;	-
chr14.2735.1	TIR_17826;	+
chr4.4080.2	TIR_42330;	-
ENSMUST00000109816	TIR_33364;	+
ENSMUST00000146085	TIR_53698;	-
ENSMUST00000177371	TIR_21282;	-
ENSMUST00000010192	TIR_60423;	+
ENSMUST00000022380	TIR_17700;	+
ENSMUST00000141914_ext	TIR_53295;	+
chr8.4549.5	TIR_58177;	-
ENSMUST00000040254	TIR_56828;	+
ENSMUST00000156481_ext	TIR_44278;	+
ENSMUST00000031654	TIR_45855;	+
ENSMUST00000053033	TIR_2827;	-
ENSMUST00000109642	TIR_9918;TIR_9919;	-
ENSMUST00000058771	TIR_52310;	+
ENSMUST00000025208	TIR_28497;	-
chr15.348.2	TIR_20882;TIR_20883;	-
ENSMUST00000019441	TIR_17963;	+
chr10.8204.6	TIR_5283;TIR_5282;	+
chr14.4656.2	TIR_18229;TIR_18228;	+
ENSMUST00000020286	TIR_4363;	+
ENSMUST00000160973_ext	TIR_18053;TIR_18052;	+
ENSMUST00000137891	TIR_41696;	-
ENSMUST00000064200	TIR_20605;	+
chr14.2169.2	TIR_18758;	-
chr11.4336.6	TIR_7836;	+
chr2.7072.3	TIR_32471;	+
ENSMUST00000000356	TIR_20728;	+
chr5.9778.2	TIR_47753;	-
ENSMUST00000118224	TIR_38145;	-
chr19.4735.2	TIR_30069;TIR_30071;	+
ENSMUST00000080936_ext	TIR_23429;	-
ENSMUST00000032747	TIR_52431;	+
ENSMUST00000034944	TIR_59881;TIR_59886;	+
chr18.2442.2	TIR_27426;	+
ENSMUST00000025045	TIR_26076;	-
chr1.3910.11	TIR_597;TIR_15120;	+
ENSMUST00000161401	TIR_50235;	-
chr7.7244.4	TIR_52916;	+
ENSMUST00000174748	TIR_42203;	-
chr7.8543.3	TIR_53225;	+
chr2.3550.2	TIR_34590;	-
ENSMUST00000023087_ext	TIR_21845;	-
chr18.4336.4	TIR_28769;	-
chr11.7185.3	TIR_11085;	-
ENSMUST00000120377	TIR_38636;	-
ENSMUST00000138323	TIR_1555;	+
ENSMUST00000116280	TIR_55105;	-
ENSMUST00000029989_ext	TIR_40019;	+
ENSMUST00000113106_ext	TIR_50885;	-
ENSMUST00000129595	TIR_56533;	+
ENSMUST00000043169	TIR_14520;	-
ENSMUST00000172455	TIR_24758;	+
ENSMUST00000115590	TIR_62666;	+
ENSMUST00000115595	TIR_63691;	-
ENSMUST00000018437	TIR_10808;	-
ENSMUST00000053506_ext	TIR_30377;	-
ENSMUST00000123522	TIR_31756;	+
chr8.6337.1	TIR_56875;	+
ENSMUST00000031536	TIR_47923;	-
ENSMUST00000139451	TIR_2198;	-
ENSMUST00000164971	TIR_57362;	-
chr2.12918.2	TIR_33525;	+
ENSMUST00000023352_ext	TIR_22303;	+
chr1.2094.2	TIR_288;	+
ENSMUST00000073350	TIR_1000;TIR_1005;	+
chr17.4495.2	TIR_26616;	-
chr16.520.2	TIR_23282;	-
chr15.4890.1	TIR_20296;	+
chr3.735.2	TIR_38139;	-
chr5.10453.4	TIR_45648;	+
chr1.2201.5	TIR_309;	+
chr15.4576.2	TIR_21453;	-
chr7.4273.2	TIR_52414;	+
chr5.7609.1	TIR_47172;	-
chr6.8784.11	TIR_51260;	-
ENSMUST00000108275	TIR_8336;	+
ENSMUST00000064151	TIR_53442;	+
ENSMUST00000037399	TIR_51815;	+
ENSMUST00000033754	TIR_63580;	+
ENSMUST00000144164_ext	TIR_10435;	-
chr9.447.2	TIR_60852;	-
ENSMUST00000119633_ext	TIR_30241;	+
chr8.3329.2	TIR_57956;	-
chr12.7873.1	TIR_13480;	+
ENSMUST00000173023	TIR_1598;TIR_1602;	+
chr2.11708.3	TIR_33288;	+
ENSMUST00000082738_ext	TIR_15410;	+
chr9.548.5	TIR_60881;	-
chr18.3153.1	TIR_27583;	+
ENSMUST00000175717_ext	TIR_22990;	+
ENSMUST00000128531	TIR_34862;	-
chr8.3730.2	TIR_56400;	+
chr11.12645.1	TIR_9352;	+
chr10.7988.2	TIR_6756;	-
chr19.2998.4	TIR_30920;TIR_30921;TIR_30922;	-
ENSMUST00000084097_ext	TIR_41596;	+
ENSMUST00000131078	TIR_59970;	+
chr2.8888.2	TIR_32740;	+
ENSMUST00000117989	TIR_52415;	+
ENSMUST00000023630_ext	TIR_24173;	-
ENSMUST00000010550	TIR_17887;	+
ENSMUST00000003450_ext	TIR_21940;TIR_21935;	-
ENSMUST00000097856	TIR_43140;	-
chr1.9454.1	TIR_3428;TIR_3426;TIR_3429;TIR_3427;	-
ENSMUST00000141939_ext	TIR_12218;	-
ENSMUST00000108192	TIR_51937;	+
ENSMUST00000174236_ext	TIR_30774;	-
ENSMUST00000176093	TIR_29467;	+
chr17.7826.2	TIR_27114;	-
ENSMUST00000095062_ext	TIR_150;	+
ENSMUST00000135063	TIR_41497;	+
ENSMUST00000077175	TIR_4853;TIR_4852;TIR_4854;	+
ENSMUST00000152528	TIR_29362;	+
chr12.500.1	TIR_13685;	-
ENSMUST00000156444	TIR_20100;	+
ENSMUST00000168410	TIR_25867;	-
ENSMUST00000024270	TIR_49492;	+
chr13.2750.3	TIR_16617;	-
ENSMUST00000015239	TIR_31645;	+
chr9.136.1	TIR_58971;TIR_58970;	+
ENSMUST00000021425_ext	TIR_13262;	+
ENSMUST00000035721	TIR_34012;	-
ENSMUST00000101253	TIR_48896;	+
ENSMUST00000070300	TIR_3948;	+
ENSMUST00000130367	TIR_24981;	+
ENSMUST00000005057	TIR_4758;	+
ENSMUST00000036489_ext	TIR_46030;	-
chr11.405.10	TIR_9818;	-
chr8.6502.1	TIR_58569;	-
chr19.4739.1	TIR_30072;	+
chr5.2023.2	TIR_44034;TIR_44033;	+
ENSMUST00000095105_ext	TIR_39919;	+
chr6.1114.2	TIR_48313;	+
ENSMUST00000034527_ext	TIR_61287;TIR_61776;	-
ENSMUST00000107718	TIR_52181;	+
ENSMUST00000039213_ext	TIR_61960;	-
chr4.7887.1	TIR_42988;	-
chr4.1412.5	TIR_41873;	-
chr4.11587.1	TIR_41609;	+
ENSMUST00000166889	TIR_53386;	+
ENSMUST00000075759	TIR_31853;	+
chr12.5785.2	TIR_12987;	+
ENSMUST00000170308	TIR_60080;	+
ENSMUST00000076698_ext	TIR_12660;	+
ENSMUST00000025421	TIR_27907;	+
ENSMUST00000038014_ext	TIR_43471;TIR_43472;	-
ENSMUST00000100339	TIR_19493;	-
ENSMUST00000079213	TIR_42485;	-
ENSMUST00000123371	TIR_7583;TIR_7584;	+
ENSMUST00000071455_ext	TIR_44862;	+
ENSMUST00000147543_ext	TIR_23793;	-
ENSMUST00000163735	TIR_37152;	+
ENSMUST00000150352	TIR_15931;	+
chr11.6901.1	TIR_8279;	+
chr9.554.3	TIR_60884;	-
chr4.8437.1	TIR_41064;	+
ENSMUST00000064709_ext	TIR_24662;	+
ENSMUST00000076921	TIR_12275;	-
chr9.1332.1	TIR_59274;	+
ENSMUST00000143867	TIR_44015;	+
ENSMUST00000050214	TIR_26229;TIR_26235;	-
chr4.7170.1	TIR_42799;	-
chr11.10089.6	TIR_8804;	+
ENSMUST00000063574	TIR_24497;	+
ENSMUST00000008907_ext	TIR_38931;	-
chr10.5106.2	TIR_6238;	-
chr8.6515.2	TIR_58571;	-
ENSMUST00000172660	TIR_46561;	-
chr5.10162.1	TIR_45556;	+
chr4.6633.5	TIR_42747;	-
chr8.3837.3	TIR_58088;	-
ENSMUST00000023359_ext	TIR_22278;	+
chr15.5079.2	TIR_21586;	-
chr4.1788.1	TIR_41965;	-
chr16.5243.2	TIR_23007;	+
chr10.6652.1	TIR_6537;	-
chr1.6431.1	TIR_921;	+
ENSMUST00000020203	TIR_6501;	-
chr9.425.2	TIR_59021;	+
chr9.4876.1	TIR_59970;	+
ENSMUST00000098576_ext	TIR_60042;	+
ENSMUST00000005841_ext	TIR_56782;	+
chr8.4577.2	TIR_56520;TIR_56524;TIR_56525;TIR_56518;	+
ENSMUST00000032910	TIR_53175;	+
chr15.1848.1	TIR_19789;	+
chr3.6317.1	TIR_37724;TIR_37723;	+
ENSMUST00000118788	TIR_24449;TIR_24454;	+
ENSMUST00000106655_ext	TIR_39093;	-
ENSMUST00000101800_ext	TIR_24446;	+
ENSMUST00000036615	TIR_61616;	-
ENSMUST00000022890_ext	TIR_21026;	-
chr10.8415.2	TIR_5345;	+
chr11.4323.1	TIR_7833;	+
ENSMUST00000163812_ext	TIR_52418;	+
ENSMUST00000146721_ext	TIR_39677;	+
ENSMUST00000122026	TIR_44366;	+
ENSMUST00000018880	TIR_10693;	-
ENSMUST00000064922_ext	TIR_58215;TIR_58216;	-
ENSMUST00000159637	TIR_47480;TIR_47478;	-
chr18.3005.5	TIR_28541;TIR_28538;	-
ENSMUST00000109845	TIR_7092;	+
ENSMUST00000179990_ext	TIR_4998;	+
ENSMUST00000150268_ext	TIR_37063;	+
ENSMUST00000107037	TIR_9215;	+
ENSMUST00000043757	TIR_26461;	-
ENSMUST00000021645_ext	TIR_13146;	+
ENSMUST00000031554	TIR_49865;	-
ENSMUST00000089450	TIR_21426;TIR_21425;	-
ENSMUST00000109139	TIR_36455;	-
ENSMUST00000103093	TIR_33697;TIR_33696;	+
ENSMUST00000063661	TIR_23802;TIR_23803;	-
chr7.5173.3	TIR_52585;	+
ENSMUST00000033973_ext	TIR_56093;	+
ENSMUST00000111220	TIR_3568;	-
ENSMUST00000049031	TIR_61791;	-
ENSMUST00000091288	TIR_33191;	+
chr6.3413.2	TIR_50246;	-
ENSMUST00000150095_ext	TIR_63675;	-
chr19.3194.1	TIR_29825;	+
chr10.5013.1	TIR_6180;	-
ENSMUST00000145735	TIR_37613;	+
ENSMUST00000052529	TIR_1057;	+
ENSMUST00000078419_ext	TIR_54259;	-
ENSMUST00000110031_ext	TIR_16670;	-
chr1.7190.1	TIR_3076;	-
ENSMUST00000034349	TIR_58418;	-
ENSMUST00000156552	TIR_33593;	+
ENSMUST00000137469	TIR_36929;	+
chr4.8904.1	TIR_41205;	+
ENSMUST00000021930	TIR_15423;	+
chr9.2544.1	TIR_61352;	-
chr13.1601.1	TIR_15217;TIR_15218;	+
ENSMUST00000071268	TIR_55250;	-
ENSMUST00000048377	TIR_3368;	-
ENSMUST00000084383	TIR_62738;	+
ENSMUST00000005120_ext	TIR_58177;	-
ENSMUST00000032183	TIR_49153;	+
chr12.583.2	TIR_12436;	+
ENSMUST00000030950	TIR_43686;	-
ENSMUST00000042662_ext	TIR_19479;	-
ENSMUST00000155517	TIR_32101;	+
ENSMUST00000022550	TIR_19189;TIR_19188;	-
ENSMUST00000138302	TIR_30093;	+
ENSMUST00000083103_ext	TIR_61913;	-
ENSMUST00000167496_ext	TIR_40019;	+
ENSMUST00000031421	TIR_45211;	+
ENSMUST00000085368_ext	TIR_24444;	+
ENSMUST00000049537_ext	TIR_52524;TIR_52529;TIR_52525;	+
ENSMUST00000085358	TIR_61860;	-
ENSMUST00000179065_ext	TIR_60238;	+
ENSMUST00000107959	TIR_41972;	-
ENSMUST00000022977_ext	TIR_19986;	+
chr11.10056.7	TIR_8781;TIR_8780;TIR_8779;	+
chr1.7210.1	TIR_3082;	-
ENSMUST00000037666	TIR_56011;	+
ENSMUST00000097862	TIR_40923;TIR_40920;	+
ENSMUST00000123964	TIR_37273;	+
chr17.5296.1	TIR_25277;TIR_25276;	+
ENSMUST00000029865	TIR_39587;	+
ENSMUST00000003313	TIR_30249;	+
ENSMUST00000110835	TIR_18368;TIR_18365;	+
chr17.3820.3	TIR_26416;	-
chr13.7824.1	TIR_16098;	+
ENSMUST00000118013_ext	TIR_8055;	+
ENSMUST00000095214_ext	TIR_56618;	+
ENSMUST00000146633_ext	TIR_35049;	-
ENSMUST00000054697_ext	TIR_63195;TIR_63194;	+
ENSMUST00000049257	TIR_8473;	+
ENSMUST00000064377	TIR_49921;TIR_49920;	-
chr14.2840.1	TIR_18942;	-
ENSMUST00000131978	TIR_44015;	+
ENSMUST00000007747	TIR_25323;	+
ENSMUST00000103031	TIR_12142;	-
ENSMUST00000110690	TIR_19568;	+
chr4.7105.2	TIR_42799;	-
ENSMUST00000028803	TIR_32730;	+
ENSMUST00000063641_ext	TIR_23107;	+
chr11.7019.1	TIR_8300;	+
chr9.7910.5	TIR_60518;	+
chr6.3661.1	TIR_48705;	+
chr18.2106.3	TIR_27353;	+
ENSMUST00000124838_ext	TIR_5467;	-
ENSMUST00000075848	TIR_46676;	-
chr17.5245.1	TIR_26754;	-
ENSMUST00000080164_ext	TIR_44482;	+
ENSMUST00000027538	TIR_772;	+
ENSMUST00000058488	TIR_61994;	-
ENSMUST00000134305_ext	TIR_11290;	-
chr11.6597.7	TIR_8258;	+
ENSMUST00000111257	TIR_35113;	-
ENSMUST00000057373	TIR_26278;	-
ENSMUST00000064062_ext	TIR_48811;	+
chr10.4976.2	TIR_4626;	+
chr1.6925.5	TIR_3021;	-
chr17.4714.7	TIR_25166;	+
ENSMUST00000082437	TIR_37902;	+
ENSMUST00000032264_ext	TIR_49587;	+
ENSMUST00000132147	TIR_9854;	-
chrX.87.1	TIR_62631;	+
ENSMUST00000168206	TIR_18695;	-
ENSMUST00000142769_ext	TIR_57915;	-
ENSMUST00000116172	TIR_57941;	-
ENSMUST00000162564	TIR_48231;	+
ENSMUST00000027393	TIR_2464;	-
chr2.10996.1	TIR_33217;	+
ENSMUST00000051594	TIR_16106;	+
ENSMUST00000004507	TIR_9852;	-
ENSMUST00000049294	TIR_51678;	+
ENSMUST00000106158	TIR_9636;	+
ENSMUST00000003681	TIR_9749;TIR_9743;	-
chr11.11181.1	TIR_11852;	-
ENSMUST00000006181	TIR_51595;TIR_51596;	+
ENSMUST00000101638	TIR_9726;	-
ENSMUST00000091829	TIR_15003;	+
ENSMUST00000065778_ext	TIR_60379;	+
ENSMUST00000034815	TIR_61527;	-
chr8.3107.2	TIR_57885;	-
ENSMUST00000080856_ext	TIR_17273;TIR_17274;	-
ENSMUST00000162475	TIR_4557;	+
ENSMUST00000035340	TIR_18572;	-
ENSMUST00000026218	TIR_31123;	-
ENSMUST00000035201_ext	TIR_62245;	-
chr9.8006.1	TIR_60552;	+
chr9.5460.1	TIR_60075;	+
ENSMUST00000126093	TIR_52317;	+
chr5.5531.3	TIR_44605;	+
ENSMUST00000156003	TIR_13532;TIR_13531;	+
ENSMUST00000014694	TIR_50803;	-
chr7.6308.4	TIR_52714;	+
ENSMUST00000070395_ext	TIR_11773;	-
ENSMUST00000046030	TIR_35853;	-
ENSMUST00000089959_ext	TIR_18818;	-
ENSMUST00000009036_ext	TIR_58205;TIR_57478;	-
ENSMUST00000107910	TIR_54192;	-
ENSMUST00000023535_ext	TIR_22716;	+
chr1.4629.2	TIR_711;	+
ENSMUST00000037324_ext	TIR_7626;	+
ENSMUST00000029180_ext	TIR_33593;	+
chr17.2096.1	TIR_24507;	+
ENSMUST00000023813	TIR_20797;	+
ENSMUST00000056078	TIR_53974;	-
ENSMUST00000027444_ext	TIR_2653;	-
ENSMUST00000090023	TIR_22474;	+
ENSMUST00000113487	TIR_29389;TIR_29390;	+
ENSMUST00000021714	TIR_13559;	+
chrX.833.1	TIR_63762;	-
chr9.1231.2	TIR_59256;	+
ENSMUST00000176828	TIR_31415;	+
ENSMUST00000033717_ext	TIR_64619;	-
ENSMUST00000022609	TIR_19190;	-
chr12.3703.1	TIR_12974;	+
ENSMUST00000121413_ext	TIR_54777;	-
ENSMUST00000062831	TIR_51690;	+
chr2.9630.2	TIR_35530;	-
ENSMUST00000055911	TIR_30451;	-
chr11.11336.3	TIR_9215;	+
ENSMUST00000161822	TIR_60408;	+
ENSMUST00000086909_ext	TIR_44502;	+
ENSMUST00000162827	TIR_60183;	+
ENSMUST00000034132_ext	TIR_56582;	+
ENSMUST00000031434_ext	TIR_45251;	+
chr13.5638.3	TIR_15820;	+
ENSMUST00000172450	TIR_61275;	-
ENSMUST00000124745_ext	TIR_56328;	+
ENSMUST00000155187_ext	TIR_9640;	+
ENSMUST00000085393	TIR_59966;	+
ENSMUST00000119790_ext	TIR_64286;	-
chr2.7097.6	TIR_32475;	+
chr3.5855.2	TIR_37634;	+
chr10.6826.1	TIR_5010;	+
chr17.4007.7	TIR_26501;	-
ENSMUST00000027338	TIR_2040;	-
chr6.2920.1	TIR_50167;	-
ENSMUST00000043693	TIR_62735;	+
ENSMUST00000034303_ext	TIR_58710;	-
chr3.2749.4	TIR_37063;	+
chr7.311.2	TIR_53627;	-
chr4.5998.2	TIR_40501;	+
chr3.2794.1	TIR_38537;	-
ENSMUST00000045697	TIR_7805;	+
ENSMUST00000082966_ext	TIR_50152;	-
ENSMUST00000030849	TIR_46099;	-
chr18.4782.1	TIR_27838;	+
ENSMUST00000167493	TIR_55508;TIR_55507;	-
ENSMUST00000072530	TIR_17933;	+
ENSMUST00000067276_ext	TIR_30774;	-
ENSMUST00000145167	TIR_44014;	+
ENSMUST00000178676_ext	TIR_43187;	-
chr6.9512.1	TIR_60769;TIR_49749;	+
ENSMUST00000048568	TIR_62257;	-
ENSMUST00000023532_ext	TIR_22670;	+
ENSMUST00000025215	TIR_28477;	-
ENSMUST00000034846	TIR_61442;	-
ENSMUST00000166445	TIR_49912;	-
ENSMUST00000105323	TIR_6313;TIR_6311;	-
ENSMUST00000012259_ext	TIR_23429;	-
ENSMUST00000124821	TIR_54946;	-
ENSMUST00000006035_ext	TIR_33494;	+
chr8.2398.1	TIR_57734;	-
ENSMUST00000107696_ext	TIR_40018;	+
ENSMUST00000123642	TIR_39795;	+
ENSMUST00000105365	TIR_4663;	+
ENSMUST00000114020_ext	TIR_34296;	-
ENSMUST00000092821	TIR_8549;	+
ENSMUST00000018992_ext	TIR_10164;	-
ENSMUST00000070070	TIR_59592;	+
ENSMUST00000113186	TIR_732;	+
chr12.3703.3	TIR_12974;	+
ENSMUST00000120697	TIR_37224;	+
ENSMUST00000027251	TIR_2152;	-
ENSMUST00000035214	TIR_60455;	+
ENSMUST00000091704_ext	TIR_16406;TIR_16404;	-
ENSMUST00000028167_ext	TIR_32106;	+
chr15.5684.2	TIR_20476;	+
ENSMUST00000159228	TIR_5027;	+
ENSMUST00000096261_ext	TIR_30612;	-
chr9.8004.1	TIR_60550;	+
ENSMUST00000129456_ext	TIR_3948;	+
chr4.3910.3	TIR_40206;	+
ENSMUST00000038384	TIR_44549;	+
chr16.3312.1	TIR_23723;	-
chr7.2615.1	TIR_54209;	-
ENSMUST00000060762	TIR_27308;	+
ENSMUST00000021956_ext	TIR_16738;	-
ENSMUST00000163486	TIR_19417;	-
chr10.5084.1	TIR_4700;	+
ENSMUST00000038673_ext	TIR_60331;	+
chr1.4587.1	TIR_707;	+
chr9.9315.3	TIR_60753;	+
chr8.5968.3	TIR_56782;	+
ENSMUST00000068156	TIR_30765;	-
chr14.3320.1	TIR_19047;	-
chrX.4571.3	TIR_63388;	+
ENSMUST00000072971	TIR_46619;	-
ENSMUST00000033939_ext	TIR_57483;	-
chr5.1.1	TIR_43734;	+
ENSMUST00000031069_ext	TIR_46510;TIR_46509;	-
chr3.6762.2	TIR_37778;	+
ENSMUST00000030628	TIR_43230;	-
chr8.5168.3	TIR_56637;	+
ENSMUST00000172812	TIR_30440;TIR_31386;	-
chr3.4476.2	TIR_37427;TIR_37425;	+
chr2.11461.2	TIR_33273;	+
ENSMUST00000054776	TIR_41696;	-
ENSMUST00000023426	TIR_22896;	+
chr1.138.1	TIR_25;	+
ENSMUST00000040561_ext	TIR_9063;	+
chr10.1703.2	TIR_5610;	-
chr16.5675.1	TIR_24128;	-
ENSMUST00000094814	TIR_40635;TIR_40634;	+
chr7.7021.4	TIR_52862;	+
ENSMUST00000014684	TIR_26211;	-
ENSMUST00000166711_ext	TIR_20306;	+
chr7.9979.2	TIR_55618;	-
ENSMUST00000099272	TIR_45840;	+
ENSMUST00000030087	TIR_42236;	-
ENSMUST00000075609_ext	TIR_58093;	-
ENSMUST00000069530	TIR_20369;	+
ENSMUST00000134412	TIR_32891;	+
chr4.5556.9	TIR_40425;TIR_40422;	+
ENSMUST00000167780	TIR_36875;	+
chr1.2948.3	TIR_2392;	-
ENSMUST00000124266	TIR_55539;	-
ENSMUST00000030896	TIR_43623;	-
chr2.2003.3	TIR_34296;	-
ENSMUST00000122202_ext	TIR_53907;	-
ENSMUST00000143503	TIR_41588;	+
chr10.7175.3	TIR_5044;	+
ENSMUST00000034405	TIR_59021;	+
chr3.837.2	TIR_36752;	+
chr7.817.1	TIR_51667;	+
ENSMUST00000114937	TIR_31410;	+
ENSMUST00000115839	TIR_22184;	+
chr10.3717.1	TIR_4346;	+
ENSMUST00000034203	TIR_56948;	+
ENSMUST00000126534	TIR_52684;	+
ENSMUST00000108337	TIR_41688;	-
ENSMUST00000022960_ext	TIR_21097;	-
chr5.2080.1	TIR_46248;	-
chr13.7203.1	TIR_15858;	+
ENSMUST00000036340_ext	TIR_49256;TIR_49257;	+
chr19.2020.2	TIR_29639;	+
ENSMUST00000119927	TIR_48142;	-
chr18.3456.1	TIR_27634;	+
ENSMUST00000179139_ext	TIR_12390;	+
ENSMUST00000035216	TIR_60453;TIR_60454;TIR_60452;	+
ENSMUST00000110884	TIR_45632;	+
ENSMUST00000086563	TIR_42084;TIR_42082;	-
chr2.108.16	TIR_31415;	+
ENSMUST00000113709_ext	TIR_22820;	+
chr1.11596.3	TIR_3811;	-
ENSMUST00000030460_ext	TIR_40507;TIR_40506;	+
ENSMUST00000171770_ext	TIR_13069;TIR_13068;TIR_12987;	+
ENSMUST00000006742_ext	TIR_57451;	-
ENSMUST00000028580_ext	TIR_32675;TIR_31628;	+
ENSMUST00000023055	TIR_21517;	-
ENSMUST00000086721	TIR_858;	+
ENSMUST00000173065	TIR_24853;	+
ENSMUST00000090433_ext	TIR_9506;TIR_9505;	+
ENSMUST00000048702	TIR_17083;	-
chr11.6383.2	TIR_8220;	+
ENSMUST00000035983	TIR_45840;	+
ENSMUST00000133016_ext	TIR_35169;	-
ENSMUST00000113502	TIR_29387;	+
ENSMUST00000002400	TIR_19024;	-
ENSMUST00000051633	TIR_43540;	-
chr7.1646.1	TIR_53972;	-
ENSMUST00000102604_ext	TIR_40809;	+
chr12.4595.3	TIR_13107;	+
ENSMUST00000157560_ext	TIR_39114;	-
ENSMUST00000047186	TIR_12032;	-
ENSMUST00000000804_ext	TIR_62711;	+
chr4.1788.6	TIR_41965;	-
ENSMUST00000047963	TIR_34528;TIR_34527;	-
ENSMUST00000133600	TIR_22109;TIR_22106;TIR_22107;	-
chr3.5407.1	TIR_39028;TIR_39027;TIR_39030;	-
ENSMUST00000107857	TIR_54220;	-
ENSMUST00000127484_ext	TIR_26087;	-
chr2.13091.5	TIR_33587;	+
chr15.7067.1	TIR_20711;TIR_20712;	+
chr1.2549.2	TIR_2298;	-
ENSMUST00000080138	TIR_1310;	+
ENSMUST00000100487_ext	TIR_45767;	+
ENSMUST00000131995	TIR_44074;	+
ENSMUST00000002292	TIR_50404;	-
ENSMUST00000073388	TIR_9544;TIR_9541;TIR_9542;TIR_9543;TIR_9545;	+
chr11.5546.7	TIR_8073;	+
ENSMUST00000091497	TIR_31415;	+
ENSMUST00000006496	TIR_51471;	+
ENSMUST00000133769	TIR_2792;	-
ENSMUST00000167032	TIR_730;TIR_729;	+
ENSMUST00000081026	TIR_3704;TIR_3702;	-
chr4.6242.7	TIR_42700;	-
ENSMUST00000100799	TIR_18535;	-
chr4.8718.4	TIR_43230;	-
ENSMUST00000078961	TIR_24566;	+
ENSMUST00000040881_ext	TIR_22128;	+
chr13.197.3	TIR_16262;	-
ENSMUST00000107647	TIR_40059;	+
ENSMUST00000089027	TIR_33389;	+
chr10.3874.3	TIR_5954;	-
ENSMUST00000099311_ext	TIR_33238;TIR_33237;	+
ENSMUST00000135568_ext	TIR_7195;	+
chrX.5899.2	TIR_64610;	-
chr18.138.3	TIR_27156;	+
ENSMUST00000050273_ext	TIR_22735;	+
ENSMUST00000025095_ext	TIR_27062;	-
ENSMUST00000101032	TIR_49304;TIR_49303;	+
ENSMUST00000027931_ext	TIR_1860;	+
ENSMUST00000056427_ext	TIR_16489;	-
ENSMUST00000085018	TIR_60535;	+
chr2.1370.5	TIR_31590;	+
chr9.2246.1	TIR_61258;	-
ENSMUST00000103101_ext	TIR_33679;	+
ENSMUST00000165664	TIR_60409;	+
chr15.6190.2	TIR_20537;	+
ENSMUST00000057195	TIR_52092;	+
chr4.9712.1	TIR_41359;TIR_41363;	+
ENSMUST00000106535	TIR_39154;	-
chr13.3522.1	TIR_15463;	+
chr3.4361.9	TIR_38855;TIR_38852;	-
ENSMUST00000140369	TIR_7932;	+
chr10.3099.2	TIR_5806;	-
chrX.5961.3	TIR_63607;	+
chr7.9283.2	TIR_55460;	-
ENSMUST00000102935	TIR_34202;	-
ENSMUST00000026129	TIR_12301;	-
ENSMUST00000179233	TIR_58205;TIR_57478;	-
ENSMUST00000027846_ext	TIR_1468;	+
chrX.1849.3	TIR_63935;	-
ENSMUST00000118281	TIR_48142;	-
ENSMUST00000031899	TIR_50167;	-
ENSMUST00000047502	TIR_36733;	+
chr12.3408.1	TIR_12915;	+
ENSMUST00000007559_ext	TIR_45932;	-
ENSMUST00000170556	TIR_12310;	-
chrX.1664.3	TIR_62872;	+
ENSMUST00000071965_ext	TIR_57920;	-
chr11.2837.2	TIR_10220;	-
ENSMUST00000057910_ext	TIR_6236;	-
ENSMUST00000049424	TIR_29465;	+
chr4.2557.1	TIR_40018;	+
ENSMUST00000143866_ext	TIR_60214;	+
ENSMUST00000152855_ext	TIR_2508;	-
chr9.4512.2	TIR_61662;	-
ENSMUST00000046999_ext	TIR_45483;	+
ENSMUST00000096385	TIR_20124;	+
chrX.2377.1	TIR_63033;	+
chr9.8013.2	TIR_60555;	+
ENSMUST00000025957_ext	TIR_30241;	+
ENSMUST00000144576	TIR_3515;	-
ENSMUST00000053063_ext	TIR_9213;	+
chr5.9318.2	TIR_45426;	+
chr15.1608.2	TIR_19761;TIR_19760;	+
ENSMUST00000174418	TIR_19667;	+
ENSMUST00000165246	TIR_53974;	-
ENSMUST00000160349	TIR_24512;	+
chr2.11791.1	TIR_33296;	+
ENSMUST00000123359	TIR_49281;	+
ENSMUST00000107417	TIR_37233;TIR_37234;TIR_37238;	+
ENSMUST00000129313_ext	TIR_54278;	-
ENSMUST00000075856	TIR_30347;TIR_30340;	-
ENSMUST00000030797_ext	TIR_43587;	-
ENSMUST00000054544_ext	TIR_14187;TIR_14186;	-
ENSMUST00000058089	TIR_32970;TIR_33447;	+
ENSMUST00000002885_ext	TIR_16341;	-
ENSMUST00000149265	TIR_37273;	+
ENSMUST00000087327	TIR_46540;	-
ENSMUST00000102519	TIR_32774;	+
chr7.1428.1	TIR_53920;	-
ENSMUST00000021864_ext	TIR_16536;	-
chr9.1053.5	TIR_61036;	-
chr8.3121.10	TIR_56233;	+
ENSMUST00000172175_ext	TIR_29486;	+
ENSMUST00000102545	TIR_35282;	-
ENSMUST00000133826_ext	TIR_17158;	-
chr7.5084.1	TIR_52566;	+
ENSMUST00000032844	TIR_54636;	-
ENSMUST00000074038	TIR_13877;	-
ENSMUST00000131810	TIR_4327;	+
chr5.6100.1	TIR_44710;	+
ENSMUST00000021667	TIR_13206;	+
ENSMUST00000001809	TIR_21038;	-
ENSMUST00000166627	TIR_24758;	+
ENSMUST00000090205_ext	TIR_18688;	-
ENSMUST00000047672	TIR_6670;	-
ENSMUST00000022225	TIR_16039;	+
chr2.6571.1	TIR_34938;	-
ENSMUST00000077766_ext	TIR_50235;	-
ENSMUST00000121863_ext	TIR_43936;	+
ENSMUST00000030076	TIR_42203;	-
ENSMUST00000147383_ext	TIR_33908;	+
chr16.5073.3	TIR_22990;	+
ENSMUST00000110766_ext	TIR_47959;	-
ENSMUST00000105298	TIR_6452;	-
chr17.1886.2	TIR_24444;TIR_24445;	+
chr16.5366.1	TIR_23033;TIR_23032;	+
ENSMUST00000084725	TIR_25891;	-
ENSMUST00000036153_ext	TIR_752;	+
ENSMUST00000118204	TIR_36752;	+
ENSMUST00000175752	TIR_20273;TIR_20275;TIR_20274;	+
chr2.10188.3	TIR_35678;	-
chr16.3400.1	TIR_22706;TIR_22711;	+
ENSMUST00000140963_ext	TIR_604;	+
ENSMUST00000105593	TIR_41587;	+
ENSMUST00000034215_ext	TIR_56657;	+
ENSMUST00000094329	TIR_36344;	-
ENSMUST00000023054	TIR_20273;TIR_20275;TIR_20274;	+
ENSMUST00000057180_ext	TIR_63539;	+
chr4.7537.5	TIR_40806;	+
ENSMUST00000081381	TIR_58717;	-
chr2.13706.1	TIR_33697;TIR_33696;	+
ENSMUST00000019323	TIR_45513;	+
ENSMUST00000116456_ext	TIR_45753;TIR_45760;TIR_45755;TIR_45754;	+
ENSMUST00000141830_ext	TIR_10170;	-
ENSMUST00000047621	TIR_51689;	+
chr10.6439.2	TIR_6505;TIR_6506;	-
ENSMUST00000117404_ext	TIR_55463;	-
ENSMUST00000025364_ext	TIR_28583;	-
ENSMUST00000118833	TIR_44278;	+
chr16.2203.1	TIR_23548;	-
chr2.11014.1	TIR_35832;	-
ENSMUST00000178377	TIR_26278;	-
ENSMUST00000049836_ext	TIR_7885;TIR_7889;	+
ENSMUST00000102544	TIR_41205;	+
ENSMUST00000021282	TIR_10703;TIR_10702;	-
chr9.6448.1	TIR_60232;	+
ENSMUST00000020107	TIR_5024;	+
ENSMUST00000073868	TIR_5318;	+
ENSMUST00000128870	TIR_8086;	+
ENSMUST00000021536	TIR_14397;	-
chr8.2910.7	TIR_56181;	+
ENSMUST00000091087_ext	TIR_59123;	+
ENSMUST00000137001_ext	TIR_34376;	-
ENSMUST00000014438	TIR_28527;	-
ENSMUST00000128341	TIR_59711;	+
chr4.70.4	TIR_41648;	-
chr17.4424.1	TIR_25102;	+
chr1.6544.1	TIR_2954;	-
chr12.8694.2	TIR_14911;	-
ENSMUST00000093138_ext	TIR_7557;	+
chr6.3498.1	TIR_48660;	+
chr19.1323.1	TIR_29465;	+
ENSMUST00000051663	TIR_13198;	+
ENSMUST00000049055	TIR_15810;	+
chr6.3397.1	TIR_48635;	+
ENSMUST00000102568_ext	TIR_43091;TIR_43090;	-
ENSMUST00000108718_ext	TIR_7865;	+
ENSMUST00000064889	TIR_26561;	-
ENSMUST00000114876	TIR_63916;	-
chr7.1184.1	TIR_51749;	+
chr16.5749.1	TIR_23124;	+
chr6.6790.4	TIR_49256;TIR_49257;	+
ENSMUST00000167140	TIR_20209;TIR_20211;	+
ENSMUST00000023882_ext	TIR_51667;	+
ENSMUST00000017567	TIR_8396;	+
ENSMUST00000105909	TIR_55630;TIR_55622;	-
chr7.496.1	TIR_51585;	+
ENSMUST00000006103_ext	TIR_10881;	-
chr1.4406.3	TIR_679;	+
ENSMUST00000102746	TIR_54098;	-
ENSMUST00000115123	TIR_22648;TIR_22645;	+
ENSMUST00000044923	TIR_14718;	-
ENSMUST00000105361	TIR_4675;	+
ENSMUST00000023707_ext	TIR_22997;	+
ENSMUST00000102926	TIR_39887;TIR_39977;TIR_39941;	+
chr1.3924.4	TIR_2532;	-
ENSMUST00000021243_ext	TIR_8795;	+
chr16.2759.3	TIR_23626;	-
chr12.2539.1	TIR_12767;	+
chr8.106.3	TIR_55665;	+
ENSMUST00000018803	TIR_11555;TIR_11554;TIR_11556;	-
ENSMUST00000140790	TIR_12698;	+
ENSMUST00000108435_ext	TIR_8206;TIR_8207;	+
ENSMUST00000079634	TIR_51779;	+
ENSMUST00000115808_ext	TIR_27349;	+
chr10.8279.7	TIR_6832;	-
ENSMUST00000028866	TIR_35692;	-
ENSMUST00000031531_ext	TIR_47910;	-
chr11.5881.2	TIR_10877;	-
chr10.5223.3	TIR_4758;	+
chr4.1478.1	TIR_39786;TIR_39785;	+
ENSMUST00000058265_ext	TIR_63849;	-
ENSMUST00000144859	TIR_37902;	+
ENSMUST00000056924	TIR_36033;	-
ENSMUST00000099423	TIR_55551;	-
chr17.725.2	TIR_25721;TIR_10129;TIR_10133;	-
ENSMUST00000043283	TIR_47121;TIR_47122;	-
ENSMUST00000061890	TIR_48607;	+
chr3.3093.3	TIR_37122;	+
ENSMUST00000102509	TIR_7885;	+
ENSMUST00000163119_ext	TIR_2558;	-
ENSMUST00000168194_ext	TIR_53377;	+
chr18.5345.2	TIR_27993;	+
ENSMUST00000103181	TIR_33196;	+
chr2.1989.2	TIR_31703;	+
ENSMUST00000000674_ext	TIR_48259;TIR_48262;TIR_48261;	+
chr3.5962.4	TIR_37670;	+
chr9.5983.1	TIR_60161;	+
ENSMUST00000076313_ext	TIR_34677;	-
ENSMUST00000035325_ext	TIR_3283;	-
ENSMUST00000048054	TIR_25994;	-
ENSMUST00000052566	TIR_11068;	-
ENSMUST00000152764_ext	TIR_36803;	+
ENSMUST00000057115	TIR_16805;TIR_16804;TIR_16803;	-
ENSMUST00000132517	TIR_4630;TIR_4629;	+
ENSMUST00000068367_ext	TIR_61576;	-
chr2.5126.7	TIR_32121;	+
ENSMUST00000159759	TIR_29270;	+
ENSMUST00000042281	TIR_7865;	+
ENSMUST00000023830	TIR_4256;	+
ENSMUST00000159888	TIR_55661;	+
ENSMUST00000085311	TIR_61911;TIR_61912;TIR_61909;	-
chr10.2698.3	TIR_4233;	+
ENSMUST00000059844	TIR_26611;	-
ENSMUST00000163095	TIR_14676;	-
ENSMUST00000039132	TIR_24744;	+
ENSMUST00000141925	TIR_63682;	-
ENSMUST00000134385_ext	TIR_23450;	-
ENSMUST00000026625	TIR_18485;TIR_18486;	+
ENSMUST00000092305_ext	TIR_4675;	+
ENSMUST00000071704	TIR_12976;	+
chrX.3847.1	TIR_63301;	+
chr18.2191.2	TIR_27362;	+
chr15.4792.7	TIR_21521;	-
chr10.6116.7	TIR_6460;	-
ENSMUST00000109537	TIR_56667;	+
ENSMUST00000088546	TIR_62968;	+
chrX.3484.2	TIR_63223;	+
ENSMUST00000103224_ext	TIR_35605;	-
chr11.12861.6	TIR_9392;	+
chr12.1223.1	TIR_12553;	+
chr9.3235.1	TIR_61447;	-
ENSMUST00000107738	TIR_54273;	-
chr6.4415.2	TIR_48844;	+
chr2.5891.4	TIR_32231;	+
ENSMUST00000048665	TIR_56637;	+
ENSMUST00000121201_ext	TIR_63282;	+
ENSMUST00000031366	TIR_45310;	+
ENSMUST00000102528	TIR_45196;	+
ENSMUST00000128302_ext	TIR_3658;	-
ENSMUST00000106857	TIR_40284;TIR_40285;	+
ENSMUST00000148285_ext	TIR_35455;	-
chr6.8221.3	TIR_51181;	-
ENSMUST00000118248_ext	TIR_60390;	+
chr19.1502.6	TIR_30691;	-
ENSMUST00000168129_ext	TIR_13860;	-
ENSMUST00000021339	TIR_14045;	-
ENSMUST00000119738_ext	TIR_12083;	-
ENSMUST00000017408	TIR_41460;	+
ENSMUST00000020522	TIR_6093;	-
ENSMUST00000080036	TIR_44200;TIR_44199;	+
chr3.7898.7	TIR_39425;	-
ENSMUST00000046908_ext	TIR_36275;	-
ENSMUST00000027780	TIR_1707;	+
ENSMUST00000100816	TIR_44692;	+
ENSMUST00000043599_ext	TIR_14644;	-
chr5.9671.1	TIR_45477;	+
ENSMUST00000094700	TIR_46657;TIR_46656;	-
ENSMUST00000020822_ext	TIR_7754;	+
chr4.9907.1	TIR_43481;	-
ENSMUST00000115211	TIR_48335;	+
ENSMUST00000070524_ext	TIR_50478;	-
chr9.461.1	TIR_59028;	+
ENSMUST00000177363	TIR_38882;	-
ENSMUST00000164504	TIR_56047;	+
chr14.1750.1	TIR_17628;	+
ENSMUST00000083211_ext	TIR_27548;	+
ENSMUST00000071465	TIR_7937;	+
chr11.4193.2	TIR_7811;	+
ENSMUST00000035925_ext	TIR_58510;	-
ENSMUST00000161973	TIR_32298;	+
ENSMUST00000090908	TIR_38718;	-
ENSMUST00000074616_ext	TIR_17240;	-
chr19.6134.2	TIR_30249;	+
chr11.7246.5	TIR_11089;	-
chr7.2317.1	TIR_52032;	+
ENSMUST00000073840	TIR_22490;TIR_22487;TIR_22488;	+
ENSMUST00000105107_ext	TIR_16399;	-
ENSMUST00000170912	TIR_46858;TIR_46859;	-
ENSMUST00000023048_ext	TIR_20290;	+
ENSMUST00000155038	TIR_58457;	-
ENSMUST00000020441	TIR_43495;	-
chr5.6931.2	TIR_44805;TIR_44804;	+
chr3.780.3	TIR_36731;	+
chr8.6695.2	TIR_58607;	-
ENSMUST00000071296_ext	TIR_52065;	+
chr2.3523.6	TIR_34590;	-
ENSMUST00000002320_ext	TIR_24613;	+
ENSMUST00000114848	TIR_26105;TIR_26104;	-
ENSMUST00000015680_ext	TIR_16192;	+
ENSMUST00000141055	TIR_13416;TIR_13417;TIR_13415;	+
ENSMUST00000002043_ext	TIR_11952;	-
chr2.9105.4	TIR_35410;	-
chr8.1908.9	TIR_57647;TIR_57646;	-
ENSMUST00000144534	TIR_48269;	+
ENSMUST00000035657	TIR_12581;	+
chr7.8493.1	TIR_55285;TIR_55289;TIR_55283;	-
ENSMUST00000135326_ext	TIR_57483;	-
ENSMUST00000112519_ext	TIR_44809;	+
ENSMUST00000106490_ext	TIR_40497;	+
chr14.4673.3	TIR_19325;	-
ENSMUST00000085592	TIR_54105;	-
chr3.3470.3	TIR_37187;	+
ENSMUST00000088307	TIR_24492;	+
chr3.4991.2	TIR_38936;	-
chr14.2515.1	TIR_18859;	-
ENSMUST00000055808	TIR_47753;	-
ENSMUST00000177647	TIR_40463;	+
ENSMUST00000025093	TIR_27056;	-
ENSMUST00000014546	TIR_54300;	-
ENSMUST00000106756	TIR_40327;	+
chr16.1298.2	TIR_23372;	-
ENSMUST00000008537	TIR_23255;	-
chr11.13172.3	TIR_12172;TIR_12166;	-
ENSMUST00000054310_ext	TIR_52686;	+
chr17.3856.2	TIR_24933;	+
chr2.5736.7	TIR_34801;	-
ENSMUST00000016670	TIR_2979;	-
ENSMUST00000034723	TIR_60033;	+
chr3.2926.3	TIR_37101;	+
ENSMUST00000069862	TIR_45630;	+
ENSMUST00000033093	TIR_54261;	-
chr13.5732.2	TIR_15836;	+
ENSMUST00000117721	TIR_16354;	-
ENSMUST00000018651_ext	TIR_7923;	+
ENSMUST00000138022_ext	TIR_5554;	-
chrX.5872.3	TIR_64610;	-
chr15.6130.2	TIR_21801;	-
chr14.2704.1	TIR_17815;	+
ENSMUST00000092663	TIR_9009;	+
chr1.7854.1	TIR_1252;	+
ENSMUST00000086519	TIR_44972;	+
ENSMUST00000109910_ext	TIR_9789;	-
ENSMUST00000103129_ext	TIR_36179;	-
ENSMUST00000141256_ext	TIR_23672;	-
chr15.305.2	TIR_19605;	+
chr2.2450.24	TIR_31800;	+
ENSMUST00000161592_ext	TIR_14052;	-
ENSMUST00000152662	TIR_13120;TIR_13121;TIR_13119;	+
ENSMUST00000106478_ext	TIR_42621;TIR_42620;	-
chr7.1621.2	TIR_53964;	-
ENSMUST00000077577	TIR_21951;	-
ENSMUST00000120879	TIR_52745;	+
chr7.1923.6	TIR_51926;	+
chr12.5822.1	TIR_13238;	+
ENSMUST00000130760	TIR_13233;	+
chr11.7376.4	TIR_11120;	-
ENSMUST00000052877_ext	TIR_10220;	-
chr8.3333.2	TIR_57958;	-
ENSMUST00000074642_ext	TIR_6932;	-
ENSMUST00000099496_ext	TIR_16706;	-
ENSMUST00000120699	TIR_8248;	+
ENSMUST00000043235_ext	TIR_3405;	-
chr7.8228.2	TIR_55199;	-
ENSMUST00000085803	TIR_1704;	+
ENSMUST00000092620_ext	TIR_34493;	-
chr10.8094.2	TIR_6779;	-
ENSMUST00000036288	TIR_921;	+
chr1.11336.1	TIR_1753;	+
ENSMUST00000040790	TIR_23192;	-
ENSMUST00000167516	TIR_16855;	-
ENSMUST00000108200_ext	TIR_51925;	+
chr5.9372.3	TIR_45439;	+
ENSMUST00000029777_ext	TIR_39197;	-
chr2.6007.1	TIR_34847;	-
ENSMUST00000156784_ext	TIR_7195;	+
ENSMUST00000033483	TIR_63613;	-
ENSMUST00000164812	TIR_60930;	-
ENSMUST00000147148	TIR_44326;	+
chr11.4099.2	TIR_7779;TIR_7780;	+
ENSMUST00000048147_ext	TIR_56439;	+
ENSMUST00000028469	TIR_32401;	+
ENSMUST00000110002_ext	TIR_56342;	+
ENSMUST00000091020	TIR_34536;	-
ENSMUST00000131837	TIR_53651;	-
ENSMUST00000102977	TIR_16419;TIR_16412;TIR_16381;	-
chr6.1296.2	TIR_49979;	-
ENSMUST00000124313	TIR_23139;	+
ENSMUST00000134834	TIR_9480;TIR_9479;TIR_9481;	+
ENSMUST00000143129_ext	TIR_63762;	-
ENSMUST00000080089	TIR_27150;	+
ENSMUST00000003642	TIR_26595;	-
ENSMUST00000054730	TIR_16879;	-
ENSMUST00000075585_ext	TIR_6932;	-
chr12.2806.3	TIR_14102;	-
ENSMUST00000067925	TIR_56136;	+
ENSMUST00000004156	TIR_29296;	+
ENSMUST00000162365_ext	TIR_27797;	+
ENSMUST00000115765	TIR_28430;	-
chr19.2335.1	TIR_29694;	+
ENSMUST00000098266	TIR_52639;TIR_52640;TIR_52641;TIR_52638;	+
ENSMUST00000020692	TIR_3075;TIR_3074;	-
ENSMUST00000023157	TIR_23224;	-
ENSMUST00000162031_ext	TIR_2143;	-
chr7.8543.1	TIR_53225;	+
ENSMUST00000031099	TIR_44220;	+
ENSMUST00000036952	TIR_7638;	+
ENSMUST00000148385	TIR_37002;TIR_37001;	+
chr3.8103.3	TIR_39469;	-
chr2.10499.1	TIR_33109;TIR_33108;	+
ENSMUST00000179926_ext	TIR_57020;	+
ENSMUST00000115331_ext	TIR_59164;	+
ENSMUST00000085835_ext	TIR_51910;TIR_51909;	+
ENSMUST00000027493	TIR_2758;	-
chr2.3977.1	TIR_34600;	-
ENSMUST00000023684	TIR_24070;	-
ENSMUST00000132288	TIR_44024;	+
ENSMUST00000178164	TIR_27346;TIR_27347;	+
ENSMUST00000077626_ext	TIR_36108;	-
ENSMUST00000030125	TIR_41900;	-
ENSMUST00000107786	TIR_11467;	-
ENSMUST00000129850	TIR_41591;TIR_41588;	+
ENSMUST00000093444	TIR_58002;TIR_57999;TIR_58001;	-
ENSMUST00000062389	TIR_29830;	+
chr2.2556.9	TIR_31824;	+
chr7.4918.1	TIR_52509;	+
ENSMUST00000034512	TIR_61190;	-
ENSMUST00000029708	TIR_38595;	-
ENSMUST00000058154_ext	TIR_6566;	-
ENSMUST00000111828_ext	TIR_18788;	-
ENSMUST00000129043	TIR_28051;	+
ENSMUST00000100185	TIR_9549;	+
chr1.10206.4	TIR_1528;	+
chr3.6013.3	TIR_39141;	-
ENSMUST00000177820	TIR_32298;	+
ENSMUST00000056781_ext	TIR_12322;	-
ENSMUST00000179709	TIR_4317;	+
chr18.799.3	TIR_27201;	+
ENSMUST00000159469	TIR_22123;	+
ENSMUST00000138101	TIR_45513;	+
ENSMUST00000152311_ext	TIR_33267;	+
ENSMUST00000038336	TIR_19838;	+
ENSMUST00000097992_ext	TIR_40206;	+
ENSMUST00000087675_ext	TIR_8657;TIR_49688;	+
chr16.5422.2	TIR_23047;TIR_23045;	+
chr6.1119.6	TIR_49940;	-
chr4.8797.2	TIR_43261;	-
ENSMUST00000077821	TIR_21401;	-
ENSMUST00000180250	TIR_41031;	+
ENSMUST00000103212	TIR_43571;	-
chr3.6112.4	TIR_37695;	+
ENSMUST00000173357	TIR_24853;	+
ENSMUST00000049091_ext	TIR_10659;	-
ENSMUST00000173320	TIR_10939;TIR_10938;	-
ENSMUST00000038237_ext	TIR_7052;	+
ENSMUST00000102573_ext	TIR_35135;TIR_35141;TIR_35140;	-
ENSMUST00000102800	TIR_34525;TIR_34524;	-
chr7.3531.2	TIR_54379;	-
chr18.6431.2	TIR_29106;	-
chr7.4132.2	TIR_52380;	+
chr3.2337.2	TIR_37021;	+
ENSMUST00000093517	TIR_56082;	+
ENSMUST00000063956	TIR_53832;	-
chr17.1670.1	TIR_24370;	+
ENSMUST00000114294	TIR_48737;TIR_48738;	+
chr10.3139.2	TIR_4309;	+
ENSMUST00000042503	TIR_31410;	+
ENSMUST00000019118	TIR_47078;	-
ENSMUST00000023867	TIR_45466;TIR_45469;	+
ENSMUST00000025695	TIR_30508;TIR_30507;	-
ENSMUST00000082134_ext	TIR_51864;	+
chr6.9424.1	TIR_49733;	+
chr11.11208.1	TIR_11857;	-
chr4.463.3	TIR_41717;	-
ENSMUST00000043722_ext	TIR_12231;	-
ENSMUST00000117952	TIR_8437;TIR_8436;	+
ENSMUST00000175692_ext	TIR_56093;	+
chr7.8569.2	TIR_53241;	+
ENSMUST00000111122	TIR_12427;	+
ENSMUST00000027057_ext	TIR_83;	+
ENSMUST00000023210	TIR_20119;	+
chr9.3302.1	TIR_59667;	+
chr11.12882.6	TIR_12083;	-
chr5.10202.1	TIR_45567;	+
ENSMUST00000174266	TIR_2105;	-
ENSMUST00000037472	TIR_51474;	+
chr2.3379.2	TIR_34563;TIR_34566;	-
chr6.8145.2	TIR_49480;	+
chr2.6092.2	TIR_34862;	-
chr19.3268.1	TIR_30962;	-
ENSMUST00000148239	TIR_59970;	+
ENSMUST00000104998_ext	TIR_31632;	+
chr12.3221.1	TIR_12848;	+
chr11.7325.1	TIR_8360;	+
chr6.3767.1	TIR_50322;	-
ENSMUST00000091299_ext	TIR_17202;	-
ENSMUST00000099374	TIR_6452;	-
ENSMUST00000021416	TIR_14102;	-
ENSMUST00000026476	TIR_6817;	-
chr2.7.6	TIR_33980;	-
chr10.6009.2	TIR_6447;	-
ENSMUST00000068958	TIR_27037;TIR_27028;	-
ENSMUST00000019198_ext	TIR_45544;	+
chr15.6379.2	TIR_21845;	-
ENSMUST00000174326	TIR_24858;	+
chr3.7712.3	TIR_39389;	-
chr7.8248.3	TIR_55209;	-
ENSMUST00000151647	TIR_32391;	+
ENSMUST00000038108	TIR_38314;	-
ENSMUST00000005825_ext	TIR_5345;	+
ENSMUST00000066412_ext	TIR_15196;	+
ENSMUST00000027312_ext	TIR_2067;TIR_2077;TIR_2073;	-
chr15.7233.1	TIR_20755;	+
ENSMUST00000060945	TIR_7395;	+
chr1.10836.1	TIR_3658;	-
chr9.899.2	TIR_59187;	+
ENSMUST00000063359	TIR_56442;TIR_56443;TIR_56441;	+
chr11.2966.1	TIR_7517;	+
chr2.243.1	TIR_34063;	-
ENSMUST00000177710_ext	TIR_62886;	+
ENSMUST00000026703	TIR_22992;TIR_22991;	+
ENSMUST00000109755_ext	TIR_13565;	+
chr2.7678.1	TIR_32555;	+
ENSMUST00000107651_ext	TIR_40059;	+
chr10.4368.3	TIR_6004;	-
ENSMUST00000173126	TIR_60163;	+
ENSMUST00000027986_ext	TIR_34046;TIR_34045;	-
ENSMUST00000023100_ext	TIR_20377;	+
ENSMUST00000147610_ext	TIR_55554;	-
ENSMUST00000049393_ext	TIR_47841;	-
chr5.1195.1	TIR_46077;	-
chrX.2474.4	TIR_63064;	+
ENSMUST00000102964_ext	TIR_16419;	-
chr18.5053.2	TIR_27917;	+
ENSMUST00000053536	TIR_12057;	-
ENSMUST00000126043	TIR_7872;TIR_7871;	+
chr12.3303.4	TIR_12870;	+
chr7.8579.2	TIR_53243;TIR_7398;TIR_7393;	+
chr19.493.1	TIR_30373;	-
ENSMUST00000096272_ext	TIR_23312;	-
ENSMUST00000067284_ext	TIR_12524;	+
ENSMUST00000049630_ext	TIR_47884;	-
ENSMUST00000060634_ext	TIR_50892;	-
ENSMUST00000053015	TIR_50615;	-
ENSMUST00000021362	TIR_12917;	+
chr11.4852.11	TIR_10648;	-
chr13.446.1	TIR_15037;	+
ENSMUST00000113001_ext	TIR_34568;	-
ENSMUST00000165363	TIR_22370;	+
ENSMUST00000169114_ext	TIR_15750;	+
ENSMUST00000015950	TIR_46471;	-
ENSMUST00000069604	TIR_41446;	+
chr9.899.3	TIR_59187;	+
ENSMUST00000058914	TIR_20672;	+
ENSMUST00000034375	TIR_56843;	+
ENSMUST00000026585	TIR_53447;	+
ENSMUST00000029358_ext	TIR_37026;	+
chr11.13181.3	TIR_12173;	-
ENSMUST00000038498	TIR_57580;	-
ENSMUST00000024873	TIR_25496;	+
chr11.4508.3	TIR_7855;	+
ENSMUST00000022507_ext	TIR_19057;	-
chr2.10065.1	TIR_33001;	+
ENSMUST00000048493	TIR_35417;	-
ENSMUST00000015605	TIR_24843;	+
ENSMUST00000043045	TIR_62603;	+
ENSMUST00000035007_ext	TIR_60636;	+
ENSMUST00000142577_ext	TIR_42963;	-
chr3.859.2	TIR_36753;	+
ENSMUST00000152682	TIR_36358;	-
ENSMUST00000039659_ext	TIR_23121;	+
ENSMUST00000174045	TIR_26336;	-
ENSMUST00000040312_ext	TIR_36000;	-
ENSMUST00000086423	TIR_11984;	-
ENSMUST00000004203	TIR_59066;	+
ENSMUST00000165724	TIR_4617;	+
ENSMUST00000111774	TIR_3279;	-
ENSMUST00000028139	TIR_31756;	+
ENSMUST00000108298_ext	TIR_38137;	-
ENSMUST00000115606	TIR_22422;TIR_22421;	+
ENSMUST00000005003	TIR_3753;TIR_3752;	-
chr10.3913.1	TIR_5966;	-
ENSMUST00000019183_ext	TIR_60527;	+
chr11.3015.7	TIR_10259;	-
ENSMUST00000072727	TIR_55618;	-
ENSMUST00000163483_ext	TIR_7209;	+
chr5.7138.1	TIR_44855;TIR_44854;	+
ENSMUST00000033310	TIR_55458;	-
ENSMUST00000059802_ext	TIR_60390;	+
ENSMUST00000119976	TIR_56324;	+
ENSMUST00000035237	TIR_60494;TIR_60495;	+
ENSMUST00000133117	TIR_55920;	+
ENSMUST00000046614	TIR_39425;	-
chr7.5809.2	TIR_54738;	-
ENSMUST00000123111	TIR_48067;	-
chr19.251.1	TIR_29161;	+
ENSMUST00000139339	TIR_12660;	+
ENSMUST00000084418	TIR_55580;	-
ENSMUST00000014445	TIR_23210;	-
ENSMUST00000020909_ext	TIR_12436;	+
chr15.4757.2	TIR_20253;	+
ENSMUST00000139333_ext	TIR_57893;	-
ENSMUST00000084124_ext	TIR_43567;	-
ENSMUST00000026011_ext	TIR_30092;	+
chr11.715.3	TIR_7128;	+
ENSMUST00000149411	TIR_9024;	+
ENSMUST00000042166	TIR_52474;	+
chr3.7045.2	TIR_39278;	-
ENSMUST00000024797	TIR_25185;TIR_25183;	+
ENSMUST00000031736	TIR_47822;	-
ENSMUST00000113890	TIR_61576;	-
ENSMUST00000102993	TIR_49977;TIR_50371;	-
chr14.4673.4	TIR_19325;	-
ENSMUST00000046028_ext	TIR_48334;	+
ENSMUST00000037828	TIR_43224;	-
chr5.7078.1	TIR_44835;	+
ENSMUST00000147005	TIR_52340;TIR_52336;	+
ENSMUST00000023756	TIR_21983;	-
ENSMUST00000055028	TIR_42031;	-
ENSMUST00000066701_ext	TIR_13427;	+
ENSMUST00000083833_ext	TIR_9101;	+
ENSMUST00000045931	TIR_13187;	+
ENSMUST00000030939	TIR_41574;	+
ENSMUST00000118280_ext	TIR_37943;	+
ENSMUST00000033156	TIR_53054;	+
ENSMUST00000102960	TIR_31518;	+
ENSMUST00000174160	TIR_19667;	+
chr17.5185.7	TIR_26737;	-
ENSMUST00000029842_ext	TIR_37928;	+
ENSMUST00000167316	TIR_45823;	+
ENSMUST00000034065_ext	TIR_56162;TIR_56163;	+
chr17.7958.1	TIR_27135;	-
ENSMUST00000169357	TIR_54324;	-
chr5.5595.2	TIR_46813;	-
ENSMUST00000162460_ext	TIR_26667;TIR_26670;	-
ENSMUST00000059021_ext	TIR_38048;	-
chr19.461.1	TIR_30355;	-
ENSMUST00000100162_ext	TIR_20821;	+
ENSMUST00000085953	TIR_51777;	+
chr15.6301.8	TIR_21835;	-
ENSMUST00000170054	TIR_5330;	+
ENSMUST00000034131_ext	TIR_58246;	-
ENSMUST00000033006	TIR_55186;TIR_55188;	-
chr19.2636.1	TIR_29741;	+
ENSMUST00000002756	TIR_14440;	-
ENSMUST00000052172	TIR_2956;	-
chr7.4453.1	TIR_52418;	+
ENSMUST00000025547_ext	TIR_29106;	-
chrX.864.1	TIR_62735;	+
chrX.5709.3	TIR_64587;	-
chr8.4104.2	TIR_56439;	+
chr18.3369.2	TIR_27493;	+
ENSMUST00000112903_ext	TIR_64449;	-
ENSMUST00000030313	TIR_42334;	-
chr18.5590.1	TIR_29013;	-
ENSMUST00000167483_ext	TIR_21693;	-
ENSMUST00000089770_ext	TIR_21313;	-
ENSMUST00000050406	TIR_2967;TIR_2968;	-
ENSMUST00000074103	TIR_16115;	+
ENSMUST00000074856_ext	TIR_55704;	+
ENSMUST00000131186_ext	TIR_4102;	+
ENSMUST00000143233	TIR_12275;	-
chr10.8437.1	TIR_5364;	+
ENSMUST00000115870_ext	TIR_28153;TIR_28152;	-
ENSMUST00000023387_ext	TIR_23798;	-
chr8.5929.1	TIR_56773;TIR_56774;	+
ENSMUST00000005826_ext	TIR_5351;	+
ENSMUST00000092618	TIR_48892;	+
ENSMUST00000057921	TIR_9234;	+
ENSMUST00000174924_ext	TIR_12897;	+
ENSMUST00000167639	TIR_43984;	+
ENSMUST00000008036_ext	TIR_61512;TIR_62293;	-
ENSMUST00000121713_ext	TIR_24444;	+
chr10.7983.2	TIR_6749;	-
ENSMUST00000125107_ext	TIR_40350;	+
chr9.3763.2	TIR_61542;	-
chr6.6856.2	TIR_50920;	-
chr9.2321.3	TIR_59478;	+
ENSMUST00000031167	TIR_44526;	+
ENSMUST00000021993	TIR_16889;	-
ENSMUST00000171349	TIR_51373;TIR_51370;	-
ENSMUST00000174030	TIR_35651;	-
ENSMUST00000130697	TIR_17942;TIR_17943;	+
ENSMUST00000117597	TIR_4872;TIR_4870;	+
ENSMUST00000069533_ext	TIR_42764;	-
ENSMUST00000048687	TIR_63395;	+
ENSMUST00000128203_ext	TIR_56351;	+
chr13.5567.4	TIR_15805;TIR_15806;	+
ENSMUST00000109601	TIR_7209;	+
chr19.284.2	TIR_30317;	-
chr1.3920.3	TIR_598;	+
ENSMUST00000034866	TIR_61414;	-
ENSMUST00000164416_ext	TIR_57369;TIR_57371;TIR_57372;	-
ENSMUST00000007251	TIR_24874;TIR_24873;	+
ENSMUST00000052135_ext	TIR_53066;	+
chr18.2996.2	TIR_27529;TIR_27526;	+
ENSMUST00000029626_ext	TIR_37788;TIR_37785;	+
ENSMUST00000025077	TIR_27154;	+
ENSMUST00000028610	TIR_35168;	-
ENSMUST00000018714_ext	TIR_10769;	-
ENSMUST00000154469_ext	TIR_45483;	+
ENSMUST00000044567	TIR_36914;	+
ENSMUST00000159663	TIR_1375;	+
ENSMUST00000059052_ext	TIR_23893;	-
ENSMUST00000105578	TIR_41615;	+
chr2.14696.1	TIR_33947;	+
ENSMUST00000100329	TIR_34217;	-
ENSMUST00000151890	TIR_55576;	-
chr5.11176.1	TIR_47994;	-
ENSMUST00000102748	TIR_32116;	+
ENSMUST00000160326	TIR_23271;	-
ENSMUST00000045295	TIR_31622;TIR_31623;	+
ENSMUST00000167715	TIR_59639;TIR_59638;	+
ENSMUST00000033394	TIR_55636;	-
ENSMUST00000030015	TIR_42084;TIR_42082;	-
ENSMUST00000070951	TIR_16164;	+
ENSMUST00000123256_ext	TIR_47107;	-
chr4.5489.1	TIR_42516;	-
chr17.3838.1	TIR_26425;	-
ENSMUST00000164282	TIR_7759;	+
ENSMUST00000070681_ext	TIR_7845;	+
ENSMUST00000043333	TIR_50885;	-
ENSMUST00000078362_ext	TIR_10039;	-
ENSMUST00000054213_ext	TIR_64389;	-
ENSMUST00000111888	TIR_62404;	-
ENSMUST00000020182	TIR_5517;	-
ENSMUST00000127003	TIR_37611;	+
ENSMUST00000131661	TIR_35496;	-
chr19.5769.2	TIR_31341;	-
ENSMUST00000002825_ext	TIR_45495;	+
ENSMUST00000054442	TIR_22978;	+
ENSMUST00000117549	TIR_61249;	-
ENSMUST00000037499	TIR_32647;	+
chr5.12229.1	TIR_48169;	-
ENSMUST00000107814_ext	TIR_39921;	+
chr13.3161.2	TIR_15410;	+
chr7.8656.1	TIR_53260;	+
ENSMUST00000173913	TIR_39370;	-
ENSMUST00000115736	TIR_27493;TIR_27483;	+
chr9.6172.1	TIR_61989;	-
chr6.6350.1	TIR_49187;	+
ENSMUST00000050073	TIR_39428;	-
ENSMUST00000040577_ext	TIR_8247;	+
ENSMUST00000079961_ext	TIR_56658;	+
ENSMUST00000146919_ext	TIR_55909;	+
ENSMUST00000045110	TIR_1037;	+
ENSMUST00000030348_ext	TIR_40345;	+
ENSMUST00000024042_ext	TIR_20507;	+
ENSMUST00000143842	TIR_11862;	-
ENSMUST00000099180	TIR_16115;	+
ENSMUST00000107748	TIR_8761;TIR_8759;	+
ENSMUST00000023088	TIR_21677;	-
ENSMUST00000172572	TIR_38790;	-
ENSMUST00000019443	TIR_17941;TIR_17942;	+
ENSMUST00000000028	TIR_23478;	-
ENSMUST00000112247_ext	TIR_64602;	-
chr4.10429.5	TIR_40698;	+
chr8.6746.1	TIR_56966;	+
ENSMUST00000165721	TIR_27754;	+
ENSMUST00000110627	TIR_35496;	-
ENSMUST00000106727	TIR_40350;	+
chr11.5516.16	TIR_7209;TIR_8051;TIR_8053;TIR_8054;	+
ENSMUST00000139853	TIR_47165;	-
ENSMUST00000135457	TIR_61287;TIR_61776;	-
ENSMUST00000125432_ext	TIR_41558;	+
ENSMUST00000144942	TIR_10565;TIR_10566;	-
ENSMUST00000127698	TIR_5554;	-
chr7.2489.1	TIR_17787;	+
ENSMUST00000031377	TIR_46813;	-
ENSMUST00000040416	TIR_58625;	-
ENSMUST00000098230_ext	TIR_54839;	-
ENSMUST00000031810	TIR_49987;	-
ENSMUST00000031414_ext	TIR_45181;	+
ENSMUST00000082337_ext	TIR_24933;	+
chr5.2080.3	TIR_46248;	-
ENSMUST00000049242_ext	TIR_4359;	+
ENSMUST00000080536	TIR_58101;	-
ENSMUST00000114900	TIR_50077;TIR_50076;TIR_50068;	-
chr6.2211.3	TIR_50041;	-
ENSMUST00000143984	TIR_63683;	-
ENSMUST00000048766_ext	TIR_37446;	+
ENSMUST00000154832	TIR_12095;	-
ENSMUST00000020311	TIR_4317;	+
ENSMUST00000152617_ext	TIR_33520;	+
chr15.7154.1	TIR_20728;	+
chr7.6856.1	TIR_52808;	+
chr3.4572.3	TIR_37444;	+
ENSMUST00000049896_ext	TIR_62597;	+
ENSMUST00000036805	TIR_6268;	-
chr9.3665.1	TIR_59714;	+
chr5.8821.1	TIR_47542;	-
chr4.7310.1	TIR_40761;	+
chr15.1687.1	TIR_21039;	-
ENSMUST00000071215	TIR_17505;	+
chr7.862.2	TIR_53775;TIR_53773;	-
ENSMUST00000063857	TIR_40572;	+
ENSMUST00000110262	TIR_35751;	-
ENSMUST00000020665	TIR_7517;	+
ENSMUST00000043870_ext	TIR_55551;	-
ENSMUST00000028964	TIR_35996;	-
chr11.10565.2	TIR_8912;	+
ENSMUST00000031081_ext	TIR_44314;	+
ENSMUST00000042780_ext	TIR_11972;	-
ENSMUST00000111080	TIR_47784;	-
ENSMUST00000142977	TIR_27513;	+
ENSMUST00000106356	TIR_53129;TIR_53131;	+
ENSMUST00000091879_ext	TIR_25837;TIR_25833;	-
ENSMUST00000078977	TIR_34164;	-
ENSMUST00000015858	TIR_37351;	+
ENSMUST00000071106	TIR_13250;	+
ENSMUST00000052686	TIR_59408;	+
chr5.9687.1	TIR_45489;	+
chr7.1558.7	TIR_53942;	-
ENSMUST00000122160	TIR_45886;	+
ENSMUST00000078647	TIR_50673;TIR_50665;	-
ENSMUST00000105707	TIR_41452;	+
chr11.10155.1	TIR_8808;	+
ENSMUST00000136098_ext	TIR_56144;TIR_56140;	+
ENSMUST00000053766	TIR_58313;	-
ENSMUST00000162505_ext	TIR_24304;TIR_24303;	+
ENSMUST00000025083	TIR_28144;	-
ENSMUST00000072079	TIR_31;	+
ENSMUST00000119698	TIR_56270;	+
chr13.8097.2	TIR_16141;	+
ENSMUST00000110386	TIR_35638;	-
ENSMUST00000108836_ext	TIR_7763;TIR_7761;	+
chr5.6035.1	TIR_46888;	-
ENSMUST00000089289	TIR_23945;	-
ENSMUST00000065482	TIR_38799;	-
chr13.113.1	TIR_14970;	+
ENSMUST00000120087	TIR_49802;	-
chrX.4068.5	TIR_64325;	-
ENSMUST00000031311	TIR_44572;	+
chr8.3736.3	TIR_56404;	+
chr7.8767.1	TIR_55375;	-
ENSMUST00000139827_ext	TIR_3868;	-
ENSMUST00000098901	TIR_57448;TIR_57444;	-
chr15.2607.2	TIR_21217;	-
chr15.5783.2	TIR_20495;	+
ENSMUST00000087556_ext	TIR_30829;	-
ENSMUST00000021048	TIR_11962;	-
ENSMUST00000032088	TIR_48944;TIR_48945;	+
ENSMUST00000128426_ext	TIR_42014;	-
chr11.1347.2	TIR_7220;	+
ENSMUST00000163837_ext	TIR_58157;TIR_58155;	-
chr5.11175.7	TIR_45751;TIR_45748;	+
chr16.5928.2	TIR_32298;	+
chr8.7089.4	TIR_57023;	+
chr5.454.1	TIR_43826;	+
ENSMUST00000037709	TIR_51417;	-
ENSMUST00000127855_ext	TIR_35834;	-
ENSMUST00000178400_ext	TIR_22750;	+
chr14.1420.3	TIR_17558;	+
ENSMUST00000105447	TIR_5930;TIR_5934;	-
ENSMUST00000090726	TIR_32407;	+
chrX.3244.4	TIR_64187;	-
ENSMUST00000178486	TIR_21942;TIR_21940;	-
ENSMUST00000140385	TIR_52800;	+
ENSMUST00000111821_ext	TIR_34891;	-
chr1.4248.3	TIR_2591;	-
ENSMUST00000049271	TIR_13595;	+
ENSMUST00000177390	TIR_37365;	+
ENSMUST00000121886_ext	TIR_57854;TIR_57852;	-
ENSMUST00000076226	TIR_52253;	+
chr13.1242.2	TIR_15183;	+
ENSMUST00000095188_ext	TIR_25604;	+
chr2.4129.2	TIR_34618;	-
ENSMUST00000164181	TIR_6931;TIR_6932;	-
ENSMUST00000030340	TIR_42474;TIR_42473;	-
[truncated: 9,690 more rows]
