# Supplementary material for: Chromatin signatures at transcriptional start sites separate two equally populated yet distinct classes of intergenic long noncoding RNAs
Source: Genome Biol. 2013 Nov 29;14(11):R131. doi: 10.1186/gb-2013-14-11-r131 (PMC4054604; doi:10.1186/gb-2013-14-11-r131)
Supplement: Additional file 6 — Classification of TIRs. [file gb-2013-14-11-r131-S6.xlsx]

## Sheet: Supplementary_file_S4
TIR ID	fold difference in H3K4m1/H3K4me3	classification
TIR_7130	-11.6532	promoter-associated
TIR_1753	5.07619	enhancer-associated
TIR_26172	-18.5772	promoter-associated
TIR_48106	-37.5934	promoter-associated
TIR_22630	-112.812	promoter-associated
TIR_7872	2.78626	enhancer-associated
TIR_55188	-20.9239	promoter-associated
TIR_21586	-14.9251	promoter-associated
TIR_12790	-25.7078	promoter-associated
TIR_39425	14.9538	enhancer-associated
TIR_29586	-17.9881	promoter-associated
TIR_22089	-34.9305	promoter-associated
TIR_23853	5.85791	enhancer-associated
TIR_23454	-61.8772	promoter-associated
TIR_18758	-16.833	promoter-associated
TIR_37312	1.03037	enhancer-associated
TIR_48358	-16.2943	promoter-associated
TIR_12595	-46.9358	promoter-associated
TIR_51676	-20.3561	promoter-associated
TIR_38064	-11.4409	promoter-associated
TIR_6322	22.7445	enhancer-associated
TIR_40002	-31.3331	promoter-associated
TIR_31828	-58.7062	promoter-associated
TIR_537	-3.67881	promoter-associated
TIR_30722	-7.65044	promoter-associated
TIR_8224	-4.98305	promoter-associated
TIR_24163	-50.608	promoter-associated
TIR_28494	6.44489	enhancer-associated
TIR_11729	26.19	enhancer-associated
TIR_6002	-32.0586	promoter-associated
TIR_60075	-25.5538	promoter-associated
TIR_30355	-45.7087	promoter-associated
TIR_27739	-45.7657	promoter-associated
TIR_20712	-39.9231	promoter-associated
TIR_9324	-84.8897	promoter-associated
TIR_24758	-20.7075	promoter-associated
TIR_59535	-26.8461	promoter-associated
TIR_29187	-22.3885	promoter-associated
TIR_53454	14.2859	enhancer-associated
TIR_20115	-29.2415	promoter-associated
TIR_47994	32.5418	enhancer-associated
TIR_59845	-71.1824	promoter-associated
TIR_19735	-18.5182	promoter-associated
TIR_25840	-40.3278	promoter-associated
TIR_29097	-4.15921	promoter-associated
TIR_53582	-20.9395	promoter-associated
TIR_20127	-12.4235	promoter-associated
TIR_24480	23.5079	enhancer-associated
TIR_6021	6.20607	enhancer-associated
TIR_48915	-52.2811	promoter-associated
TIR_3752	-88.3138	promoter-associated
TIR_44278	-35.5983	promoter-associated
TIR_61256	-17.8705	promoter-associated
TIR_36138	-47.9718	promoter-associated
TIR_22262	-49.9099	promoter-associated
TIR_43897	-15.6239	promoter-associated
TIR_62518	-50.6003	promoter-associated
TIR_33988	-56.034	promoter-associated
TIR_5885	-30.9188	promoter-associated
TIR_33441	-29.2712	promoter-associated
TIR_61960	-54.2098	promoter-associated
TIR_42667	-37.1701	promoter-associated
TIR_29013	-21.6453	promoter-associated
TIR_41035	-47.7877	promoter-associated
TIR_9636	-21.4333	promoter-associated
TIR_47958	0.481689	enhancer-associated
TIR_23434	-39.8012	promoter-associated
TIR_44202	-31.6039	promoter-associated
TIR_42994	-41.8785	promoter-associated
TIR_50778	-35.4202	promoter-associated
TIR_6221	-31.7818	promoter-associated
TIR_34600	-31.9087	promoter-associated
TIR_10535	-26.0706	promoter-associated
TIR_43923	-8.54257	promoter-associated
TIR_17211	-36.8926	promoter-associated
TIR_8074	-28.5431	promoter-associated
TIR_40373	-74.1303	promoter-associated
TIR_11633	-29.3825	promoter-associated
TIR_50204	-74.025	promoter-associated
TIR_6737	-32.8977	promoter-associated
TIR_60672	-14.9367	promoter-associated
TIR_37633	-25.6715	promoter-associated
TIR_17646	-44.6222	promoter-associated
TIR_23848	17.727	enhancer-associated
TIR_18730	-53.8111	promoter-associated
TIR_17974	-13.7569	promoter-associated
TIR_13084	-69.9123	promoter-associated
TIR_46425	3.87001	enhancer-associated
TIR_21532	-9.99969	promoter-associated
TIR_30501	31.0301	enhancer-associated
TIR_26754	-16.0198	promoter-associated
TIR_10797	-55.7501	promoter-associated
TIR_33081	-80.1996	promoter-associated
TIR_6043	-14.8127	promoter-associated
TIR_46125	-29.7615	promoter-associated
TIR_45578	-40.4072	promoter-associated
TIR_8154	-57.1461	promoter-associated
TIR_64336	-15.1949	promoter-associated
TIR_46234	-67.4335	promoter-associated
TIR_43099	-69.3892	promoter-associated
TIR_16617	-90.4469	promoter-associated
TIR_40258	-22.9257	promoter-associated
TIR_23612	-24.4972	promoter-associated
TIR_9542	-5.1952	promoter-associated
TIR_53525	21.5718	enhancer-associated
TIR_30897	-5.61275	promoter-associated
TIR_40991	-47.5097	promoter-associated
TIR_34493	-8.63991	promoter-associated
TIR_33527	-14.7168	promoter-associated
TIR_53333	-39.3802	promoter-associated
TIR_47808	-40.4072	promoter-associated
TIR_55631	-6.32805	promoter-associated
TIR_30440	-161.693	promoter-associated
TIR_64325	-17.4118	promoter-associated
TIR_36112	-21.6706	promoter-associated
TIR_14319	-54.124	promoter-associated
TIR_44992	-6.21522	promoter-associated
TIR_1824	-35.4518	promoter-associated
TIR_18497	-28.1489	promoter-associated
TIR_14997	-39.4608	promoter-associated
TIR_48269	-21.3956	promoter-associated
TIR_39255	-33.784	promoter-associated
TIR_15162	-15.7785	promoter-associated
TIR_53607	-30.1654	promoter-associated
TIR_21900	-55.8531	promoter-associated
TIR_45639	-41.6637	promoter-associated
TIR_7638	-27.5647	promoter-associated
TIR_518	-24.4647	promoter-associated
TIR_35996	-43.9027	promoter-associated
TIR_59281	-27.1902	promoter-associated
TIR_57781	-71.4954	promoter-associated
TIR_27810	-23.8521	promoter-associated
TIR_42775	-60.5486	promoter-associated
TIR_43540	-23.7609	promoter-associated
TIR_41832	-47.8693	promoter-associated
TIR_33922	-0.589403	promoter-associated
TIR_37711	-69.3435	promoter-associated
TIR_59633	-25.7495	promoter-associated
TIR_36561	-45.9973	promoter-associated
TIR_33246	-36.7041	promoter-associated
TIR_58960	-30.7482	promoter-associated
TIR_15126	-20.4142	promoter-associated
TIR_36673	-206.693	promoter-associated
TIR_41347	-55.9871	promoter-associated
TIR_757	-51.0226	promoter-associated
TIR_8095	-77.0018	promoter-associated
TIR_60350	-38.1121	promoter-associated
TIR_12021	-92.8354	promoter-associated
TIR_54230	-34.5046	promoter-associated
TIR_7554	-22.6936	promoter-associated
TIR_2865	-22.6911	promoter-associated
TIR_17500	-38.6018	promoter-associated
TIR_55647	-43.1336	promoter-associated
TIR_60711	-24.8474	promoter-associated
TIR_19986	-39.6423	promoter-associated
TIR_25173	-82.1761	promoter-associated
TIR_62818	-4.06433	promoter-associated
TIR_62354	0.343921	enhancer-associated
TIR_17051	-27.4333	promoter-associated
TIR_33001	-24.7692	promoter-associated
TIR_43261	-49.0456	promoter-associated
TIR_30930	-28.43	promoter-associated
TIR_49021	-31.9464	promoter-associated
TIR_20275	9.36604	enhancer-associated
TIR_51841	-7.83337	promoter-associated
TIR_25718	-74.0473	promoter-associated
TIR_55937	-55.3601	promoter-associated
TIR_4645	-55.0411	promoter-associated
TIR_43393	-22.3211	promoter-associated
TIR_31361	-55.3067	promoter-associated
TIR_19724	-56.4487	promoter-associated
TIR_34145	-41.3447	promoter-associated
TIR_59857	-46.3498	promoter-associated
TIR_64012	-18.6962	promoter-associated
TIR_32603	-62.9627	promoter-associated
TIR_13056	-24.7476	promoter-associated
TIR_12161	26.0999	enhancer-associated
TIR_40997	-21.7427	promoter-associated
TIR_53260	3.92524	enhancer-associated
TIR_61927	-34.5683	promoter-associated
TIR_46225	-30.9874	promoter-associated
TIR_10124	43.8821	enhancer-associated
TIR_1714	-44.092	promoter-associated
TIR_59066	-28.7276	promoter-associated
TIR_45632	-44.7456	promoter-associated
TIR_27341	-9.60443	promoter-associated
TIR_27017	-29.3649	promoter-associated
TIR_336	-18.3334	promoter-associated
TIR_56740	-16.2189	promoter-associated
TIR_6016	-80.6072	promoter-associated
TIR_54777	-9.4086	promoter-associated
TIR_24560	-31.1751	promoter-associated
TIR_31845	-20.8353	promoter-associated
TIR_13644	-98.4137	promoter-associated
TIR_11225	-16.1755	promoter-associated
TIR_56514	-37.7615	promoter-associated
TIR_27993	-30.3768	promoter-associated
TIR_13415	-50.7948	promoter-associated
TIR_48151	8.93149	enhancer-associated
TIR_11413	-82.3582	promoter-associated
TIR_48083	-31.2131	promoter-associated
TIR_44493	-18.3827	promoter-associated
TIR_30610	-18.7999	promoter-associated
TIR_9549	24.7663	enhancer-associated
TIR_45796	-36.0296	promoter-associated
TIR_20915	-26.4563	promoter-associated
TIR_52558	-14.9082	promoter-associated
TIR_20883	-42.5344	promoter-associated
TIR_52747	-33.611	promoter-associated
TIR_50419	-15.981	promoter-associated
TIR_62755	-27.6088	promoter-associated
TIR_25999	-24.3839	promoter-associated
TIR_34862	-70.1696	promoter-associated
TIR_62105	-39.3751	promoter-associated
TIR_56844	-51.482	promoter-associated
TIR_56365	-32.8144	promoter-associated
TIR_53780	-9.38049	promoter-associated
TIR_55408	-22.4408	promoter-associated
TIR_23945	-7.39292	promoter-associated
TIR_15435	-48.871	promoter-associated
TIR_15423	-14.6948	promoter-associated
TIR_36396	12.9082	enhancer-associated
TIR_32728	8.13605	enhancer-associated
TIR_20600	3.36947	enhancer-associated
TIR_17510	-51.8044	promoter-associated
TIR_16679	-48.871	promoter-associated
TIR_41031	-43.2297	promoter-associated
TIR_61735	8.29533	enhancer-associated
TIR_31207	-34.5366	promoter-associated
TIR_27351	-33.6739	promoter-associated
TIR_43140	-46.3757	promoter-associated
TIR_236	-49.9021	promoter-associated
TIR_55700	-100.718	promoter-associated
TIR_38680	-29.7842	promoter-associated
TIR_26549	-83.8576	promoter-associated
TIR_24344	-12.6997	promoter-associated
TIR_5651	-93.4726	promoter-associated
TIR_59478	-22.5098	promoter-associated
TIR_9086	-98.4493	promoter-associated
TIR_3884	-36.5038	promoter-associated
TIR_63762	-15.9754	promoter-associated
TIR_47975	-31.3355	promoter-associated
TIR_24459	-87.0436	promoter-associated
TIR_56320	-23.8044	promoter-associated
TIR_30297	-2.11669	promoter-associated
TIR_57271	-48.8585	promoter-associated
TIR_54888	-19.7326	promoter-associated
TIR_57267	-35.9832	promoter-associated
TIR_41729	-3.51899	promoter-associated
TIR_39825	8.9985	enhancer-associated
TIR_37318	-31.2632	promoter-associated
TIR_40617	-26.3669	promoter-associated
TIR_34736	-56.9122	promoter-associated
TIR_58569	-44.2593	promoter-associated
TIR_51916	-43.2859	promoter-associated
TIR_14434	-8.71843	promoter-associated
TIR_13453	-31.7029	promoter-associated
TIR_12667	6.5942	enhancer-associated
TIR_30560	-38.7902	promoter-associated
TIR_55209	-70.805	promoter-associated
TIR_54300	-35.4159	promoter-associated
TIR_53442	-35.5557	promoter-associated
TIR_59093	-68.6925	promoter-associated
TIR_48243	-39.7485	promoter-associated
TIR_21249	-41.3192	promoter-associated
TIR_59660	-49.4214	promoter-associated
TIR_59161	-24.1786	promoter-associated
TIR_46505	-50.4796	promoter-associated
TIR_32254	-62.7285	promoter-associated
TIR_46672	-55.1403	promoter-associated
TIR_52376	-35.3221	promoter-associated
TIR_50322	38.5848	enhancer-associated
TIR_10126	-5.69354	promoter-associated
TIR_50437	-63.8138	promoter-associated
TIR_28953	-39.4179	promoter-associated
TIR_32894	-19.4687	promoter-associated
TIR_29028	-24.0107	promoter-associated
TIR_38882	-28.7707	promoter-associated
TIR_6637	-25.8783	promoter-associated
TIR_51453	-16.6554	promoter-associated
TIR_28222	-29.5795	promoter-associated
TIR_26581	-74.9788	promoter-associated
TIR_57417	-4.55566	promoter-associated
TIR_51847	-12.7701	promoter-associated
TIR_6128	-32.3897	promoter-associated
TIR_1543	-35.6831	promoter-associated
TIR_59835	2.40921	enhancer-associated
TIR_6932	-54.8748	promoter-associated
TIR_2456	-38.5826	promoter-associated
TIR_26425	31.4532	enhancer-associated
TIR_25102	-4.46419	promoter-associated
TIR_17965	-7.80777	promoter-associated
TIR_23198	-33.692	promoter-associated
TIR_57037	-7.66044	promoter-associated
TIR_31291	-52.3718	promoter-associated
TIR_9524	-138.882	promoter-associated
TIR_3671	-46.6128	promoter-associated
TIR_50076	-27.6771	promoter-associated
TIR_61671	-29.1304	promoter-associated
TIR_46564	-53.0851	promoter-associated
TIR_9477	-52.6658	promoter-associated
TIR_23930	-85.7503	promoter-associated
TIR_60962	-11.1304	promoter-associated
TIR_50863	-40.3514	promoter-associated
TIR_15541	-26.7539	promoter-associated
TIR_8343	7.82439	enhancer-associated
TIR_16800	-31.3918	promoter-associated
TIR_1169	-27.8196	promoter-associated
TIR_27077	-21.0026	promoter-associated
TIR_42737	-30.9736	promoter-associated
TIR_37112	-37.3368	promoter-associated
TIR_40350	-16.4805	promoter-associated
TIR_46712	-34.2801	promoter-associated
TIR_44314	-51.7703	promoter-associated
TIR_58246	-111.293	promoter-associated
TIR_45883	7.94872	enhancer-associated
TIR_47101	-44.6428	promoter-associated
TIR_44388	-45.6623	promoter-associated
TIR_22717	-43.0488	promoter-associated
TIR_12870	-33.7093	promoter-associated
TIR_63282	-23.6688	promoter-associated
TIR_24575	2.74034	enhancer-associated
TIR_46509	-21.3206	promoter-associated
TIR_38799	-38.4111	promoter-associated
TIR_24662	-18.9013	promoter-associated
TIR_9749	-20.1898	promoter-associated
TIR_47391	-12.5189	promoter-associated
TIR_19022	-68.2775	promoter-associated
TIR_772	-69.9236	promoter-associated
TIR_53232	-71.6623	promoter-associated
TIR_3414	5.91399	enhancer-associated
TIR_27051	-25.4341	promoter-associated
TIR_35057	-9.06793	promoter-associated
TIR_56422	-57.902	promoter-associated
TIR_54465	-25.7013	promoter-associated
TIR_28383	-52.5031	promoter-associated
TIR_56101	-2.98376	promoter-associated
TIR_48605	-29.5322	promoter-associated
TIR_39307	-60.2204	promoter-associated
TIR_15091	-70.4745	promoter-associated
TIR_24532	-10.3173	promoter-associated
TIR_48455	-41.2474	promoter-associated
TIR_43567	-14.9773	promoter-associated
TIR_62357	-41.8578	promoter-associated
TIR_52967	-40.6857	promoter-associated
TIR_59407	-18.7528	promoter-associated
TIR_58427	-23.7503	promoter-associated
TIR_11461	5.99578	enhancer-associated
TIR_990	-21.7293	promoter-associated
TIR_20113	-23.758	promoter-associated
TIR_33911	-74.1081	promoter-associated
TIR_47146	-6.15429	promoter-associated
TIR_38687	-60.1381	promoter-associated
TIR_1776	21.1507	enhancer-associated
TIR_29180	-10.9401	promoter-associated
TIR_56346	-18.7863	promoter-associated
TIR_33587	-14.5875	promoter-associated
TIR_26611	-11.2987	promoter-associated
TIR_34786	-39.9565	promoter-associated
TIR_34273	-34.2355	promoter-associated
TIR_4681	-22.9663	promoter-associated
TIR_46673	-25.4066	promoter-associated
TIR_9398	-73.1626	promoter-associated
TIR_2073	-52.9676	promoter-associated
TIR_40473	-28.0463	promoter-associated
TIR_63345	-23.0635	promoter-associated
TIR_61512	-31.2886	promoter-associated
TIR_21004	10.1855	enhancer-associated
TIR_56825	-62.135	promoter-associated
TIR_10148	-33.7877	promoter-associated
TIR_37680	-82.7645	promoter-associated
TIR_2349	-45.904	promoter-associated
TIR_636	15.3797	enhancer-associated
TIR_61414	-31.5388	promoter-associated
TIR_60552	-41.8578	promoter-associated
TIR_36929	-57.1112	promoter-associated
TIR_36888	-58.1092	promoter-associated
TIR_15155	-37.4941	promoter-associated
TIR_11874	-34.1479	promoter-associated
TIR_4708	-16.0699	promoter-associated
TIR_57999	21.9012	enhancer-associated
TIR_53511	-47.4842	promoter-associated
TIR_48208	-22.7719	promoter-associated
TIR_29390	-53.0128	promoter-associated
TIR_13006	-20.4585	promoter-associated
TIR_61207	-46.557	promoter-associated
TIR_42916	-76.149	promoter-associated
TIR_63071	-6.86142	promoter-associated
TIR_39863	-23.3221	promoter-associated
TIR_27310	-22.8915	promoter-associated
TIR_61989	-3.90596	promoter-associated
TIR_26464	-28.5047	promoter-associated
TIR_29160	9.36729	enhancer-associated
TIR_44032	-30.9874	promoter-associated
TIR_63550	-25.2369	promoter-associated
TIR_40333	-83.7439	promoter-associated
TIR_11069	-37.3834	promoter-associated
TIR_64584	-17.3517	promoter-associated
TIR_62425	-39.0433	promoter-associated
TIR_34285	-16.9964	promoter-associated
TIR_54716	-30.4717	promoter-associated
TIR_6474	-99.3002	promoter-associated
TIR_60214	-16.9192	promoter-associated
TIR_53750	-10.5083	promoter-associated
TIR_41944	-60.6868	promoter-associated
TIR_14178	-52.4256	promoter-associated
TIR_46803	-36.1782	promoter-associated
TIR_27508	-15.4909	promoter-associated
TIR_25119	-12.7977	promoter-associated
TIR_10709	-77.8782	promoter-associated
TIR_61980	-52.8497	promoter-associated
TIR_49313	-23.9772	promoter-associated
TIR_40297	-16.3013	promoter-associated
TIR_34237	-10.6972	promoter-associated
TIR_27280	-1.66272	promoter-associated
TIR_15806	-59.5632	promoter-associated
TIR_8583	-63.5867	promoter-associated
TIR_4720	-23.4639	promoter-associated
TIR_20784	0.684627	enhancer-associated
TIR_34602	-30.5327	promoter-associated
TIR_12436	-52.5168	promoter-associated
TIR_24913	-62.3774	promoter-associated
TIR_56140	-32.0332	promoter-associated
TIR_31373	-64.2651	promoter-associated
TIR_62673	-37.3984	promoter-associated
TIR_17273	10.6226	enhancer-associated
TIR_19655	-66.885	promoter-associated
TIR_4799	-19.272	promoter-associated
TIR_53276	-41.8418	promoter-associated
TIR_17544	-57.7616	promoter-associated
TIR_251	-38.237	promoter-associated
TIR_41205	-72.6858	promoter-associated
TIR_42985	-57.0994	promoter-associated
TIR_52181	-28.9407	promoter-associated
TIR_20398	-18.716	promoter-associated
TIR_1288	-8.63387	promoter-associated
TIR_36423	-88.8861	promoter-associated
TIR_38314	-24.8215	promoter-associated
TIR_55476	-42.2206	promoter-associated
TIR_15138	-31.2563	promoter-associated
TIR_60418	-20.7028	promoter-associated
TIR_42050	-82.8949	promoter-associated
TIR_59237	-105.6	promoter-associated
TIR_11085	6.12189	enhancer-associated
TIR_57542	-12.9467	promoter-associated
TIR_8317	-59.9085	promoter-associated
TIR_48901	-26.0478	promoter-associated
TIR_21507	-52.5958	promoter-associated
TIR_8537	-95.0868	promoter-associated
TIR_26978	6.61124	enhancer-associated
TIR_25496	-32.8454	promoter-associated
TIR_9941	-29.9034	promoter-associated
TIR_4004	-40.0588	promoter-associated
TIR_13907	12.1178	enhancer-associated
TIR_44173	-75.4712	promoter-associated
TIR_17787	25.828	enhancer-associated
TIR_55283	-58.5637	promoter-associated
TIR_44779	-27.3388	promoter-associated
TIR_60884	-33.2759	promoter-associated
TIR_61203	-35.0954	promoter-associated
TIR_18456	-21.1252	promoter-associated
TIR_53129	-34.9202	promoter-associated
TIR_44464	-42.179	promoter-associated
TIR_37765	-58.005	promoter-associated
TIR_27150	-44.3933	promoter-associated
TIR_49239	-65.2983	promoter-associated
TIR_30843	-33.4115	promoter-associated
TIR_5701	-88.4079	promoter-associated
TIR_27187	-67.6677	promoter-associated
TIR_3511	-124.627	promoter-associated
TIR_17577	-19.1787	promoter-associated
TIR_52785	-8.01338	promoter-associated
TIR_14397	-69.9123	promoter-associated
TIR_60795	-30.5633	promoter-associated
TIR_36094	-47.8766	promoter-associated
TIR_63194	-20.8562	promoter-associated
TIR_12306	-15.5346	promoter-associated
TIR_56618	-35.3454	promoter-associated
TIR_3071	14.5373	enhancer-associated
TIR_41247	-47.4346	promoter-associated
TIR_3421	-76.9742	promoter-associated
TIR_20285	-21.0454	promoter-associated
TIR_61247	-59.1416	promoter-associated
TIR_64618	-20.551	promoter-associated
TIR_7924	-53.4616	promoter-associated
TIR_43085	-36.4802	promoter-associated
TIR_9318	-50.0217	promoter-associated
TIR_62687	-57.1627	promoter-associated
TIR_15140	-47.0949	promoter-associated
TIR_32730	-39.3304	promoter-associated
TIR_52402	-86.5842	promoter-associated
TIR_42972	-88.7668	promoter-associated
TIR_13069	-43.0224	promoter-associated
TIR_35914	-3.46656	promoter-associated
TIR_50846	19.97	enhancer-associated
TIR_21841	-18.1177	promoter-associated
TIR_19268	-44.6197	promoter-associated
TIR_3381	-46.3875	promoter-associated
TIR_21371	-14.6394	promoter-associated
TIR_15588	-19.5099	promoter-associated
TIR_49814	-0.701598	promoter-associated
TIR_23102	11.4641	enhancer-associated
TIR_38534	-65.0752	promoter-associated
TIR_55618	-54.158	promoter-associated
TIR_39194	-7.57188	promoter-associated
TIR_37270	-35.9864	promoter-associated
TIR_44768	-38.1037	promoter-associated
TIR_32389	-34.7421	promoter-associated
TIR_25989	-66.941	promoter-associated
TIR_8912	-21.3009	promoter-associated
TIR_504	-5.49295	promoter-associated
TIR_33032	-69.7989	promoter-associated
TIR_13444	-111.698	promoter-associated
TIR_52522	0.46369	enhancer-associated
TIR_41064	-76.6947	promoter-associated
TIR_35769	-45.563	promoter-associated
TIR_16447	-15.0122	promoter-associated
TIR_53681	-27.5339	promoter-associated
TIR_29865	-77.8921	promoter-associated
TIR_31562	-41.3447	promoter-associated
TIR_36254	-13.3357	promoter-associated
TIR_10566	-18.0126	promoter-associated
TIR_7754	-37.6769	promoter-associated
TIR_53304	-51.4969	promoter-associated
TIR_23282	7.7812	enhancer-associated
TIR_7493	18.1577	enhancer-associated
TIR_61497	14.9316	enhancer-associated
TIR_21376	-29.2415	promoter-associated
TIR_26239	-47.9326	promoter-associated
TIR_48878	-15.2698	promoter-associated
TIR_44660	-45.0756	promoter-associated
TIR_12271	-42.0922	promoter-associated
TIR_282	-21.3855	promoter-associated
TIR_37207	-89.468	promoter-associated
TIR_24338	-9.61473	promoter-associated
TIR_12527	-13.8161	promoter-associated
TIR_5323	-55.7037	promoter-associated
TIR_24807	-54.1264	promoter-associated
TIR_60926	-25.1569	promoter-associated
TIR_27797	-41.0292	promoter-associated
TIR_34654	-23.3248	promoter-associated
TIR_58724	-3.51618	promoter-associated
TIR_11265	6.95919	enhancer-associated
TIR_53424	-43.461	promoter-associated
TIR_1555	-40.8995	promoter-associated
TIR_42121	-47.2765	promoter-associated
TIR_41182	-44.81	promoter-associated
TIR_40019	-50.8904	promoter-associated
TIR_19109	-64.4892	promoter-associated
TIR_42650	-21.3088	promoter-associated
TIR_45423	-46.1498	promoter-associated
TIR_21439	-54.2325	promoter-associated
TIR_4102	-53.4108	promoter-associated
TIR_36071	-25.7139	promoter-associated
TIR_18802	-21.6284	promoter-associated
TIR_1803	-11.7243	promoter-associated
TIR_38934	-28.954	promoter-associated
TIR_21389	-13.969	promoter-associated
TIR_54769	-16.4445	promoter-associated
TIR_24940	-16.3577	promoter-associated
TIR_58088	-54.4422	promoter-associated
TIR_7999	-78.1115	promoter-associated
TIR_18696	-53.8795	promoter-associated
TIR_30064	-15.2001	promoter-associated
TIR_49196	-32.4526	promoter-associated
TIR_29478	-56.6674	promoter-associated
TIR_22107	-97.0053	promoter-associated
TIR_38439	-138.679	promoter-associated
TIR_6093	-22.5195	promoter-associated
TIR_29776	-5.61275	promoter-associated
TIR_62692	5.56438	enhancer-associated
TIR_34221	-69.793	promoter-associated
TIR_22820	6.21293	enhancer-associated
TIR_10542	-57.1824	promoter-associated
TIR_23400	-26.1739	promoter-associated
TIR_53507	-17.2195	promoter-associated
TIR_41755	-20.0313	promoter-associated
TIR_37567	-45.8248	promoter-associated
TIR_57578	-33.7527	promoter-associated
TIR_29226	-80.9451	promoter-associated
TIR_27736	-39.5158	promoter-associated
TIR_18355	-7.7571	promoter-associated
TIR_21074	14.469	enhancer-associated
TIR_46859	-86.9574	promoter-associated
TIR_18737	-99.1576	promoter-associated
TIR_16995	-17.7314	promoter-associated
TIR_15898	-25.263	promoter-associated
TIR_6052	-39.711	promoter-associated
TIR_38508	-70.5791	promoter-associated
TIR_50509	-62.5983	promoter-associated
TIR_55667	-46.7069	promoter-associated
TIR_31536	-19.5648	promoter-associated
TIR_21382	-30.9088	promoter-associated
TIR_11972	-47.7441	promoter-associated
TIR_42799	10.3926	enhancer-associated
TIR_20948	-48.0617	promoter-associated
TIR_61662	-49.5571	promoter-associated
TIR_45932	-27.7281	promoter-associated
TIR_7984	-31.8424	promoter-associated
TIR_28201	1.09497	enhancer-associated
TIR_27907	-45.4678	promoter-associated
TIR_15288	-52.0757	promoter-associated
TIR_48844	-33.9445	promoter-associated
TIR_46374	-7.30561	promoter-associated
TIR_56004	-61.428	promoter-associated
TIR_7848	-6.06846	promoter-associated
TIR_56191	-13.6086	promoter-associated
TIR_61654	-19.6667	promoter-associated
TIR_9965	-61.6934	promoter-associated
TIR_51779	-11.0064	promoter-associated
TIR_35372	-36.1369	promoter-associated
TIR_63938	-27.7259	promoter-associated
TIR_32789	-92.7209	promoter-associated
TIR_17526	-53.0766	promoter-associated
TIR_30154	-43.1405	promoter-associated
TIR_20770	-29.749	promoter-associated
TIR_5590	-21.079	promoter-associated
TIR_5080	-15.5316	promoter-associated
TIR_2781	-90.0476	promoter-associated
TIR_29489	-156.726	promoter-associated
TIR_56237	-35.926	promoter-associated
TIR_47910	-26.8633	promoter-associated
TIR_25262	-27.1205	promoter-associated
TIR_15836	-29.8903	promoter-associated
TIR_56759	-11.4732	promoter-associated
TIR_12897	-47.4327	promoter-associated
TIR_63687	-14.8506	promoter-associated
TIR_24566	-78.2554	promoter-associated
TIR_32915	-46.6364	promoter-associated
TIR_25862	-38.959	promoter-associated
TIR_48967	-34.1239	promoter-associated
TIR_14284	-31.3741	promoter-associated
TIR_53900	-76.634	promoter-associated
TIR_52803	-57.7884	promoter-associated
TIR_37559	-70.942	promoter-associated
TIR_55543	-33.7503	promoter-associated
TIR_24927	-27.5206	promoter-associated
TIR_45690	-49.2677	promoter-associated
TIR_56520	-19.0199	promoter-associated
TIR_55525	-34.1523	promoter-associated
TIR_42184	-52.706	promoter-associated
TIR_22182	-15.9431	promoter-associated
TIR_15464	-25.1823	promoter-associated
TIR_5668	23.2426	enhancer-associated
TIR_33173	-37.9822	promoter-associated
TIR_20144	-19.2228	promoter-associated
TIR_16399	-16.8339	promoter-associated
TIR_5922	-91.0413	promoter-associated
TIR_41900	-56.6496	promoter-associated
TIR_11825	-14.2	promoter-associated
TIR_12148	-39.8288	promoter-associated
TIR_22488	-18.4621	promoter-associated
TIR_20899	-51.0562	promoter-associated
TIR_60535	-32.5169	promoter-associated
TIR_44835	-52.074	promoter-associated
TIR_42217	-38.8412	promoter-associated
TIR_15388	-67.9223	promoter-associated
TIR_38855	-22.8211	promoter-associated
TIR_8761	11.5481	enhancer-associated
TIR_12220	2.96824	enhancer-associated
TIR_19073	-71.6117	promoter-associated
TIR_36738	-83.7857	promoter-associated
TIR_35282	-69.0478	promoter-associated
TIR_18933	-62.9721	promoter-associated
TIR_59108	-16.0172	promoter-associated
TIR_5954	-50.4952	promoter-associated
TIR_150	-17.5869	promoter-associated
TIR_13174	-33.4074	promoter-associated
TIR_28221	-44.3181	promoter-associated
TIR_11537	-21.8413	promoter-associated
TIR_21039	9.87319	enhancer-associated
TIR_13554	-17.639	promoter-associated
TIR_3517	-74.4113	promoter-associated
TIR_26310	-24.7279	promoter-associated
TIR_19751	-18.8461	promoter-associated
TIR_56244	-44.4892	promoter-associated
TIR_50167	-115.596	promoter-associated
TIR_1424	-5.70594	promoter-associated
TIR_60544	-0.383614	promoter-associated
TIR_37063	-33.6678	promoter-associated
TIR_22711	-48.2931	promoter-associated
TIR_3935	-51.4312	promoter-associated
TIR_32475	-44.4785	promoter-associated
TIR_19493	-29.2922	promoter-associated
TIR_56966	-47.6	promoter-associated
TIR_6238	-48.3856	promoter-associated
TIR_19219	-45.6415	promoter-associated
TIR_2433	-38.1176	promoter-associated
TIR_36515	-27.6743	promoter-associated
TIR_31751	-25.9896	promoter-associated
TIR_30201	-28.5691	promoter-associated
TIR_62272	3.4614	enhancer-associated
TIR_40121	-49.2549	promoter-associated
TIR_4024	-13.9016	promoter-associated
TIR_27494	-54.3525	promoter-associated
TIR_29270	-45.8683	promoter-associated
TIR_21313	-18.9186	promoter-associated
TIR_18551	-35.9365	promoter-associated
TIR_13917	-2.19035	promoter-associated
TIR_58002	-16.5401	promoter-associated
TIR_32685	-36.5333	promoter-associated
TIR_32210	-33.6283	promoter-associated
TIR_13559	-32.5016	promoter-associated
TIR_59504	-65.7511	promoter-associated
TIR_19080	-83.9421	promoter-associated
TIR_54026	-27.4442	promoter-associated
TIR_61576	-32.7325	promoter-associated
TIR_61	-59.0212	promoter-associated
TIR_32865	-62.5181	promoter-associated
TIR_5085	-19.7584	promoter-associated
TIR_47107	-7.50165	promoter-associated
TIR_60682	14.4802	enhancer-associated
TIR_62528	-14.8442	promoter-associated
TIR_15483	-51.34	promoter-associated
TIR_9991	-37.4286	promoter-associated
TIR_61303	-25.6262	promoter-associated
TIR_37852	-45.0906	promoter-associated
TIR_33464	-28.1329	promoter-associated
TIR_43525	-38.6695	promoter-associated
TIR_11109	-52.7142	promoter-associated
TIR_62355	-32.387	promoter-associated
TIR_54376	-12.8133	promoter-associated
TIR_30691	-73.0373	promoter-associated
TIR_32401	-188.173	promoter-associated
TIR_41219	-34.4978	promoter-associated
TIR_3705	-37.977	promoter-associated
TIR_24370	-65.6078	promoter-associated
TIR_54927	-9.8917	promoter-associated
TIR_43069	-2.3737	promoter-associated
TIR_49561	4.5994	enhancer-associated
TIR_34283	-36.0611	promoter-associated
TIR_9354	-36.756	promoter-associated
TIR_15056	-65.6679	promoter-associated
TIR_7993	9.16739	enhancer-associated
TIR_519	-34.8844	promoter-associated
TIR_33269	-48.9389	promoter-associated
TIR_8124	-44.8901	promoter-associated
TIR_40798	-90.4702	promoter-associated
TIR_60053	2.61954	enhancer-associated
TIR_15035	-18.9776	promoter-associated
TIR_37122	-18.973	promoter-associated
TIR_31645	-10.6972	promoter-associated
TIR_28665	-27.3947	promoter-associated
TIR_5348	-22.7103	promoter-associated
TIR_55893	-23.34	promoter-associated
TIR_19830	-13.5163	promoter-associated
TIR_7286	-40.8829	promoter-associated
TIR_64461	-8.08294	promoter-associated
TIR_43896	-22.2113	promoter-associated
TIR_21351	-26.1784	promoter-associated
TIR_54654	-84.4822	promoter-associated
TIR_39754	-26.8527	promoter-associated
TIR_23606	-33.4117	promoter-associated
TIR_3717	-60.8991	promoter-associated
TIR_30756	-27.8185	promoter-associated
TIR_8915	-26.6518	promoter-associated
TIR_39975	-87.1535	promoter-associated
TIR_22887	12.2379	enhancer-associated
TIR_60393	-49.7661	promoter-associated
TIR_50530	-43.3827	promoter-associated
TIR_39703	-24.9209	promoter-associated
TIR_57875	-51.5967	promoter-associated
TIR_1704	-60.9877	promoter-associated
TIR_30684	-23.7722	promoter-associated
TIR_37254	-30.7179	promoter-associated
TIR_38323	-16.5518	promoter-associated
TIR_56497	-59.721	promoter-associated
TIR_43472	-27.1873	promoter-associated
TIR_25409	-47.3647	promoter-associated
TIR_28257	-12.2052	promoter-associated
TIR_12081	-73.1626	promoter-associated
TIR_40820	-76.149	promoter-associated
TIR_40721	-54.0172	promoter-associated
TIR_2390	-37.6826	promoter-associated
TIR_2143	-45.9483	promoter-associated
TIR_2879	-15.1165	promoter-associated
TIR_46034	-23.5252	promoter-associated
TIR_18547	-34.7714	promoter-associated
TIR_25246	-25.5227	promoter-associated
TIR_17847	-54.7482	promoter-associated
TIR_3491	0.258052	enhancer-associated
TIR_59804	-23.9332	promoter-associated
TIR_37670	1.23752	enhancer-associated
TIR_18630	-97.3156	promoter-associated
TIR_13184	-32.3554	promoter-associated
TIR_4170	-43.7133	promoter-associated
TIR_5691	0.796942	enhancer-associated
TIR_58725	-0.949755	promoter-associated
TIR_2693	-9.13438	promoter-associated
TIR_1730	-19.3197	promoter-associated
TIR_51726	12.1535	enhancer-associated
TIR_7865	-18.0777	promoter-associated
TIR_38020	4.07935	enhancer-associated
TIR_12660	-38.157	promoter-associated
TIR_598	-54.2942	promoter-associated
TIR_29239	-16.5653	promoter-associated
TIR_23228	-70.7239	promoter-associated
TIR_39389	-8.69114	promoter-associated
TIR_53920	-31.5441	promoter-associated
TIR_29454	-40.5686	promoter-associated
TIR_1615	-19.9142	promoter-associated
TIR_36868	-19.465	promoter-associated
TIR_22770	-39.9192	promoter-associated
TIR_17869	-46.8825	promoter-associated
TIR_9688	-58.128	promoter-associated
TIR_25604	-47.3214	promoter-associated
TIR_55936	-57.6106	promoter-associated
TIR_51504	-3.49724	promoter-associated
TIR_2515	-13.9071	promoter-associated
TIR_12998	-20.6735	promoter-associated
TIR_11312	-63.5867	promoter-associated
TIR_23255	-71.1081	promoter-associated
TIR_11967	-38.1733	promoter-associated
TIR_16606	-49.5836	promoter-associated
TIR_49940	-52.205	promoter-associated
TIR_15518	-39.2325	promoter-associated
TIR_45477	-141.58	promoter-associated
TIR_22676	-48.7929	promoter-associated
TIR_64163	-22.1691	promoter-associated
TIR_22040	-17.8106	promoter-associated
TIR_42086	-87.1535	promoter-associated
TIR_11740	-73.8769	promoter-associated
TIR_2846	-33.4974	promoter-associated
TIR_39672	-48.1627	promoter-associated
TIR_36006	-80.7056	promoter-associated
TIR_30408	-8.58898	promoter-associated
TIR_17364	2.09947	enhancer-associated
TIR_17059	-18.9421	promoter-associated
TIR_62887	-17.2583	promoter-associated
TIR_19635	-51.0562	promoter-associated
TIR_23891	-65.2515	promoter-associated
TIR_52714	-6.28644	promoter-associated
TIR_41964	-33.4665	promoter-associated
TIR_17389	-46.6364	promoter-associated
TIR_63682	-43.4901	promoter-associated
TIR_45896	-13.3077	promoter-associated
TIR_44916	-40.8838	promoter-associated
TIR_38459	14.1936	enhancer-associated
TIR_34268	-15.1249	promoter-associated
TIR_17917	-27.7759	promoter-associated
TIR_52718	-32.3996	promoter-associated
TIR_17404	-58.9186	promoter-associated
TIR_45530	-47.6474	promoter-associated
TIR_22325	-53.6705	promoter-associated
TIR_30027	-2.14413	promoter-associated
TIR_45469	5.18833	enhancer-associated
TIR_1223	-54.2662	promoter-associated
TIR_53226	-64.0639	promoter-associated
TIR_345	-19.2077	promoter-associated
TIR_23397	-34.8368	promoter-associated
TIR_35912	-31.7816	promoter-associated
TIR_4119	10.7869	enhancer-associated
TIR_20963	-53.6575	promoter-associated
TIR_57369	-82.5489	promoter-associated
TIR_44502	-63.1489	promoter-associated
TIR_41457	-32.6813	promoter-associated
TIR_33436	-26.8852	promoter-associated
TIR_25869	-32.3601	promoter-associated
TIR_56093	-46.2283	promoter-associated
TIR_752	-19.1769	promoter-associated
TIR_55355	3.92524	enhancer-associated
TIR_8882	-32.3544	promoter-associated
TIR_46219	-62.5867	promoter-associated
TIR_60139	-54.747	promoter-associated
TIR_8336	-37.3834	promoter-associated
TIR_15493	-29.9061	promoter-associated
TIR_49638	-96.9844	promoter-associated
TIR_4629	-34.0028	promoter-associated
TIR_47179	-6.73136	promoter-associated
TIR_46117	-24.5542	promoter-associated
TIR_10654	-53.4616	promoter-associated
TIR_45618	-43.0333	promoter-associated
TIR_37358	-47.7128	promoter-associated
TIR_2852	-34.9012	promoter-associated
TIR_58140	-24.0623	promoter-associated
TIR_30703	-47.7288	promoter-associated
TIR_39114	-24.4918	promoter-associated
TIR_40932	-64.5352	promoter-associated
TIR_57774	-54.9901	promoter-associated
TIR_14448	-24.7707	promoter-associated
TIR_44963	10.777	enhancer-associated
TIR_43130	-25.3907	promoter-associated
TIR_16964	-41.3455	promoter-associated
TIR_9565	-36.7997	promoter-associated
TIR_47000	-3.88099	promoter-associated
TIR_28756	-16.8435	promoter-associated
TIR_38019	-7.03851	promoter-associated
TIR_16825	-110.874	promoter-associated
TIR_1116	15.0967	enhancer-associated
TIR_31947	-5.13512	promoter-associated
TIR_8868	7.56824	enhancer-associated
TIR_40863	-49.6104	promoter-associated
TIR_40340	-17.6851	promoter-associated
TIR_34938	6.88464	enhancer-associated
TIR_41	-46.5732	promoter-associated
TIR_52990	-33.4547	promoter-associated
TIR_3999	-28.7033	promoter-associated
TIR_50284	-17.0803	promoter-associated
TIR_8808	49.7177	enhancer-associated
TIR_7148	-3.03588	promoter-associated
TIR_63360	-14.3191	promoter-associated
TIR_884	-22.6911	promoter-associated
TIR_60822	-106.481	promoter-associated
TIR_25087	-74.9788	promoter-associated
TIR_6465	-51.6771	promoter-associated
TIR_30896	2.08271	enhancer-associated
TIR_12146	-46.0028	promoter-associated
TIR_1349	-43.6115	promoter-associated
TIR_34962	-51.9585	promoter-associated
TIR_8657	-2.19566	promoter-associated
TIR_50468	-79.182	promoter-associated
TIR_14678	-44.763	promoter-associated
TIR_12917	-55.3832	promoter-associated
TIR_45376	-30.934	promoter-associated
TIR_36966	-22.8099	promoter-associated
TIR_47959	-32.5254	promoter-associated
TIR_17641	-36.7052	promoter-associated
TIR_13222	-65.4032	promoter-associated
TIR_43224	-33.8826	promoter-associated
TIR_30903	-31.6074	promoter-associated
TIR_29496	-45.0262	promoter-associated
TIR_51654	-25.6864	promoter-associated
TIR_7250	-27.3442	promoter-associated
TIR_60386	-39.1507	promoter-associated
TIR_26076	-8.95893	promoter-associated
TIR_22544	-54.7677	promoter-associated
TIR_56053	-56.9852	promoter-associated
TIR_49083	-63.5625	promoter-associated
TIR_31415	-137.025	promoter-associated
TIR_53095	-47.1707	promoter-associated
TIR_26881	-26.7437	promoter-associated
TIR_52880	0.111495	enhancer-associated
TIR_49860	-39.7485	promoter-associated
TIR_23243	-76.0276	promoter-associated
TIR_57956	-28.7667	promoter-associated
TIR_40497	-33.4207	promoter-associated
TIR_47923	-24.0878	promoter-associated
TIR_49320	-61.1317	promoter-associated
TIR_13522	-50.6866	promoter-associated
TIR_41294	0.777477	enhancer-associated
TIR_30317	3.29637	enhancer-associated
TIR_29243	-23.0108	promoter-associated
TIR_15334	-49.6328	promoter-associated
TIR_16381	-15.0359	promoter-associated
TIR_19812	-43.1593	promoter-associated
TIR_11632	-13.345	promoter-associated
TIR_17561	-21.7411	promoter-associated
TIR_2213	-40.0259	promoter-associated
TIR_23964	4.77486	enhancer-associated
TIR_29356	-73.3183	promoter-associated
TIR_23582	-45.6553	promoter-associated
TIR_11467	-2.7779	promoter-associated
TIR_18973	-9.11683	promoter-associated
TIR_18953	-37.4185	promoter-associated
TIR_25668	10.6607	enhancer-associated
TIR_33363	-80.7056	promoter-associated
TIR_2457	-21.4362	promoter-associated
TIR_39841	-13.3645	promoter-associated
TIR_59690	-54.8338	promoter-associated
TIR_41615	-76.5952	promoter-associated
TIR_52509	-31.043	promoter-associated
TIR_3127	12.498	enhancer-associated
TIR_42583	3.06091	enhancer-associated
TIR_24989	-127.136	promoter-associated
TIR_56069	-31.4366	promoter-associated
TIR_62224	-91.5888	promoter-associated
TIR_53787	-86.6004	promoter-associated
TIR_1312	-23.0735	promoter-associated
TIR_2829	-49.3292	promoter-associated
TIR_63079	-35.0119	promoter-associated
TIR_63048	-17.1431	promoter-associated
TIR_39370	-43.2781	promoter-associated
TIR_20882	-70.6006	promoter-associated
TIR_37533	-39.1904	promoter-associated
TIR_33267	-27.753	promoter-associated
TIR_20760	-38.5237	promoter-associated
TIR_25092	-58.5999	promoter-associated
TIR_62450	-65.1423	promoter-associated
TIR_9633	-18.3267	promoter-associated
TIR_35853	-36.7041	promoter-associated
TIR_61911	-72.4406	promoter-associated
TIR_2480	2.10979	enhancer-associated
TIR_41584	-84.5025	promoter-associated
TIR_41717	-15.6817	promoter-associated
TIR_14076	-25.7078	promoter-associated
TIR_24361	-40.3278	promoter-associated
TIR_47686	-41.8096	promoter-associated
TIR_43392	-49.7734	promoter-associated
TIR_27988	-23.7819	promoter-associated
TIR_22706	-18.4851	promoter-associated
TIR_7397	39.6375	enhancer-associated
TIR_5408	-35.0369	promoter-associated
TIR_52227	-32.5015	promoter-associated
TIR_15664	-17.755	promoter-associated
TIR_32169	-32.3667	promoter-associated
TIR_6806	-39.244	promoter-associated
TIR_37400	-28.9451	promoter-associated
TIR_2464	-58.6222	promoter-associated
TIR_54715	-84.6172	promoter-associated
TIR_53011	-20.7923	promoter-associated
TIR_15106	-19.142	promoter-associated
TIR_54243	-26.9226	promoter-associated
TIR_37704	-11.8621	promoter-associated
TIR_20778	-41.5961	promoter-associated
TIR_54189	-27.6785	promoter-associated
TIR_61672	-31.238	promoter-associated
TIR_4903	-10.188	promoter-associated
TIR_38958	-29.0722	promoter-associated
TIR_61981	-32.0245	promoter-associated
TIR_37881	-27.2886	promoter-associated
TIR_55723	-94.8077	promoter-associated
TIR_24345	-8.84756	promoter-associated
TIR_61542	-32.332	promoter-associated
TIR_24858	-53.7481	promoter-associated
TIR_56885	-29.0722	promoter-associated
TIR_41820	-3.43344	promoter-associated
TIR_26265	-35.2027	promoter-associated
TIR_28246	-66.8722	promoter-associated
TIR_62711	-42.1831	promoter-associated
TIR_40700	-25.6814	promoter-associated
TIR_5512	-12.2307	promoter-associated
TIR_10125	25.518	enhancer-associated
TIR_26736	-21.8001	promoter-associated
TIR_11084	-16.6113	promoter-associated
TIR_44199	-44.8506	promoter-associated
TIR_23220	-28.2574	promoter-associated
TIR_47099	-28.1152	promoter-associated
TIR_7379	-29.1284	promoter-associated
TIR_34430	-41.204	promoter-associated
TIR_64282	-16.6784	promoter-associated
TIR_9914	-44.4179	promoter-associated
TIR_21927	-38.3815	promoter-associated
TIR_20274	-31.2246	promoter-associated
TIR_13015	-21.0551	promoter-associated
TIR_11290	10.4711	enhancer-associated
TIR_51510	-37.9902	promoter-associated
TIR_30765	-55.0607	promoter-associated
TIR_16928	-22.0837	promoter-associated
TIR_43441	-55.9871	promoter-associated
TIR_28716	-109.006	promoter-associated
TIR_27811	11.2776	enhancer-associated
TIR_27656	-14.2781	promoter-associated
TIR_23034	-62.1478	promoter-associated
TIR_5054	-38.4489	promoter-associated
TIR_32324	-69.5064	promoter-associated
TIR_51373	-59.5141	promoter-associated
TIR_10127	29.1493	enhancer-associated
TIR_47660	-9.01746	promoter-associated
TIR_47513	-64.1151	promoter-associated
TIR_7333	-27.1743	promoter-associated
TIR_15354	-49.5836	promoter-associated
TIR_54996	-72.8958	promoter-associated
TIR_39663	-55.3788	promoter-associated
TIR_23826	-23.8451	promoter-associated
TIR_13877	-86.2079	promoter-associated
TIR_12524	-34.5468	promoter-associated
TIR_40659	-5.57494	promoter-associated
TIR_8223	-19.0904	promoter-associated
TIR_31181	-34.4338	promoter-associated
TIR_61317	-18.4723	promoter-associated
TIR_59728	-56.9223	promoter-associated
TIR_15967	-21.8753	promoter-associated
TIR_48737	-54.432	promoter-associated
TIR_54075	-32.3465	promoter-associated
TIR_42043	-18.0316	promoter-associated
TIR_31794	-16.414	promoter-associated
TIR_57943	-8.65002	promoter-associated
TIR_40277	-2.68034	promoter-associated
TIR_26540	-27.4216	promoter-associated
TIR_47174	10.777	enhancer-associated
TIR_37141	-16.4646	promoter-associated
TIR_25466	-29.772	promoter-associated
TIR_4957	-1.29644	promoter-associated
TIR_48920	-20.0506	promoter-associated
TIR_4227	-29.9147	promoter-associated
TIR_38729	-35.9864	promoter-associated
TIR_26875	-55.5699	promoter-associated
TIR_1000	-37.2769	promoter-associated
TIR_59306	-35.6308	promoter-associated
TIR_46619	-21.4849	promoter-associated
TIR_41239	21.8263	enhancer-associated
TIR_20711	-24.6064	promoter-associated
TIR_37475	-31.9228	promoter-associated
TIR_19957	-33.2079	promoter-associated
TIR_39428	-25.1595	promoter-associated
TIR_12578	-23.5973	promoter-associated
TIR_44631	22.2205	enhancer-associated
TIR_30116	-41.0103	promoter-associated
TIR_6638	-84.927	promoter-associated
TIR_6501	-25.7108	promoter-associated
TIR_49929	-12.275	promoter-associated
TIR_55595	-1.41562	promoter-associated
TIR_46364	-32.7393	promoter-associated
TIR_43686	-46.0175	promoter-associated
TIR_42516	-32.8695	promoter-associated
TIR_33593	-88.7551	promoter-associated
TIR_14130	-43.6287	promoter-associated
TIR_48359	-43.9636	promoter-associated
TIR_36398	23.2414	enhancer-associated
TIR_28098	-24.1179	promoter-associated
TIR_22890	-85.7503	promoter-associated
TIR_60232	23.7209	enhancer-associated
TIR_23852	31.7874	enhancer-associated
TIR_6063	-49.1536	promoter-associated
TIR_59536	28.955	enhancer-associated
TIR_43826	-2.2932	promoter-associated
TIR_16722	-30.138	promoter-associated
TIR_52307	-11.063	promoter-associated
TIR_52130	-26.2614	promoter-associated
TIR_2818	-0.343364	promoter-associated
TIR_49281	-5.51937	promoter-associated
TIR_37634	-35.7176	promoter-associated
TIR_16952	-33.6525	promoter-associated
TIR_6736	-47.2176	promoter-associated
TIR_17509	-57.2931	promoter-associated
TIR_24218	-37.0027	promoter-associated
TIR_28497	-16.8192	promoter-associated
TIR_7845	-55.2298	promoter-associated
TIR_41072	9.43406	enhancer-associated
TIR_27362	-49.3182	promoter-associated
TIR_54872	-41.9582	promoter-associated
TIR_32828	-33.2805	promoter-associated
TIR_52235	-17.0829	promoter-associated
TIR_36169	-60.147	promoter-associated
TIR_31177	-16.7956	promoter-associated
TIR_37853	-49.3569	promoter-associated
TIR_34858	-32.9792	promoter-associated
TIR_699	15.3872	enhancer-associated
TIR_50205	0.380015	enhancer-associated
TIR_40752	-40.477	promoter-associated
TIR_4807	-15.8272	promoter-associated
TIR_62404	-77.2177	promoter-associated
TIR_42243	-53.8614	promoter-associated
TIR_22400	-47.9012	promoter-associated
TIR_60453	-55.3814	promoter-associated
TIR_39926	-9.87298	promoter-associated
TIR_25135	-12.5377	promoter-associated
TIR_55701	-42.8542	promoter-associated
TIR_7056	-1.4296	promoter-associated
TIR_19413	-65.4781	promoter-associated
TIR_7871	-70.41	promoter-associated
TIR_5022	-53.6201	promoter-associated
TIR_63595	-14.2312	promoter-associated
TIR_59863	-49.5571	promoter-associated
TIR_9541	-92.1108	promoter-associated
TIR_627	-26.4058	promoter-associated
TIR_5865	-51.0089	promoter-associated
TIR_63613	-5.38037	promoter-associated
TIR_9198	-53.388	promoter-associated
TIR_45492	-40.3597	promoter-associated
TIR_21073	-88.5514	promoter-associated
TIR_1697	-8.83194	promoter-associated
TIR_5351	-41.133	promoter-associated
TIR_42683	-29.1355	promoter-associated
TIR_35564	6.76378	enhancer-associated
TIR_57454	-6.4859	promoter-associated
TIR_16855	-3.87454	promoter-associated
TIR_32864	-77.6352	promoter-associated
TIR_4573	-31.0926	promoter-associated
TIR_56506	-32.6821	promoter-associated
TIR_16949	-25.475	promoter-associated
TIR_2558	-55.1304	promoter-associated
TIR_45426	-10.3114	promoter-associated
TIR_33078	-44.1817	promoter-associated
TIR_24179	-31.5974	promoter-associated
TIR_48566	-49.0379	promoter-associated
TIR_44033	-36.4804	promoter-associated
TIR_28860	-25.2366	promoter-associated
TIR_60591	-23.3994	promoter-associated
TIR_11121	-22.71	promoter-associated
TIR_46327	-70.6335	promoter-associated
TIR_8489	-142.986	promoter-associated
TIR_30502	-43.3242	promoter-associated
TIR_24184	-32.3711	promoter-associated
TIR_53009	-38.4834	promoter-associated
TIR_12905	-85.0743	promoter-associated
TIR_34202	-14.9432	promoter-associated
TIR_28901	-68.2603	promoter-associated
TIR_52414	-39.3	promoter-associated
TIR_32357	-30.8494	promoter-associated
TIR_52098	-20.0641	promoter-associated
TIR_39275	-45.985	promoter-associated
TIR_15805	-60.316	promoter-associated
TIR_21553	-23.848	promoter-associated
TIR_20771	-24.3025	promoter-associated
TIR_52800	-28.5286	promoter-associated
TIR_21521	-16.8062	promoter-associated
TIR_946	-33.7135	promoter-associated
TIR_25626	-23.66	promoter-associated
TIR_53650	-38.3113	promoter-associated
TIR_59828	-59.8016	promoter-associated
TIR_2307	-40.9603	promoter-associated
TIR_33079	-35.9726	promoter-associated
TIR_23849	23.5012	enhancer-associated
TIR_61996	-60.2831	promoter-associated
TIR_54637	-27.1631	promoter-associated
TIR_48715	-25.8028	promoter-associated
TIR_12150	-21.2714	promoter-associated
TIR_52586	-28.9693	promoter-associated
TIR_10317	-59.3298	promoter-associated
TIR_11855	-73.2997	promoter-associated
TIR_10929	-39.1912	promoter-associated
TIR_49469	-53.3429	promoter-associated
TIR_42986	-44.7089	promoter-associated
TIR_11438	-0.240128	promoter-associated
TIR_49233	-43.5314	promoter-associated
TIR_24413	-39.5835	promoter-associated
TIR_35140	-5.65867	promoter-associated
TIR_1575	-23.4009	promoter-associated
TIR_729	24.3539	enhancer-associated
TIR_34164	-56.674	promoter-associated
TIR_12203	-156.567	promoter-associated
TIR_1998	-30.1906	promoter-associated
TIR_37735	-25.0236	promoter-associated
TIR_60449	-34.1847	promoter-associated
TIR_61986	-13.4098	promoter-associated
TIR_51983	-30.5972	promoter-associated
TIR_51749	-10.078	promoter-associated
TIR_51621	-66.8104	promoter-associated
TIR_26610	-17.5835	promoter-associated
TIR_17193	-30.1913	promoter-associated
TIR_8000	-102.692	promoter-associated
TIR_12715	-53.271	promoter-associated
TIR_32428	-51.6765	promoter-associated
TIR_22102	-76.6829	promoter-associated
TIR_2376	11.9319	enhancer-associated
TIR_56809	18.4341	enhancer-associated
TIR_21306	-88.1732	promoter-associated
TIR_55480	-9.91999	promoter-associated
TIR_33272	-5.68555	promoter-associated
TIR_25944	-84.6882	promoter-associated
TIR_23959	-3.70108	promoter-associated
TIR_2348	-41.8787	promoter-associated
TIR_4611	-116.652	promoter-associated
TIR_42306	-42.0236	promoter-associated
TIR_14039	-32.0325	promoter-associated
TIR_12543	-44.4192	promoter-associated
TIR_48680	-56.8197	promoter-associated
TIR_4784	-54.6058	promoter-associated
TIR_37483	-88.701	promoter-associated
TIR_48541	-42.5464	promoter-associated
TIR_62770	-31.0336	promoter-associated
TIR_52700	-32.5695	promoter-associated
TIR_47783	-32.2533	promoter-associated
TIR_9331	0.192614	enhancer-associated
TIR_36588	-37.9885	promoter-associated
TIR_57250	-43.2954	promoter-associated
TIR_40565	-6.68007	promoter-associated
TIR_33217	-42.7238	promoter-associated
TIR_54327	-34.3944	promoter-associated
TIR_15161	-25.119	promoter-associated
TIR_63900	-16.1605	promoter-associated
TIR_23509	-27.1185	promoter-associated
TIR_14727	-27.7128	promoter-associated
TIR_14639	-12.6355	promoter-associated
TIR_3896	-11.5044	promoter-associated
TIR_27786	-133.66	promoter-associated
TIR_50991	-32.6646	promoter-associated
TIR_29530	-6.78121	promoter-associated
TIR_2185	-12.6159	promoter-associated
TIR_53182	-12.9616	promoter-associated
TIR_50937	-63.1259	promoter-associated
TIR_38482	-53.4186	promoter-associated
TIR_35832	26.2341	enhancer-associated
TIR_16729	-51.34	promoter-associated
TIR_57022	-3.42223	promoter-associated
TIR_29942	-33.5352	promoter-associated
TIR_27938	-16.7081	promoter-associated
TIR_25305	-22.5901	promoter-associated
TIR_34568	-3.51389	promoter-associated
TIR_9288	-25.2399	promoter-associated
TIR_6396	-25.3113	promoter-associated
TIR_665	0.30261	enhancer-associated
TIR_35086	-43.0344	promoter-associated
TIR_45409	-76.8487	promoter-associated
TIR_34949	-21.77	promoter-associated
TIR_10237	-8.83486	promoter-associated
TIR_3962	-8.43385	promoter-associated
TIR_55152	-19.8703	promoter-associated
TIR_45544	-32.4057	promoter-associated
TIR_24336	-21.2896	promoter-associated
TIR_30096	-131.484	promoter-associated
TIR_26152	-40.191	promoter-associated
TIR_14102	-26.278	promoter-associated
TIR_63373	-11.5102	promoter-associated
TIR_51959	-43.5883	promoter-associated
TIR_30829	-28.2895	promoter-associated
TIR_25913	14.119	enhancer-associated
TIR_37778	-17.4075	promoter-associated
TIR_10881	-36.7003	promoter-associated
TIR_46888	20.0091	enhancer-associated
TIR_41728	-12.2544	promoter-associated
TIR_47048	-63.3435	promoter-associated
TIR_43528	-41.6838	promoter-associated
TIR_7523	-49.8021	promoter-associated
TIR_22688	-63.5891	promoter-associated
TIR_45755	11.8971	enhancer-associated
TIR_27347	-50.8526	promoter-associated
TIR_19003	-18.9904	promoter-associated
TIR_61444	9.13113	enhancer-associated
TIR_50554	-1.85386	promoter-associated
TIR_49904	-29.4104	promoter-associated
TIR_31946	-33.0653	promoter-associated
TIR_47414	-52.2645	promoter-associated
TIR_546	-37.2218	promoter-associated
TIR_23312	-10.7706	promoter-associated
TIR_32746	-76.0839	promoter-associated
TIR_31578	-55.6998	promoter-associated
TIR_57923	-18.9899	promoter-associated
TIR_7923	-27.168	promoter-associated
TIR_32155	-22.4576	promoter-associated
TIR_28618	-18.5541	promoter-associated
TIR_64115	-11.4808	promoter-associated
TIR_40488	-54.5868	promoter-associated
TIR_63580	-17.9018	promoter-associated
TIR_45418	-21.0742	promoter-associated
TIR_24542	-29.4395	promoter-associated
TIR_19032	-19.9195	promoter-associated
TIR_18406	-33.9921	promoter-associated
TIR_9595	-20.4297	promoter-associated
TIR_36122	-10.0339	promoter-associated
TIR_28954	-39.3612	promoter-associated
TIR_50438	-14.8036	promoter-associated
TIR_11524	49.7177	enhancer-associated
TIR_4650	-115.353	promoter-associated
TIR_16419	-14.0396	promoter-associated
TIR_53243	-43.7575	promoter-associated
TIR_34262	-46.1128	promoter-associated
TIR_25901	-67.8531	promoter-associated
TIR_22652	-42.8943	promoter-associated
TIR_872	-23.8722	promoter-associated
TIR_4309	-27.3419	promoter-associated
TIR_58215	-52.1859	promoter-associated
TIR_56948	-66.8023	promoter-associated
TIR_45445	-42.8923	promoter-associated
TIR_42109	-39.5548	promoter-associated
TIR_24133	-32.6323	promoter-associated
TIR_34377	-25.1545	promoter-associated
TIR_17013	-24.7278	promoter-associated
TIR_3883	-43.9553	promoter-associated
TIR_57824	-12.9206	promoter-associated
TIR_16141	-53.9119	promoter-associated
TIR_50364	-100.044	promoter-associated
TIR_2616	-2.90395	promoter-associated
TIR_51545	-36.5036	promoter-associated
TIR_21811	-74.948	promoter-associated
TIR_62111	-50.6398	promoter-associated
TIR_56610	-23.634	promoter-associated
TIR_12228	-10.6048	promoter-associated
TIR_30432	20.073	enhancer-associated
TIR_2264	-36.126	promoter-associated
TIR_28620	-64.1543	promoter-associated
TIR_28769	-43.6765	promoter-associated
TIR_52737	-43.6329	promoter-associated
TIR_5654	-25.4569	promoter-associated
TIR_28562	-25.7694	promoter-associated
TIR_284	-59.5887	promoter-associated
TIR_337	-13.7239	promoter-associated
TIR_54009	-61.2213	promoter-associated
TIR_38881	-28.4875	promoter-associated
TIR_6333	-23.1369	promoter-associated
TIR_10727	-102.537	promoter-associated
TIR_49556	5.68123	enhancer-associated
TIR_50436	-92.793	promoter-associated
TIR_37522	-17.1041	promoter-associated
TIR_34891	-30.2449	promoter-associated
TIR_56392	-63.7309	promoter-associated
TIR_11884	-63.4598	promoter-associated
TIR_31703	-70.0846	promoter-associated
TIR_64529	-9.74469	promoter-associated
TIR_831	-17.1901	promoter-associated
TIR_43356	-22.0709	promoter-associated
TIR_24549	-38.5916	promoter-associated
TIR_62597	-15.8439	promoter-associated
TIR_21534	-55.5331	promoter-associated
TIR_5966	-67.1409	promoter-associated
TIR_11068	-20.2072	promoter-associated
TIR_4741	-57.4645	promoter-associated
TIR_53958	-29.3381	promoter-associated
TIR_2233	-30.1675	promoter-associated
TIR_29830	-22.4107	promoter-associated
TIR_57963	-47.2063	promoter-associated
TIR_48565	19.5593	enhancer-associated
TIR_15473	-30.138	promoter-associated
TIR_51260	-56.6341	promoter-associated
TIR_58094	-29.0545	promoter-associated
TIR_28469	-44.1243	promoter-associated
TIR_25166	8.09046	enhancer-associated
TIR_15440	-37.4368	promoter-associated
TIR_22808	-136.223	promoter-associated
TIR_29545	-63.6088	promoter-associated
TIR_59587	-36.9906	promoter-associated
TIR_43734	-38.7568	promoter-associated
TIR_1191	-66.941	promoter-associated
TIR_22223	-22.5636	promoter-associated
TIR_37051	-48.2812	promoter-associated
TIR_16262	-44.9054	promoter-associated
TIR_11914	-33.3916	promoter-associated
TIR_21657	-41.6716	promoter-associated
TIR_15791	-43.0672	promoter-associated
TIR_37442	2.44334	enhancer-associated
TIR_8549	-47.7638	promoter-associated
TIR_23211	-9.71929	promoter-associated
TIR_17700	-42.4167	promoter-associated
TIR_32712	-13.1822	promoter-associated
TIR_50114	23.1107	enhancer-associated
TIR_48553	-25.3155	promoter-associated
TIR_25153	-66.4948	promoter-associated
TIR_61931	-50.0206	promoter-associated
TIR_54148	-58.9393	promoter-associated
TIR_16889	-26.698	promoter-associated
TIR_35225	-35.0506	promoter-associated
TIR_45605	-29.5024	promoter-associated
TIR_40130	-53.8614	promoter-associated
TIR_21948	-29.9578	promoter-associated
TIR_54014	-47.5105	promoter-associated
TIR_42772	-13.3693	promoter-associated
TIR_12656	-67.6225	promoter-associated
TIR_46447	-21.488	promoter-associated
TIR_26686	17.4923	enhancer-associated
TIR_185	-47.6584	promoter-associated
TIR_17240	-59.0917	promoter-associated
TIR_58221	-21.4638	promoter-associated
TIR_38901	-26.2227	promoter-associated
TIR_32681	-9.67684	promoter-associated
TIR_18916	-54.7482	promoter-associated
TIR_16403	-9.27382	promoter-associated
TIR_57915	-15.3105	promoter-associated
TIR_52573	-71.7838	promoter-associated
TIR_58966	-22.8512	promoter-associated
TIR_31644	-25.9482	promoter-associated
TIR_56680	-84.6809	promoter-associated
TIR_33042	-27.0452	promoter-associated
TIR_47890	-33.1887	promoter-associated
TIR_27841	-35.4452	promoter-associated
TIR_48825	-14.8036	promoter-associated
TIR_4023	-42.2862	promoter-associated
TIR_37142	-20.1252	promoter-associated
TIR_38918	-31.9228	promoter-associated
TIR_35733	-30.345	promoter-associated
TIR_32049	-63.1696	promoter-associated
TIR_62631	-24.5863	promoter-associated
TIR_41950	-5.30919	promoter-associated
TIR_64610	-22.1821	promoter-associated
TIR_39879	-67.7353	promoter-associated
TIR_37428	-33.1945	promoter-associated
TIR_12705	-36.8513	promoter-associated
TIR_27047	-52.6438	promoter-associated
TIR_58662	-56.9554	promoter-associated
TIR_18151	-50.5797	promoter-associated
TIR_29242	-18.4757	promoter-associated
TIR_60753	-34.751	promoter-associated
TIR_45599	-37.9992	promoter-associated
TIR_9506	-56.8999	promoter-associated
TIR_30553	-47.5807	promoter-associated
TIR_8089	-77.2927	promoter-associated
TIR_4852	-17.9555	promoter-associated
TIR_50371	-12.5188	promoter-associated
TIR_54055	-41.5309	promoter-associated
TIR_20082	-18.6723	promoter-associated
TIR_20829	0.334426	enhancer-associated
TIR_29609	-54.8597	promoter-associated
TIR_1965	-33.8237	promoter-associated
TIR_44512	-42.9042	promoter-associated
TIR_4698	19.579	enhancer-associated
TIR_15465	-67.9131	promoter-associated
TIR_52675	-45.8413	promoter-associated
TIR_15061	-53.7094	promoter-associated
TIR_53972	-20.3518	promoter-associated
TIR_53112	-70.805	promoter-associated
TIR_24067	-13.2196	promoter-associated
TIR_63741	-6.33202	promoter-associated
TIR_49304	-30.4149	promoter-associated
TIR_64357	-4.9471	promoter-associated
TIR_2439	-13.3745	promoter-associated
TIR_3901	-27.2742	promoter-associated
TIR_25421	-6.53208	promoter-associated
TIR_43357	-46.4605	promoter-associated
TIR_21786	-48.4888	promoter-associated
TIR_6523	-7.06772	promoter-associated
TIR_2509	18.829	enhancer-associated
TIR_28276	-28.7559	promoter-associated
TIR_59505	-14.5637	promoter-associated
TIR_29106	-28.3194	promoter-associated
TIR_55920	-15.9628	promoter-associated
TIR_1951	-10.8678	promoter-associated
TIR_26927	-2.67494	promoter-associated
TIR_57654	-61.428	promoter-associated
TIR_49019	-16.3027	promoter-associated
TIR_40409	-32.8695	promoter-associated
TIR_30433	-58.0409	promoter-associated
TIR_27979	-30.9209	promoter-associated
TIR_5794	5.14848	enhancer-associated
TIR_37513	-29.0722	promoter-associated
TIR_19772	18.6998	enhancer-associated
TIR_29835	-32.5365	promoter-associated
TIR_62616	8.15268	enhancer-associated
TIR_38815	-18.7216	promoter-associated
TIR_5921	6.77089	enhancer-associated
TIR_32450	-47.5271	promoter-associated
TIR_5311	-22.101	promoter-associated
TIR_60769	-32.46	promoter-associated
TIR_17481	-23.7627	promoter-associated
TIR_21983	-50.2591	promoter-associated
TIR_13195	-38.3739	promoter-associated
TIR_21048	-43.1846	promoter-associated
TIR_55909	-95.2284	promoter-associated
TIR_8408	-51.773	promoter-associated
TIR_4217	27.301	enhancer-associated
TIR_10395	-3.33467	promoter-associated
TIR_36142	-54.1598	promoter-associated
TIR_27145	-12.7684	promoter-associated
TIR_28938	-73.5948	promoter-associated
TIR_13539	23.8153	enhancer-associated
TIR_8593	8.85054	enhancer-associated
TIR_27379	-57.1984	promoter-associated
TIR_12938	-37.8975	promoter-associated
TIR_9893	-50.7696	promoter-associated
TIR_55067	-51.5122	promoter-associated
TIR_25312	-36.9934	promoter-associated
TIR_39713	-38.4149	promoter-associated
TIR_29638	-30.3223	promoter-associated
TIR_9842	-14.6453	promoter-associated
TIR_9063	-29.1926	promoter-associated
TIR_25127	-43.905	promoter-associated
TIR_45478	44.4093	enhancer-associated
TIR_16557	-33.9862	promoter-associated
TIR_16376	-22.3294	promoter-associated
TIR_57810	7.76092	enhancer-associated
TIR_3757	-26.1324	promoter-associated
TIR_15312	-51.2516	promoter-associated
TIR_59571	-60.5301	promoter-associated
TIR_55437	5.57118	enhancer-associated
TIR_52372	-13.5503	promoter-associated
TIR_32682	-68.7706	promoter-associated
TIR_42341	-37.037	promoter-associated
TIR_38928	-88.701	promoter-associated
TIR_48231	-62.1136	promoter-associated
TIR_39921	-11.6273	promoter-associated
TIR_18594	0.936675	enhancer-associated
TIR_8723	-42.8299	promoter-associated
TIR_22357	-55.044	promoter-associated
TIR_7988	-12.0927	promoter-associated
TIR_847	-49.3292	promoter-associated
TIR_54258	-17.9669	promoter-associated
TIR_53678	-23.8128	promoter-associated
TIR_28258	-43.2533	promoter-associated
TIR_18554	-49.8783	promoter-associated
TIR_46000	-20.7168	promoter-associated
TIR_26602	-32.3773	promoter-associated
TIR_56760	-57.4872	promoter-associated
TIR_46309	-47.7257	promoter-associated
TIR_17533	-16.2856	promoter-associated
TIR_44024	-25.854	promoter-associated
TIR_44805	-11.835	promoter-associated
TIR_47960	-65.5349	promoter-associated
TIR_24811	-3.54229	promoter-associated
TIR_48610	-16.5669	promoter-associated
TIR_48716	-68.5818	promoter-associated
TIR_40303	-15.5499	promoter-associated
TIR_11931	-59.377	promoter-associated
TIR_12976	-39.8371	promoter-associated
TIR_26591	-18.7181	promoter-associated
TIR_11541	-25.6973	promoter-associated
TIR_6952	-42.297	promoter-associated
TIR_28302	-37.2534	promoter-associated
TIR_59606	-32.928	promoter-associated
TIR_45606	-22.6627	promoter-associated
TIR_14680	-27.9479	promoter-associated
TIR_6447	-7.81537	promoter-associated
TIR_50946	-37.6086	promoter-associated
TIR_7492	12.5985	enhancer-associated
TIR_50845	-20.4822	promoter-associated
TIR_27951	-25.5333	promoter-associated
TIR_11990	-29.0393	promoter-associated
TIR_63723	-9.98827	promoter-associated
TIR_46424	5.61683	enhancer-associated
TIR_35128	-32.712	promoter-associated
TIR_59951	-39.5989	promoter-associated
TIR_10170	-31.1039	promoter-associated
TIR_54768	15.2127	enhancer-associated
TIR_11554	16.9407	enhancer-associated
TIR_25399	-20.9073	promoter-associated
TIR_46629	-33.8378	promoter-associated
TIR_41565	-55.2784	promoter-associated
TIR_42747	-58.0098	promoter-associated
TIR_8914	-26.6588	promoter-associated
TIR_25055	-83.8576	promoter-associated
TIR_7850	-83.3943	promoter-associated
TIR_56175	-9.16491	promoter-associated
TIR_12173	-21.6509	promoter-associated
TIR_12139	-30.4241	promoter-associated
TIR_9727	-25.5905	promoter-associated
TIR_61322	-59.7956	promoter-associated
TIR_56955	-0.461651	promoter-associated
TIR_45827	-16.1673	promoter-associated
TIR_44596	-2.1685	promoter-associated
TIR_19501	-42.0751	promoter-associated
TIR_6108	30.8358	enhancer-associated
TIR_48811	-39.1675	promoter-associated
TIR_1012	-5.15281	promoter-associated
TIR_44108	-44.814	promoter-associated
TIR_30019	-33.1122	promoter-associated
TIR_25494	-22.4682	promoter-associated
TIR_20326	-34.8021	promoter-associated
TIR_40382	-21.4401	promoter-associated
TIR_27509	-54.2404	promoter-associated
TIR_16039	-62.6414	promoter-associated
TIR_5000	-45.5721	promoter-associated
TIR_5744	-34.0189	promoter-associated
TIR_32407	-94.3199	promoter-associated
TIR_40018	-47.963	promoter-associated
TIR_7236	-6.25731	promoter-associated
TIR_7774	-83.7793	promoter-associated
TIR_2963	-42.2814	promoter-associated
TIR_4630	-57.8934	promoter-associated
TIR_5610	-30.7365	promoter-associated
TIR_56126	-54.9901	promoter-associated
TIR_51823	-72.7046	promoter-associated
TIR_27523	-41.3705	promoter-associated
TIR_31853	-48.2876	promoter-associated
TIR_30507	-45.5564	promoter-associated
TIR_34091	-37.6371	promoter-associated
TIR_51033	2.53003	enhancer-associated
TIR_51864	-44.8945	promoter-associated
TIR_22992	-37.782	promoter-associated
TIR_22604	-54.278	promoter-associated
TIR_61872	-25.5538	promoter-associated
TIR_33744	-44.0119	promoter-associated
TIR_8943	-26.0856	promoter-associated
TIR_53775	-25.9443	promoter-associated
TIR_46457	-20.6465	promoter-associated
TIR_53746	-50.0679	promoter-associated
TIR_61036	-26.0916	promoter-associated
TIR_27469	-44.1243	promoter-associated
TIR_58363	8.62048	enhancer-associated
TIR_5670	-33.4369	promoter-associated
TIR_64389	-13.6696	promoter-associated
TIR_26249	-17.2098	promoter-associated
TIR_8226	-57.8194	promoter-associated
TIR_55940	-39.7637	promoter-associated
TIR_43230	-54.7343	promoter-associated
TIR_28441	-47.426	promoter-associated
TIR_24961	-36.2052	promoter-associated
TIR_6689	-31.8	promoter-associated
TIR_11764	-64.6307	promoter-associated
TIR_1252	-76.5928	promoter-associated
TIR_54268	-66.5437	promoter-associated
TIR_54314	-37.1126	promoter-associated
TIR_30876	-25.2033	promoter-associated
TIR_29477	-26.6116	promoter-associated
TIR_57766	-53.6817	promoter-associated
TIR_57606	-19.5488	promoter-associated
TIR_23317	-13.0605	promoter-associated
TIR_7717	-46.7084	promoter-associated
TIR_35494	-0.540775	promoter-associated
TIR_17256	-60.4544	promoter-associated
TIR_39694	-21.6449	promoter-associated
TIR_16901	-12.1208	promoter-associated
TIR_3394	-30.0067	promoter-associated
TIR_42713	-48.177	promoter-associated
TIR_34269	-14.4218	promoter-associated
TIR_58372	-28.5336	promoter-associated
TIR_41949	-21.0744	promoter-associated
TIR_20218	-27.5804	promoter-associated
TIR_14424	-67.2489	promoter-associated
TIR_44482	-41.116	promoter-associated
TIR_45798	-20.3544	promoter-associated
TIR_40237	-34.926	promoter-associated
TIR_30439	-18.3355	promoter-associated
TIR_3242	-24.9193	promoter-associated
TIR_63691	-28.7775	promoter-associated
TIR_14367	-116.815	promoter-associated
TIR_32152	-60.8116	promoter-associated
TIR_5192	-34.7915	promoter-associated
TIR_42764	-50.5337	promoter-associated
TIR_8335	-20.2072	promoter-associated
TIR_41602	-46.0175	promoter-associated
TIR_32636	-47.5077	promoter-associated
TIR_30591	-9.41182	promoter-associated
TIR_54748	-46.0492	promoter-associated
TIR_48705	-74.0133	promoter-associated
TIR_55699	-31.6818	promoter-associated
TIR_47148	-12.5726	promoter-associated
TIR_45951	-31.3016	promoter-associated
TIR_29694	-29.4388	promoter-associated
TIR_38537	-6.91543	promoter-associated
TIR_34974	26.5815	enhancer-associated
TIR_29592	-15.6789	promoter-associated
TIR_7513	8.49812	enhancer-associated
TIR_55080	-27.1567	promoter-associated
TIR_35931	-7.77136	promoter-associated
TIR_59468	-67.1737	promoter-associated
TIR_39138	-29.8875	promoter-associated
TIR_11790	-98.4493	promoter-associated
TIR_17929	-18.9904	promoter-associated
TIR_21926	6.78019	enhancer-associated
TIR_9437	-35.8172	promoter-associated
TIR_2111	-33.0961	promoter-associated
TIR_7539	-2.8829	promoter-associated
TIR_1860	-54.1322	promoter-associated
TIR_62705	-33.9557	promoter-associated
TIR_61156	-11.3091	promoter-associated
TIR_9251	-20.7608	promoter-associated
TIR_49557	-27.9337	promoter-associated
TIR_20377	-39.5028	promoter-associated
TIR_45840	-37.5934	promoter-associated
TIR_40923	15.5944	enhancer-associated
TIR_12074	-48.0322	promoter-associated
TIR_9440	-48.3148	promoter-associated
TIR_48999	-49.0986	promoter-associated
TIR_42231	-49.2549	promoter-associated
TIR_4626	-14.9	promoter-associated
TIR_48994	-28.7682	promoter-associated
TIR_20705	-44.5677	promoter-associated
TIR_53285	-66.1739	promoter-associated
TIR_38688	2.25333	enhancer-associated
TIR_3920	-15.7358	promoter-associated
TIR_11620	-40.4734	promoter-associated
TIR_34012	-48.9071	promoter-associated
TIR_16382	-20.4142	promoter-associated
TIR_34263	-77.397	promoter-associated
TIR_16194	-58.9186	promoter-associated
TIR_44626	-25.2991	promoter-associated
TIR_28900	-42.142	promoter-associated
TIR_28006	-24.5427	promoter-associated
TIR_19568	-38.9801	promoter-associated
TIR_49427	-31.2426	promoter-associated
TIR_22543	-60.3715	promoter-associated
TIR_9392	-16.7172	promoter-associated
TIR_5995	-68.2251	promoter-associated
TIR_20489	-45.0212	promoter-associated
TIR_25915	-16.6527	promoter-associated
TIR_49244	-58.4926	promoter-associated
TIR_8586	-0.220249	promoter-associated
TIR_40425	-45.8871	promoter-associated
TIR_17827	12.8188	enhancer-associated
TIR_63679	-9.86511	promoter-associated
TIR_18972	-44.7294	promoter-associated
TIR_64032	-71.2168	promoter-associated
TIR_19961	-41.2242	promoter-associated
TIR_21771	-21.2603	promoter-associated
TIR_20309	-12.1489	promoter-associated
TIR_47260	-17.6816	promoter-associated
TIR_58990	-34.2027	promoter-associated
TIR_33659	-86.304	promoter-associated
TIR_29599	-29.7926	promoter-associated
TIR_40889	-41.8903	promoter-associated
TIR_19188	-28.4324	promoter-associated
TIR_60161	-14.8548	promoter-associated
TIR_27201	-1.18555	promoter-associated
TIR_22365	-35.943	promoter-associated
TIR_15335	0.455959	enhancer-associated
TIR_47078	-46.287	promoter-associated
TIR_29260	-71.5159	promoter-associated
TIR_49382	-76.8307	promoter-associated
TIR_31518	-50.7606	promoter-associated
TIR_4559	-34.3083	promoter-associated
TIR_37293	0.586275	enhancer-associated
TIR_8488	-134.028	promoter-associated
TIR_19774	9.87807	enhancer-associated
TIR_59663	-9.91438	promoter-associated
TIR_52052	-19.789	promoter-associated
TIR_25955	-20.5465	promoter-associated
TIR_14213	-11.0106	promoter-associated
TIR_555	-24.5871	promoter-associated
TIR_1266	-50.944	promoter-associated
TIR_30026	-55.8924	promoter-associated
TIR_6320	-108.313	promoter-associated
TIR_7650	-15.8532	promoter-associated
TIR_25532	-20.547	promoter-associated
TIR_14409	-39.2461	promoter-associated
TIR_61318	0.79902	enhancer-associated
TIR_14196	-23.6912	promoter-associated
TIR_8299	7.58521	enhancer-associated
TIR_55085	-40.9371	promoter-associated
TIR_22128	-22.5633	promoter-associated
TIR_58261	-17.6415	promoter-associated
TIR_56545	-41.9875	promoter-associated
TIR_49985	-25.5415	promoter-associated
TIR_12100	-28.47	promoter-associated
TIR_37848	-16	promoter-associated
TIR_32624	7.52149	enhancer-associated
TIR_23548	-8.70687	promoter-associated
TIR_17684	-52.7669	promoter-associated
TIR_63658	-24.5863	promoter-associated
TIR_53025	20.0931	enhancer-associated
TIR_25712	-24.9799	promoter-associated
TIR_16153	21.2857	enhancer-associated
TIR_53599	-86.4031	promoter-associated
TIR_53290	-44.7197	promoter-associated
TIR_38805	-57.2589	promoter-associated
TIR_35455	-34.0285	promoter-associated
TIR_10999	-31.0573	promoter-associated
TIR_11920	-19.4934	promoter-associated
TIR_35508	-37.1038	promoter-associated
TIR_51762	-47.4134	promoter-associated
TIR_5296	-14.1445	promoter-associated
TIR_47310	-50.8159	promoter-associated
TIR_32400	-24.1782	promoter-associated
TIR_53216	6.12566	enhancer-associated
TIR_12849	-46.8778	promoter-associated
TIR_60683	-52.2867	promoter-associated
TIR_16225	-43.154	promoter-associated
TIR_13918	-75.1826	promoter-associated
TIR_55507	-1.3447	promoter-associated
TIR_57039	5.97632	enhancer-associated
TIR_15243	-121.199	promoter-associated
TIR_28788	5.91264	enhancer-associated
TIR_63487	-6.16075	promoter-associated
TIR_24981	-22.6878	promoter-associated
TIR_56555	-7.35908	promoter-associated
TIR_26192	-44.3369	promoter-associated
TIR_19694	-57.144	promoter-associated
TIR_60538	-44.1264	promoter-associated
TIR_31391	-35.3354	promoter-associated
TIR_8173	-33.1489	promoter-associated
TIR_58001	-22.5105	promoter-associated
TIR_9476	-5.77326	promoter-associated
TIR_60331	-48.6606	promoter-associated
TIR_30458	-45.6294	promoter-associated
TIR_49505	-16.8736	promoter-associated
TIR_35424	-28.2746	promoter-associated
TIR_54551	-38.0635	promoter-associated
TIR_39471	14.8035	enhancer-associated
TIR_9990	-37.6522	promoter-associated
TIR_61968	-34.3787	promoter-associated
TIR_64590	-21.5752	promoter-associated
TIR_43767	-31.5818	promoter-associated
TIR_29464	-52.9701	promoter-associated
TIR_62732	-14.1744	promoter-associated
TIR_9024	-14.5154	promoter-associated
TIR_44733	-66.5003	promoter-associated
TIR_38286	-71.0888	promoter-associated
TIR_48067	-64.5555	promoter-associated
TIR_40797	-46.7923	promoter-associated
TIR_31108	-34.8377	promoter-associated
TIR_321	-49.3803	promoter-associated
TIR_10593	-56.7946	promoter-associated
TIR_23082	-36.7542	promoter-associated
TIR_40474	-28.0898	promoter-associated
TIR_11157	18.5436	enhancer-associated
TIR_36671	14.8182	enhancer-associated
TIR_25145	-87.9916	promoter-associated
TIR_874	-40.8591	promoter-associated
TIR_45461	-13.5648	promoter-associated
TIR_12553	-48.4424	promoter-associated
TIR_25218	-54.7369	promoter-associated
TIR_15704	-55.3446	promoter-associated
TIR_8795	-31.5268	promoter-associated
TIR_28110	-48.7621	promoter-associated
TIR_45711	-75.0476	promoter-associated
TIR_45117	18.2585	enhancer-associated
TIR_8933	-48.7141	promoter-associated
TIR_22677	-44.5209	promoter-associated
TIR_55258	-10.4529	promoter-associated
TIR_13328	-39.3785	promoter-associated
TIR_55105	-21.4544	promoter-associated
TIR_36431	-66.7742	promoter-associated
TIR_19880	-16.5576	promoter-associated
TIR_5318	-52.9298	promoter-associated
TIR_21737	-80.8133	promoter-associated
TIR_54545	-49.8622	promoter-associated
TIR_51723	16.644	enhancer-associated
TIR_47550	-48.1913	promoter-associated
TIR_62767	-15.327	promoter-associated
TIR_38106	-7.7677	promoter-associated
TIR_30766	11.9737	enhancer-associated
TIR_42007	-30.3491	promoter-associated
TIR_44325	-10.1828	promoter-associated
TIR_33420	-29.4662	promoter-associated
TIR_29503	-44.7293	promoter-associated
TIR_17154	-43.1545	promoter-associated
TIR_20595	-2.94816	promoter-associated
TIR_48210	-8.61417	promoter-associated
TIR_45935	-68.8947	promoter-associated
TIR_35984	-13.7467	promoter-associated
TIR_48757	-50.3689	promoter-associated
TIR_18356	-25.6665	promoter-associated
TIR_7763	-24.4101	promoter-associated
TIR_43623	-27.9557	promoter-associated
TIR_20232	-31.741	promoter-associated
TIR_54738	-25.3797	promoter-associated
TIR_25747	-78.8695	promoter-associated
TIR_17735	-58.7501	promoter-associated
TIR_60730	-75.1115	promoter-associated
TIR_39972	6.56255	enhancer-associated
TIR_44630	36.1732	enhancer-associated
TIR_24289	-31.8804	promoter-associated
TIR_14412	-8.92195	promoter-associated
TIR_29386	41.5214	enhancer-associated
TIR_51687	-5.20689	promoter-associated
TIR_50660	-37.2169	promoter-associated
TIR_10693	-47.6615	promoter-associated
TIR_7370	-107.216	promoter-associated
TIR_10918	-14.1934	promoter-associated
TIR_64110	-23.2797	promoter-associated
TIR_19917	-52.391	promoter-associated
TIR_24356	-31.5005	promoter-associated
TIR_56231	-29.0871	promoter-associated
TIR_53601	-18.9762	promoter-associated
TIR_45355	-68.0408	promoter-associated
TIR_33697	-17.2451	promoter-associated
TIR_14520	-76.6386	promoter-associated
TIR_8209	-30.2542	promoter-associated
TIR_21693	-22.8862	promoter-associated
TIR_46148	-21.406	promoter-associated
TIR_38636	-88.8724	promoter-associated
TIR_64479	-13.3075	promoter-associated
TIR_29966	-7.4827	promoter-associated
TIR_43165	-23.5739	promoter-associated
TIR_25596	-56.563	promoter-associated
TIR_54829	-43.6329	promoter-associated
TIR_29279	-44.0414	promoter-associated
TIR_24070	-37.6624	promoter-associated
TIR_15628	-32.3005	promoter-associated
TIR_42735	-38.6918	promoter-associated
TIR_32171	5.16024	enhancer-associated
TIR_31812	-115.496	promoter-associated
TIR_1892	-34.2282	promoter-associated
TIR_9605	-20.3217	promoter-associated
TIR_16775	-121.32	promoter-associated
TIR_51218	-67.5192	promoter-associated
TIR_48822	-30.9914	promoter-associated
TIR_16805	-78.6454	promoter-associated
TIR_20675	-54.3465	promoter-associated
TIR_15272	-50.1115	promoter-associated
TIR_28583	-24.7646	promoter-associated
TIR_5023	-32.9828	promoter-associated
TIR_19031	-45.0841	promoter-associated
TIR_29563	-60.5211	promoter-associated
TIR_47583	-29.2664	promoter-associated
TIR_17958	-43.2528	promoter-associated
TIR_9101	-32.9017	promoter-associated
TIR_49315	-41.8725	promoter-associated
TIR_64122	-31.6286	promoter-associated
TIR_34965	-34.7421	promoter-associated
TIR_49579	-0.27511	promoter-associated
TIR_13325	-36.7865	promoter-associated
TIR_40601	-48.177	promoter-associated
TIR_34287	-70.0846	promoter-associated
TIR_4086	-63.6071	promoter-associated
TIR_33021	-36.3052	promoter-associated
TIR_6038	-48.9999	promoter-associated
TIR_14590	-23.15	promoter-associated
TIR_63301	-8.45768	promoter-associated
TIR_58426	-93.7549	promoter-associated
TIR_2435	-22.1152	promoter-associated
TIR_48560	-17.3854	promoter-associated
TIR_26348	-33.4835	promoter-associated
TIR_13608	-2.85661	promoter-associated
TIR_39076	-120.465	promoter-associated
TIR_7729	-40.3038	promoter-associated
TIR_3283	-23.3244	promoter-associated
TIR_57750	-58.5743	promoter-associated
TIR_18309	-13.8451	promoter-associated
TIR_18078	-8.35206	promoter-associated
TIR_25920	-14.3748	promoter-associated
TIR_24245	-23.4519	promoter-associated
TIR_4467	-29.9138	promoter-associated
TIR_40608	-90.4595	promoter-associated
TIR_22126	-41.3091	promoter-associated
TIR_32468	-50.0007	promoter-associated
TIR_38566	-37.3368	promoter-associated
TIR_11441	-26.6538	promoter-associated
TIR_53791	-21.8843	promoter-associated
TIR_11032	-95.0965	promoter-associated
TIR_51890	-5.04636	promoter-associated
TIR_64348	-15.1346	promoter-associated
TIR_63707	-5.46486	promoter-associated
TIR_58393	-53.808	promoter-associated
TIR_51252	4.91573	enhancer-associated
TIR_38546	33.9632	enhancer-associated
TIR_12665	8.38835	enhancer-associated
TIR_39987	-27.0306	promoter-associated
TIR_55259	-43.3604	promoter-associated
TIR_4557	-7.84542	promoter-associated
TIR_34677	-91.2486	promoter-associated
TIR_18545	-24.0924	promoter-associated
TIR_59592	-69.4862	promoter-associated
TIR_34428	-32.1169	promoter-associated
TIR_29778	-15.2429	promoter-associated
TIR_51544	-5.54633	promoter-associated
TIR_17963	-19.9195	promoter-associated
TIR_3919	-80.692	promoter-associated
TIR_13928	-41.3653	promoter-associated
TIR_53444	-15.0937	promoter-associated
TIR_26357	-124.841	promoter-associated
TIR_37346	-38.4111	promoter-associated
TIR_20238	-23.4291	promoter-associated
TIR_28885	11.6919	enhancer-associated
TIR_33929	-36.1025	promoter-associated
TIR_24028	-45.0119	promoter-associated
TIR_7811	-28.5054	promoter-associated
TIR_33852	-31.1144	promoter-associated
TIR_21889	-11.2714	promoter-associated
TIR_7494	-101.706	promoter-associated
TIR_63403	-18.0159	promoter-associated
TIR_13680	-62.7301	promoter-associated
[truncated: 5,511 more rows]
