# Supplementary material for: Chromatin signatures at transcriptional start sites separate two equally populated yet distinct classes of intergenic long noncoding RNAs
Source: Genome Biol. 2013 Nov 29;14(11):R131. doi: 10.1186/gb-2013-14-11-r131 (PMC4054604; doi:10.1186/gb-2013-14-11-r131)
Supplement: Additional file 8 — Genomic coordinates of intermediate erythroblast expressed elncRNAs. [file gb-2013-14-11-r131-S8.gtf]

chr10	Cufflinks	exon	80844300	80845797	1000	-	.	gene_id "chr10.5292"; transcript_id "chr10.5292.1"; exon_number "1"; FPKM "7.9735090137"; frac "1.000000"; conf_lo "6.453021"; conf_hi "9.493998"; cov "8.136741";
chr11	Cufflinks	exon	20810560	20812431	1000	+	.	gene_id "chr11.1347"; transcript_id "chr11.1347.1"; exon_number "1"; FPKM "7.4685069397"; frac "0.689788"; conf_lo "6.605208"; conf_hi "8.331806"; cov "17.132863";
chr11	Cufflinks	exon	20817510	20817519	1000	+	.	gene_id "chr11.1347"; transcript_id "chr11.1347.1"; exon_number "2"; FPKM "7.4685069397"; frac "0.689788"; conf_lo "6.605208"; conf_hi "8.331806"; cov "17.132863";
chr11	Cufflinks	exon	20816589	20817760	223	+	.	gene_id "chr11.1347"; transcript_id "chr11.1347.2"; exon_number "1"; FPKM "1.6675805679"; frac "0.162646"; conf_lo "1.270617"; conf_hi "2.064544"; cov "3.825454";
chr11	Cufflinks	exon	20834383	20834454	223	+	.	gene_id "chr11.1347"; transcript_id "chr11.1347.2"; exon_number "2"; FPKM "1.6675805679"; frac "0.162646"; conf_lo "1.270617"; conf_hi "2.064544"; cov "3.825454";
chr11	Cufflinks	exon	20835279	20836013	223	+	.	gene_id "chr11.1347"; transcript_id "chr11.1347.2"; exon_number "3"; FPKM "1.6675805679"; frac "0.162646"; conf_lo "1.270617"; conf_hi "2.064544"; cov "3.825454";
chr11	Cufflinks	exon	44325526	44325833	1000	+	.	gene_id "chr11.2854"; transcript_id "chr11.2854.1"; exon_number "1"; FPKM "7.4087457377"; frac "1.000000"; conf_lo "4.557118"; conf_hi "10.260373"; cov "16.847093";
chr11	Cufflinks	exon	75083560	75083765	1000	-	.	gene_id "chr11.6261"; transcript_id "chr11.6261.1"; exon_number "1"; FPKM "1.4791835464"; frac "0.175077"; conf_lo "0.542694"; conf_hi "2.415673"; cov "3.462313";
chr11	Cufflinks	exon	75084589	75084824	1000	-	.	gene_id "chr11.6261"; transcript_id "chr11.6261.1"; exon_number "2"; FPKM "1.4791835464"; frac "0.175077"; conf_lo "0.542694"; conf_hi "2.415673"; cov "3.462313";
chr11	Cufflinks	exon	77878841	77881438	1000	+	.	gene_id "chr11.7015"; transcript_id "chr11.7015.1"; exon_number "1"; FPKM "6.1326104196"; frac "0.437414"; conf_lo "5.485382"; conf_hi "6.779839"; cov "14.172903";
chr11	Cufflinks	exon	77883657	77883738	1000	+	.	gene_id "chr11.7015"; transcript_id "chr11.7015.1"; exon_number "2"; FPKM "6.1326104196"; frac "0.437414"; conf_lo "5.485382"; conf_hi "6.779839"; cov "14.172903";
chr11	Cufflinks	exon	102236185	102241033	1000	-	.	gene_id "chr11.11181"; transcript_id "chr11.11181.1"; exon_number "1"; FPKM "30.6141615818"; frac "1.000000"; conf_lo "29.553125"; conf_hi "31.675198"; cov "70.393465";
chr12	Cufflinks	exon	32976962	32978216	1000	-	.	gene_id "chr12.1806"; transcript_id "chr12.1806.1"; exon_number "1"; FPKM "6.4580980031"; frac "1.000000"; conf_lo "4.700426"; conf_hi "8.215770"; cov "4.710458";
chr12	Cufflinks	exon	88164216	88165506	1000	-	.	gene_id "chr12.6038"; transcript_id "chr12.6038.1"; exon_number "1"; FPKM "6.3700397941"; frac "1.000000"; conf_lo "4.652168"; conf_hi "8.087912"; cov "4.472306";
chr12	Cufflinks	exon	106257875	106258187	1000	-	.	gene_id "chr12.7602"; transcript_id "chr12.7602.1"; exon_number "1"; FPKM "10.5751623458"; frac "1.000000"; conf_lo "4.709118"; conf_hi "16.441207"; cov "6.910643";
chr12	Cufflinks	exon	112755008	112756308	1000	-	.	gene_id "chr12.8309"; transcript_id "chr12.8309.1"; exon_number "1"; FPKM "4.1332353110"; frac "1.000000"; conf_lo "2.755490"; conf_hi "5.510980"; cov "3.192068";
chr12	Cufflinks	exon	112756423	112759937	1000	+	.	gene_id "chr12.8310"; transcript_id "chr12.8310.1"; exon_number "1"; FPKM "6.0613596210"; frac "0.768170"; conf_lo "4.421404"; conf_hi "7.701315"; cov "4.343451";
chr13	Cufflinks	exon	35694933	35695100	214	-	.	gene_id "chr13.1725"; transcript_id "chr13.1725.1"; exon_number "1"; FPKM "22.6633646290"; frac "0.327102"; conf_lo "13.219382"; conf_hi "32.107348"; cov "12.254818";
chr13	Cufflinks	exon	35706718	35707014	214	-	.	gene_id "chr13.1725"; transcript_id "chr13.1725.1"; exon_number "2"; FPKM "22.6633646290"; frac "0.327102"; conf_lo "13.219382"; conf_hi "32.107348"; cov "12.254818";
chr13	Cufflinks	exon	35706675	35706871	1000	-	.	gene_id "chr13.1725"; transcript_id "chr13.1725.2"; exon_number "1"; FPKM "105.6204155058"; frac "0.672898"; conf_lo "78.660682"; conf_hi "132.580149"; cov "57.112393";
chr13	Cufflinks	exon	35707061	35707152	1000	-	.	gene_id "chr13.1725"; transcript_id "chr13.1725.2"; exon_number "2"; FPKM "105.6204155058"; frac "0.672898"; conf_lo "78.660682"; conf_hi "132.580149"; cov "57.112393";
chr13	Cufflinks	exon	59840622	59841137	1000	+	.	gene_id "chr13.4067"; transcript_id "chr13.4067.1"; exon_number "1"; FPKM "4.2374615883"; frac "1.000000"; conf_lo "1.412487"; conf_hi "7.062436"; cov "2.508615";
chr13	Cufflinks	exon	59841205	59842032	1000	-	.	gene_id "chr13.4068"; transcript_id "chr13.4068.1"; exon_number "1"; FPKM "6.0994767674"; frac "1.000000"; conf_lo "3.609376"; conf_hi "8.589578"; cov "2.632980";
chr13	Cufflinks	exon	102315589	102316159	1000	+	.	gene_id "chr13.7253"; transcript_id "chr13.7253.1"; exon_number "1"; FPKM "15.3906645811"; frac "0.147107"; conf_lo "11.884724"; conf_hi "18.896606"; cov "8.728870";
chr13	Cufflinks	exon	102316891	102317006	1000	+	.	gene_id "chr13.7253"; transcript_id "chr13.7253.1"; exon_number "2"; FPKM "15.3906645811"; frac "0.147107"; conf_lo "11.884724"; conf_hi "18.896606"; cov "8.728870";
chr13	Cufflinks	exon	102317829	102318154	1000	+	.	gene_id "chr13.7253"; transcript_id "chr13.7253.1"; exon_number "3"; FPKM "15.3906645811"; frac "0.147107"; conf_lo "11.884724"; conf_hi "18.896606"; cov "8.728870";
chr13	Cufflinks	exon	102316480	102316830	1000	+	.	gene_id "chr13.7254"; transcript_id "chr13.7254.1"; exon_number "1"; FPKM "43.7410877460"; frac "0.388533"; conf_lo "37.609964"; conf_hi "49.872212"; cov "24.807913";
chr13	Cufflinks	exon	102335403	102336003	1000	+	.	gene_id "chr13.7254"; transcript_id "chr13.7254.1"; exon_number "2"; FPKM "43.7410877460"; frac "0.388533"; conf_lo "37.609964"; conf_hi "49.872212"; cov "24.807913";
chr13	Cufflinks	exon	102315589	102318166	1000	+	.	gene_id "chr13.7252"; transcript_id "chr13.7252.1"; exon_number "1"; FPKM "17.2671314380"; frac "0.464360"; conf_lo "15.053236"; conf_hi "19.481027"; cov "9.793115";
chr13	Cufflinks	exon	112834681	112835440	652	-	.	gene_id "chr13.8150"; transcript_id "chr13.8150.1"; exon_number "1"; FPKM "13.9741105985"; frac "0.289349"; conf_lo "10.829534"; conf_hi "17.118687"; cov "8.060674";
chr13	Cufflinks	exon	112836397	112836760	652	-	.	gene_id "chr13.8150"; transcript_id "chr13.8150.1"; exon_number "2"; FPKM "13.9741105985"; frac "0.289349"; conf_lo "10.829534"; conf_hi "17.118687"; cov "8.060674";
chr13	Cufflinks	exon	112834681	112835440	1000	-	.	gene_id "chr13.8150"; transcript_id "chr13.8150.2"; exon_number "1"; FPKM "21.4082170809"; frac "0.379105"; conf_lo "17.199501"; conf_hi "25.616933"; cov "12.348884";
chr13	Cufflinks	exon	112836918	112837140	1000	-	.	gene_id "chr13.8150"; transcript_id "chr13.8150.2"; exon_number "2"; FPKM "21.4082170809"; frac "0.379105"; conf_lo "17.199501"; conf_hi "25.616933"; cov "12.348884";
chr13	Cufflinks	exon	112837278	112837769	1000	+	.	gene_id "chr13.8154"; transcript_id "chr13.8154.1"; exon_number "1"; FPKM "10.5813875259"; frac "1.000000"; conf_lo "5.963291"; conf_hi "15.199484"; cov "6.264275";
chr14	Cufflinks	exon	51747788	51748290	1000	+	.	gene_id "chr14.2735"; transcript_id "chr14.2735.1"; exon_number "1"; FPKM "9.7234191462"; frac "1.000000"; conf_lo "5.834051"; conf_hi "13.612787"; cov "7.069523";
chr15	Cufflinks	exon	36573237	36575127	1000	-	.	gene_id "chr15.1689"; transcript_id "chr15.1689.1"; exon_number "1"; FPKM "14.5427708210"; frac "0.190399"; conf_lo "12.580575"; conf_hi "16.504966"; cov "12.181013";
chr15	Cufflinks	exon	36568069	36573092	1000	+	.	gene_id "chr15.1696"; transcript_id "chr15.1696.1"; exon_number "1"; FPKM "12.1049661823"; frac "1.000000"; conf_lo "11.035028"; conf_hi "13.174904"; cov "10.435950";
chr15	Cufflinks	exon	36577722	36578122	1000	+	.	gene_id "chr15.1700"; transcript_id "chr15.1700.1"; exon_number "1"; FPKM "7.3450622523"; frac "1.000000"; conf_lo "3.672531"; conf_hi "11.017593"; cov "6.095175";
chr15	Cufflinks	exon	38073494	38073728	1000	+	.	gene_id "chr15.1848"; transcript_id "chr15.1848.1"; exon_number "1"; FPKM "8.8858062885"; frac "1.000000"; conf_lo "5.693930"; conf_hi "12.077682"; cov "6.977298";
chr15	Cufflinks	exon	38074065	38074381	1000	+	.	gene_id "chr15.1848"; transcript_id "chr15.1848.1"; exon_number "2"; FPKM "8.8858062885"; frac "1.000000"; conf_lo "5.693930"; conf_hi "12.077682"; cov "6.977298";
chr15	Cufflinks	exon	38075928	38076169	1000	+	.	gene_id "chr15.1850"; transcript_id "chr15.1850.1"; exon_number "1"; FPKM "61.1689521730"; frac "1.000000"; conf_lo "50.397700"; conf_hi "71.940204"; cov "43.441128";
chr15	Cufflinks	exon	38077141	38077291	1000	+	.	gene_id "chr15.1850"; transcript_id "chr15.1850.1"; exon_number "2"; FPKM "61.1689521730"; frac "1.000000"; conf_lo "50.397700"; conf_hi "71.940204"; cov "43.441128";
chr15	Cufflinks	exon	38472825	38473367	1000	-	.	gene_id "chr15.1875"; transcript_id "chr15.1875.1"; exon_number "1"; FPKM "2.6388257407"; frac "1.000000"; conf_lo "0.879609"; conf_hi "4.398043"; cov "2.335770";
chr15	Cufflinks	exon	74754441	74754727	1000	-	.	gene_id "chr15.4031"; transcript_id "chr15.4031.1"; exon_number "1"; FPKM "4.7315790133"; frac "0.326748"; conf_lo "1.279553"; conf_hi "8.183605"; cov "4.097134";
chr15	Cufflinks	exon	74762576	74762621	1000	-	.	gene_id "chr15.4031"; transcript_id "chr15.4031.1"; exon_number "2"; FPKM "4.7315790133"; frac "0.326748"; conf_lo "1.279553"; conf_hi "8.183605"; cov "4.097134";
chr15	Cufflinks	exon	74762199	74762621	1000	-	.	gene_id "chr15.4032"; transcript_id "chr15.4032.1"; exon_number "1"; FPKM "6.5357403142"; frac "0.673252"; conf_lo "3.213950"; conf_hi "9.857530"; cov "5.659380";
chr15	Cufflinks	exon	85880219	85881764	1000	-	.	gene_id "chr15.5802"; transcript_id "chr15.5802.1"; exon_number "1"; FPKM "6.8512182066"; frac "1.000000"; conf_lo "5.347180"; conf_hi "8.355256"; cov "5.224144";
chr16	Cufflinks	exon	25199873	25201327	1000	-	.	gene_id "chr16.2358"; transcript_id "chr16.2358.1"; exon_number "1"; FPKM "34.7385385847"; frac "1.000000"; conf_lo "30.413085"; conf_hi "39.063992"; cov "18.363658";
chr16	Cufflinks	exon	49818822	49819037	1000	-	.	gene_id "chr16.4182"; transcript_id "chr16.4182.1"; exon_number "1"; FPKM "29.0229717929"; frac "1.000000"; conf_lo "11.521461"; conf_hi "46.524482"; cov "16.843850";
chr16	Cufflinks	exon	91353235	91354194	1000	+	.	gene_id "chr16.5366"; transcript_id "chr16.5366.1"; exon_number "1"; FPKM "17.4303220835"; frac "1.000000"; conf_lo "14.860361"; conf_hi "20.000283"; cov "9.621109";
chr16	Cufflinks	exon	91355378	91356422	1000	+	.	gene_id "chr16.5366"; transcript_id "chr16.5366.1"; exon_number "2"; FPKM "17.4303220835"; frac "1.000000"; conf_lo "14.860361"; conf_hi "20.000283"; cov "9.621109";
chr17	Cufflinks	exon	5484318	5486082	1000	-	.	gene_id "chr17.440"; transcript_id "chr17.440.1"; exon_number "1"; FPKM "6.8183052136"; frac "1.000000"; conf_lo "5.673946"; conf_hi "7.962664"; cov "8.835568";
chr17	Cufflinks	exon	5798554	5798760	1000	+	.	gene_id "chr17.521"; transcript_id "chr17.521.1"; exon_number "1"; FPKM "1.9980464356"; frac "0.301568"; conf_lo "1.073886"; conf_hi "2.922207"; cov "2.604998";
chr17	Cufflinks	exon	5801199	5801341	1000	+	.	gene_id "chr17.521"; transcript_id "chr17.521.1"; exon_number "2"; FPKM "1.9980464356"; frac "0.301568"; conf_lo "1.073886"; conf_hi "2.922207"; cov "2.604998";
chr17	Cufflinks	exon	5802713	5803237	1000	+	.	gene_id "chr17.521"; transcript_id "chr17.521.1"; exon_number "3"; FPKM "1.9980464356"; frac "0.301568"; conf_lo "1.073886"; conf_hi "2.922207"; cov "2.604998";
chr17	Cufflinks	exon	5799795	5799993	468	+	.	gene_id "chr17.521"; transcript_id "chr17.521.2"; exon_number "1"; FPKM "0.9358331894"; frac "0.139691"; conf_lo "0.299830"; conf_hi "1.571836"; cov "1.220113";
chr17	Cufflinks	exon	5801199	5801341	468	+	.	gene_id "chr17.521"; transcript_id "chr17.521.2"; exon_number "2"; FPKM "0.9358331894"; frac "0.139691"; conf_lo "0.299830"; conf_hi "1.571836"; cov "1.220113";
chr17	Cufflinks	exon	5802713	5803237	468	+	.	gene_id "chr17.521"; transcript_id "chr17.521.2"; exon_number "3"; FPKM "0.9358331894"; frac "0.139691"; conf_lo "0.299830"; conf_hi "1.571836"; cov "1.220113";
chr17	Cufflinks	exon	29580510	29582072	1000	-	.	gene_id "chr17.2833"; transcript_id "chr17.2833.1"; exon_number "1"; FPKM "4.4448548035"; frac "1.000000"; conf_lo "3.457109"; conf_hi "5.432600"; cov "5.553690";
chr17	Cufflinks	exon	35877880	35879156	1000	-	.	gene_id "chr17.3837"; transcript_id "chr17.3837.1"; exon_number "1"; FPKM "3.7144238249"; frac "1.000000"; conf_lo "2.703486"; conf_hi "4.725362"; cov "4.656111";
chr17	Cufflinks	exon	35879375	35880046	1000	-	.	gene_id "chr17.3838"; transcript_id "chr17.3838.1"; exon_number "1"; FPKM "5.7847280297"; frac "1.000000"; conf_lo "3.932132"; conf_hi "7.637324"; cov "6.531027";
chr17	Cufflinks	exon	50584074	50586438	1000	-	.	gene_id "chr17.4831"; transcript_id "chr17.4831.1"; exon_number "1"; FPKM "41.8615692375"; frac "1.000000"; conf_lo "39.927034"; conf_hi "43.796104"; cov "53.802568";
chr17	Cufflinks	exon	50594395	50595650	1000	-	.	gene_id "chr17.4831"; transcript_id "chr17.4831.1"; exon_number "2"; FPKM "41.8615692375"; frac "1.000000"; conf_lo "39.927034"; conf_hi "43.796104"; cov "53.802568";
chr17	Cufflinks	exon	50597757	50600021	1000	+	.	gene_id "chr17.4839"; transcript_id "chr17.4839.1"; exon_number "1"; FPKM "7.8109842844"; frac "1.000000"; conf_lo "6.740585"; conf_hi "8.881384"; cov "9.953242";
chr17	Cufflinks	exon	84251906	84252453	1000	-	.	gene_id "chr17.7169"; transcript_id "chr17.7169.1"; exon_number "1"; FPKM "26.1987447724"; frac "1.000000"; conf_lo "22.548039"; conf_hi "29.849451"; cov "32.596144";
chr17	Cufflinks	exon	84253556	84253766	1000	-	.	gene_id "chr17.7169"; transcript_id "chr17.7169.1"; exon_number "2"; FPKM "26.1987447724"; frac "1.000000"; conf_lo "22.548039"; conf_hi "29.849451"; cov "32.596144";
chr18	Cufflinks	exon	57137280	57139234	873	-	.	gene_id "chr18.4102"; transcript_id "chr18.4102.1"; exon_number "1"; FPKM "5.3291813525"; frac "0.408079"; conf_lo "3.708620"; conf_hi "6.949742"; cov "2.387627";
chr18	Cufflinks	exon	62444576	62445013	1000	-	.	gene_id "chr18.4443"; transcript_id "chr18.4443.1"; exon_number "1"; FPKM "14.6989516034"; frac "1.000000"; conf_lo "7.954610"; conf_hi "21.443293"; cov "6.389647";
chr18	Cufflinks	exon	68851714	68851972	1000	+	.	gene_id "chr18.5190"; transcript_id "chr18.5190.1"; exon_number "1"; FPKM "207151.6768955094"; frac "1.000000"; conf_lo "205848.133436"; conf_hi "208455.220355"; cov "80991.949961";
chr19	Cufflinks	exon	4046787	4048803	1000	+	.	gene_id "chr19.240"; transcript_id "chr19.240.1"; exon_number "1"; FPKM "13.9073164274"; frac "1.000000"; conf_lo "11.810710"; conf_hi "16.003923"; cov "9.040820";
chr19	Cufflinks	exon	4079388	4079663	1000	-	.	gene_id "chr19.270"; transcript_id "chr19.270.1"; exon_number "1"; FPKM "30.3929938346"; frac "1.000000"; conf_lo "18.471881"; conf_hi "42.314107"; cov "18.990969";
chr19	Cufflinks	exon	17398202	17399675	1000	-	.	gene_id "chr19.1963"; transcript_id "chr19.1963.1"; exon_number "1"; FPKM "10.4735996733"; frac "1.000000"; conf_lo "8.313061"; conf_hi "12.634138"; cov "7.009526";
chr1	Cufflinks	exon	23972593	23973050	1000	-	.	gene_id "chr1.982"; transcript_id "chr1.982.1"; exon_number "1"; FPKM "1.8067600737"; frac "1.000000"; conf_lo "0.440978"; conf_hi "3.172542"; cov "1.814382";
chr1	Cufflinks	exon	23973320	23973686	1000	+	.	gene_id "chr1.983"; transcript_id "chr1.983.1"; exon_number "1"; FPKM "6.5835058488"; frac "1.000000"; conf_lo "3.480011"; conf_hi "9.687000"; cov "7.479425";
chr1	Cufflinks	exon	82822442	82822623	1000	+	.	gene_id "chr1.4179"; transcript_id "chr1.4179.1"; exon_number "1"; FPKM "9.8640363690"; frac "0.282848"; conf_lo "7.843377"; conf_hi "11.884696"; cov "11.714642";
chr1	Cufflinks	exon	82822807	82822937	1000	+	.	gene_id "chr1.4179"; transcript_id "chr1.4179.1"; exon_number "2"; FPKM "9.8640363690"; frac "0.282848"; conf_lo "7.843377"; conf_hi "11.884696"; cov "11.714642";
chr1	Cufflinks	exon	82824537	82824750	1000	+	.	gene_id "chr1.4179"; transcript_id "chr1.4179.1"; exon_number "3"; FPKM "9.8640363690"; frac "0.282848"; conf_lo "7.843377"; conf_hi "11.884696"; cov "11.714642";
chr1	Cufflinks	exon	82825293	82825685	1000	+	.	gene_id "chr1.4179"; transcript_id "chr1.4179.1"; exon_number "4"; FPKM "9.8640363690"; frac "0.282848"; conf_lo "7.843377"; conf_hi "11.884696"; cov "11.714642";
chr1	Cufflinks	exon	92143845	92144462	1000	+	.	gene_id "chr1.4937"; transcript_id "chr1.4937.1"; exon_number "1"; FPKM "1.3607304951"; frac "1.000000"; conf_lo "0.398549"; conf_hi "2.322912"; cov "1.739144";
chr1	Cufflinks	exon	92144586	92145164	307	+	.	gene_id "chr1.4938"; transcript_id "chr1.4938.1"; exon_number "1"; FPKM "1.2628500248"; frac "0.251846"; conf_lo "0.512591"; conf_hi "2.013109"; cov "1.488507";
chr1	Cufflinks	exon	92145983	92146105	307	+	.	gene_id "chr1.4938"; transcript_id "chr1.4938.1"; exon_number "2"; FPKM "1.2628500248"; frac "0.251846"; conf_lo "0.512591"; conf_hi "2.013109"; cov "1.488507";
chr1	Cufflinks	exon	92153304	92153466	307	+	.	gene_id "chr1.4938"; transcript_id "chr1.4938.1"; exon_number "3"; FPKM "1.2628500248"; frac "0.251846"; conf_lo "0.512591"; conf_hi "2.013109"; cov "1.488507";
chr1	Cufflinks	exon	92145174	92145399	403	+	.	gene_id "chr1.4938"; transcript_id "chr1.4938.3"; exon_number "1"; FPKM "1.6549829557"; frac "0.149401"; conf_lo "0.378261"; conf_hi "2.931705"; cov "1.950710";
chr1	Cufflinks	exon	92145983	92146105	403	+	.	gene_id "chr1.4938"; transcript_id "chr1.4938.3"; exon_number "2"; FPKM "1.6549829557"; frac "0.149401"; conf_lo "0.378261"; conf_hi "2.931705"; cov "1.950710";
chr1	Cufflinks	exon	92147530	92147653	403	+	.	gene_id "chr1.4938"; transcript_id "chr1.4938.3"; exon_number "3"; FPKM "1.6549829557"; frac "0.149401"; conf_lo "0.378261"; conf_hi "2.931705"; cov "1.950710";
chr1	Cufflinks	exon	92145174	92145399	1000	+	.	gene_id "chr1.4938"; transcript_id "chr1.4938.2"; exon_number "1"; FPKM "4.1002210088"; frac "0.414667"; conf_lo "2.201848"; conf_hi "5.998594"; cov "4.832884";
chr1	Cufflinks	exon	92145983	92146105	1000	+	.	gene_id "chr1.4938"; transcript_id "chr1.4938.2"; exon_number "2"; FPKM "4.1002210088"; frac "0.414667"; conf_lo "2.201848"; conf_hi "5.998594"; cov "4.832884";
chr1	Cufflinks	exon	92153304	92153466	1000	+	.	gene_id "chr1.4938"; transcript_id "chr1.4938.2"; exon_number "3"; FPKM "4.1002210088"; frac "0.414667"; conf_lo "2.201848"; conf_hi "5.998594"; cov "4.832884";
chr1	Cufflinks	exon	92153754	92155093	1000	+	.	gene_id "chr1.4943"; transcript_id "chr1.4943.1"; exon_number "1"; FPKM "4.1273899540"; frac "1.000000"; conf_lo "3.210192"; conf_hi "5.044588"; cov "4.982134";
chr1	Cufflinks	exon	92157863	92158237	1000	+	.	gene_id "chr1.4943"; transcript_id "chr1.4943.1"; exon_number "2"; FPKM "4.1273899540"; frac "1.000000"; conf_lo "3.210192"; conf_hi "5.044588"; cov "4.982134";
chr1	Cufflinks	exon	130457372	130458501	1000	-	.	gene_id "chr1.6544"; transcript_id "chr1.6544.1"; exon_number "1"; FPKM "2.6027398538"; frac "1.000000"; conf_lo "1.682532"; conf_hi "3.522947"; cov "3.222597";
chr1	Cufflinks	exon	133022055	133022379	1000	-	.	gene_id "chr1.6716"; transcript_id "chr1.6716.1"; exon_number "1"; FPKM "14.4932053248"; frac "1.000000"; conf_lo "9.369083"; conf_hi "19.617327"; cov "17.944843";
chr1	Cufflinks	exon	137816826	137816854	1000	-	.	gene_id "chr1.7428"; transcript_id "chr1.7428.1"; exon_number "1"; FPKM "5.2890224484"; frac "0.513086"; conf_lo "3.511211"; conf_hi "7.066834"; cov "6.416987";
chr1	Cufflinks	exon	137837615	137838268	1000	-	.	gene_id "chr1.7428"; transcript_id "chr1.7428.1"; exon_number "2"; FPKM "5.2890224484"; frac "0.513086"; conf_lo "3.511211"; conf_hi "7.066834"; cov "6.416987";
chr1	Cufflinks	exon	137837592	137838268	1000	-	.	gene_id "chr1.7427"; transcript_id "chr1.7427.1"; exon_number "1"; FPKM "5.0762424686"; frac "0.486914"; conf_lo "3.324695"; conf_hi "6.827790"; cov "6.158828";
chr1	Cufflinks	exon	158673597	158673888	1000	-	.	gene_id "chr1.8468"; transcript_id "chr1.8468.1"; exon_number "1"; FPKM "45.9189159909"; frac "0.867527"; conf_lo "39.256096"; conf_hi "52.581736"; cov "40.331792";
chr1	Cufflinks	exon	158675179	158675365	1000	-	.	gene_id "chr1.8468"; transcript_id "chr1.8468.1"; exon_number "2"; FPKM "45.9189159909"; frac "0.867527"; conf_lo "39.256096"; conf_hi "52.581736"; cov "40.331792";
chr1	Cufflinks	exon	158674749	158675365	1000	-	.	gene_id "chr1.8469"; transcript_id "chr1.8469.1"; exon_number "1"; FPKM "4.9451595863"; frac "0.132473"; conf_lo "3.108940"; conf_hi "6.781379"; cov "4.343464";
chr1	Cufflinks	exon	183264363	183266542	1000	+	.	gene_id "chr1.11336"; transcript_id "chr1.11336.1"; exon_number "1"; FPKM "1.7680611908"; frac "1.000000"; conf_lo "1.240927"; conf_hi "2.295195"; cov "2.033777";
chr1	Cufflinks	exon	186468830	186469405	1000	+	.	gene_id "chr1.11396"; transcript_id "chr1.11396.1"; exon_number "1"; FPKM "2.1058604413"; frac "1.000000"; conf_lo "1.413458"; conf_hi "2.798263"; cov "2.655120";
chr1	Cufflinks	exon	186471546	186472520	1000	+	.	gene_id "chr1.11396"; transcript_id "chr1.11396.1"; exon_number "2"; FPKM "2.1058604413"; frac "1.000000"; conf_lo "1.413458"; conf_hi "2.798263"; cov "2.655120";
chr1	Cufflinks	exon	193676542	193678875	1000	-	.	gene_id "chr1.11865"; transcript_id "chr1.11865.1"; exon_number "1"; FPKM "12.3651781136"; frac "0.783467"; conf_lo "11.066715"; conf_hi "13.663641"; cov "15.364126";
chr1	Cufflinks	exon	193679286	193679441	1000	-	.	gene_id "chr1.11865"; transcript_id "chr1.11865.1"; exon_number "2"; FPKM "12.3651781136"; frac "0.783467"; conf_lo "11.066715"; conf_hi "13.663641"; cov "15.364126";
chr2	Cufflinks	exon	83892267	83892752	1000	-	.	gene_id "chr2.6571"; transcript_id "chr2.6571.1"; exon_number "1"; FPKM "3.7283169144"; frac "1.000000"; conf_lo "1.970771"; conf_hi "5.485862"; cov "5.154507";
chr2	Cufflinks	exon	83894911	83895052	1000	+	.	gene_id "chr2.6573"; transcript_id "chr2.6573.1"; exon_number "1"; FPKM "11.9521440881"; frac "1.000000"; conf_lo "7.351762"; conf_hi "16.552526"; cov "10.692121";
chr2	Cufflinks	exon	83898110	83898197	1000	+	.	gene_id "chr2.6573"; transcript_id "chr2.6573.1"; exon_number "2"; FPKM "11.9521440881"; frac "1.000000"; conf_lo "7.351762"; conf_hi "16.552526"; cov "10.692121";
chr2	Cufflinks	exon	83904423	83904499	1000	+	.	gene_id "chr2.6573"; transcript_id "chr2.6573.1"; exon_number "3"; FPKM "11.9521440881"; frac "1.000000"; conf_lo "7.351762"; conf_hi "16.552526"; cov "10.692121";
chr2	Cufflinks	exon	103724160	103725594	1000	-	.	gene_id "chr2.7865"; transcript_id "chr2.7865.2"; exon_number "1"; FPKM "6.2725442267"; frac "0.347052"; conf_lo "5.195613"; conf_hi "7.349476"; cov "8.665452";
chr2	Cufflinks	exon	103726076	103726119	1000	-	.	gene_id "chr2.7865"; transcript_id "chr2.7865.2"; exon_number "2"; FPKM "6.2725442267"; frac "0.347052"; conf_lo "5.195613"; conf_hi "7.349476"; cov "8.665452";
chr2	Cufflinks	exon	103730013	103730190	1000	-	.	gene_id "chr2.7865"; transcript_id "chr2.7865.2"; exon_number "3"; FPKM "6.2725442267"; frac "0.347052"; conf_lo "5.195613"; conf_hi "7.349476"; cov "8.665452";
chr2	Cufflinks	exon	103724160	103725594	723	-	.	gene_id "chr2.7865"; transcript_id "chr2.7865.1"; exon_number "1"; FPKM "4.5358902168"; frac "0.317560"; conf_lo "3.721765"; conf_hi "5.350015"; cov "6.266283";
chr2	Cufflinks	exon	103726076	103726119	723	-	.	gene_id "chr2.7865"; transcript_id "chr2.7865.1"; exon_number "2"; FPKM "4.5358902168"; frac "0.317560"; conf_lo "3.721765"; conf_hi "5.350015"; cov "6.266283";
chr2	Cufflinks	exon	103736273	103736850	723	-	.	gene_id "chr2.7865"; transcript_id "chr2.7865.1"; exon_number "3"; FPKM "4.5358902168"; frac "0.317560"; conf_lo "3.721765"; conf_hi "5.350015"; cov "6.266283";
chr2	Cufflinks	exon	103734803	103736850	1000	-	.	gene_id "chr2.7866"; transcript_id "chr2.7866.1"; exon_number "1"; FPKM "4.8132379429"; frac "0.335388"; conf_lo "3.972607"; conf_hi "5.653869"; cov "6.649436";
chr2	Cufflinks	exon	118713808	118713986	1000	+	.	gene_id "chr2.8888"; transcript_id "chr2.8888.1"; exon_number "1"; FPKM "26.6743134714"; frac "0.136336"; conf_lo "12.390224"; conf_hi "40.958403"; cov "38.420404";
chr2	Cufflinks	exon	118717772	118717818	1000	+	.	gene_id "chr2.8888"; transcript_id "chr2.8888.1"; exon_number "2"; FPKM "26.6743134714"; frac "0.136336"; conf_lo "12.390224"; conf_hi "40.958403"; cov "38.420404";
chr2	Cufflinks	exon	118713808	118713986	260	+	.	gene_id "chr2.8888"; transcript_id "chr2.8888.2"; exon_number "1"; FPKM "6.9399237874"; frac "0.467142"; conf_lo "4.135713"; conf_hi "9.744134"; cov "9.995934";
chr2	Cufflinks	exon	118719425	118719574	260	+	.	gene_id "chr2.8888"; transcript_id "chr2.8888.2"; exon_number "2"; FPKM "6.9399237874"; frac "0.467142"; conf_lo "4.135713"; conf_hi "9.744134"; cov "9.995934";
chr2	Cufflinks	exon	118719847	118720675	260	+	.	gene_id "chr2.8888"; transcript_id "chr2.8888.2"; exon_number "3"; FPKM "6.9399237874"; frac "0.467142"; conf_lo "4.135713"; conf_hi "9.744134"; cov "9.995934";
chr2	Cufflinks	exon	118719579	118719592	321	+	.	gene_id "chr2.8888"; transcript_id "chr2.8888.3"; exon_number "1"; FPKM "8.5668607615"; frac "0.396522"; conf_lo "4.774736"; conf_hi "12.358985"; cov "12.339296";
chr2	Cufflinks	exon	118719847	118720675	321	+	.	gene_id "chr2.8888"; transcript_id "chr2.8888.3"; exon_number "2"; FPKM "8.5668607615"; frac "0.396522"; conf_lo "4.774736"; conf_hi "12.358985"; cov "12.339296";
chr3	Cufflinks	exon	14879389	14882049	1000	+	.	gene_id "chr3.344"; transcript_id "chr3.344.1"; exon_number "1"; FPKM "12.1778979440"; frac "1.000000"; conf_lo "10.673192"; conf_hi "13.682604"; cov "9.853304";
chr3	Cufflinks	exon	101143552	101143695	1000	-	.	gene_id "chr3.4991"; transcript_id "chr3.4991.1"; exon_number "1"; FPKM "16.1953331704"; frac "0.613357"; conf_lo "13.068935"; conf_hi "19.321732"; cov "13.348574";
chr3	Cufflinks	exon	101144168	101144399	1000	-	.	gene_id "chr3.4991"; transcript_id "chr3.4991.1"; exon_number "2"; FPKM "16.1953331704"; frac "0.613357"; conf_lo "13.068935"; conf_hi "19.321732"; cov "13.348574";
chr3	Cufflinks	exon	101149631	101149829	1000	-	.	gene_id "chr3.4991"; transcript_id "chr3.4991.1"; exon_number "3"; FPKM "16.1953331704"; frac "0.613357"; conf_lo "13.068935"; conf_hi "19.321732"; cov "13.348574";
chr3	Cufflinks	exon	101151316	101151356	1000	-	.	gene_id "chr3.4991"; transcript_id "chr3.4991.1"; exon_number "4"; FPKM "16.1953331704"; frac "0.613357"; conf_lo "13.068935"; conf_hi "19.321732"; cov "13.348574";
chr3	Cufflinks	exon	101151502	101151645	1000	-	.	gene_id "chr3.4991"; transcript_id "chr3.4991.1"; exon_number "5"; FPKM "16.1953331704"; frac "0.613357"; conf_lo "13.068935"; conf_hi "19.321732"; cov "13.348574";
chr3	Cufflinks	exon	101152516	101152679	1000	-	.	gene_id "chr3.4991"; transcript_id "chr3.4991.1"; exon_number "6"; FPKM "16.1953331704"; frac "0.613357"; conf_lo "13.068935"; conf_hi "19.321732"; cov "13.348574";
chr3	Cufflinks	exon	101154445	101155604	1000	-	.	gene_id "chr3.4991"; transcript_id "chr3.4991.2"; exon_number "1"; FPKM "11.3479208970"; frac "1.000000"; conf_lo "9.494813"; conf_hi "13.201029"; cov "9.126478";
chr3	Cufflinks	exon	101155721	101156253	1000	-	.	gene_id "chr3.4991"; transcript_id "chr3.4991.2"; exon_number "2"; FPKM "11.3479208970"; frac "1.000000"; conf_lo "9.494813"; conf_hi "13.201029"; cov "9.126478";
chr3	Cufflinks	exon	101156420	101158530	1000	-	.	gene_id "chr3.5000"; transcript_id "chr3.5000.1"; exon_number "1"; FPKM "5.4759656608"; frac "1.000000"; conf_lo "4.334148"; conf_hi "6.617783"; cov "4.292655";
chr3	Cufflinks	exon	104470170	104473950	1000	-	.	gene_id "chr3.5407"; transcript_id "chr3.5407.1"; exon_number "1"; FPKM "11.3932264256"; frac "0.347683"; conf_lo "10.478297"; conf_hi "12.308156"; cov "9.295339";
chr3	Cufflinks	exon	104474131	104476852	1000	-	.	gene_id "chr3.5407"; transcript_id "chr3.5407.1"; exon_number "2"; FPKM "11.3932264256"; frac "0.347683"; conf_lo "10.478297"; conf_hi "12.308156"; cov "9.295339";
chr4	Cufflinks	exon	93078206	93078228	1000	-	.	gene_id "chr4.4080"; transcript_id "chr4.4080.1"; exon_number "1"; FPKM "33.1111149469"; frac "0.215521"; conf_lo "27.715656"; conf_hi "38.506574"; cov "37.588002";
chr4	Cufflinks	exon	93092971	93093888	1000	-	.	gene_id "chr4.4080"; transcript_id "chr4.4080.1"; exon_number "2"; FPKM "33.1111149469"; frac "0.215521"; conf_lo "27.715656"; conf_hi "38.506574"; cov "37.588002";
chr4	Cufflinks	exon	93147936	93148105	1000	-	.	gene_id "chr4.4080"; transcript_id "chr4.4080.1"; exon_number "3"; FPKM "33.1111149469"; frac "0.215521"; conf_lo "27.715656"; conf_hi "38.506574"; cov "37.588002";
chr4	Cufflinks	exon	93091253	93093888	887	-	.	gene_id "chr4.4080"; transcript_id "chr4.4080.2"; exon_number "1"; FPKM "29.3944143890"; frac "0.549122"; conf_lo "26.958841"; conf_hi "31.829988"; cov "33.368774";
chr4	Cufflinks	exon	93113752	93113848	887	-	.	gene_id "chr4.4080"; transcript_id "chr4.4080.2"; exon_number "2"; FPKM "29.3944143890"; frac "0.549122"; conf_lo "26.958841"; conf_hi "31.829988"; cov "33.368774";
chr4	Cufflinks	exon	93147936	93148105	887	-	.	gene_id "chr4.4080"; transcript_id "chr4.4080.2"; exon_number "3"; FPKM "29.3944143890"; frac "0.549122"; conf_lo "26.958841"; conf_hi "31.829988"; cov "33.368774";
chr4	Cufflinks	exon	93119587	93120286	689	-	.	gene_id "chr4.4080"; transcript_id "chr4.4080.4"; exon_number "1"; FPKM "22.8465026989"; frac "0.111309"; conf_lo "16.819236"; conf_hi "28.873769"; cov "25.935532";
chr4	Cufflinks	exon	93147936	93148105	689	-	.	gene_id "chr4.4080"; transcript_id "chr4.4080.4"; exon_number "2"; FPKM "22.8465026989"; frac "0.111309"; conf_lo "16.819236"; conf_hi "28.873769"; cov "25.935532";
chr4	Cufflinks	exon	93119587	93120286	660	-	.	gene_id "chr4.4080"; transcript_id "chr4.4080.3"; exon_number "1"; FPKM "21.8643431956"; frac "0.124048"; conf_lo "16.499875"; conf_hi "27.228811"; cov "24.820577";
chr4	Cufflinks	exon	93146342	93146459	660	-	.	gene_id "chr4.4080"; transcript_id "chr4.4080.3"; exon_number "2"; FPKM "21.8643431956"; frac "0.124048"; conf_lo "16.499875"; conf_hi "27.228811"; cov "24.820577";
chr4	Cufflinks	exon	93147936	93148105	660	-	.	gene_id "chr4.4080"; transcript_id "chr4.4080.3"; exon_number "3"; FPKM "21.8643431956"; frac "0.124048"; conf_lo "16.499875"; conf_hi "27.228811"; cov "24.820577";
chr4	Cufflinks	exon	124202460	124203073	658	-	.	gene_id "chr4.7105"; transcript_id "chr4.7105.2"; exon_number "1"; FPKM "4.0283103558"; frac "0.132149"; conf_lo "2.949452"; conf_hi "5.107168"; cov "4.890589";
chr4	Cufflinks	exon	124205137	124205215	658	-	.	gene_id "chr4.7105"; transcript_id "chr4.7105.2"; exon_number "2"; FPKM "4.0283103558"; frac "0.132149"; conf_lo "2.949452"; conf_hi "5.107168"; cov "4.890589";
chr4	Cufflinks	exon	124205696	124206260	658	-	.	gene_id "chr4.7105"; transcript_id "chr4.7105.2"; exon_number "3"; FPKM "4.0283103558"; frac "0.132149"; conf_lo "2.949452"; conf_hi "5.107168"; cov "4.890589";
chr4	Cufflinks	exon	124233288	124233309	658	-	.	gene_id "chr4.7105"; transcript_id "chr4.7105.2"; exon_number "4"; FPKM "4.0283103558"; frac "0.132149"; conf_lo "2.949452"; conf_hi "5.107168"; cov "4.890589";
chr4	Cufflinks	exon	124204941	124205215	1000	-	.	gene_id "chr4.7105"; transcript_id "chr4.7105.3"; exon_number "1"; FPKM "6.1133993303"; frac "0.177779"; conf_lo "4.701783"; conf_hi "7.525016"; cov "7.422002";
chr4	Cufflinks	exon	124205696	124206572	1000	-	.	gene_id "chr4.7105"; transcript_id "chr4.7105.3"; exon_number "2"; FPKM "6.1133993303"; frac "0.177779"; conf_lo "4.701783"; conf_hi "7.525016"; cov "7.422002";
chr4	Cufflinks	exon	124234281	124234627	1000	-	.	gene_id "chr4.7136"; transcript_id "chr4.7136.1"; exon_number "1"; FPKM "8.9054378870"; frac "0.743908"; conf_lo "5.363945"; conf_hi "12.446930"; cov "8.202454";
chr4	Cufflinks	exon	124263327	124263363	1000	-	.	gene_id "chr4.7136"; transcript_id "chr4.7136.1"; exon_number "2"; FPKM "8.9054378870"; frac "0.743908"; conf_lo "5.363945"; conf_hi "12.446930"; cov "8.202454";
chr4	Cufflinks	exon	129967603	129968733	1000	-	.	gene_id "chr4.7902"; transcript_id "chr4.7902.1"; exon_number "1"; FPKM "10.1683195738"; frac "0.550803"; conf_lo "9.095999"; conf_hi "11.240640"; cov "12.142351";
chr4	Cufflinks	exon	129972600	129974501	1000	-	.	gene_id "chr4.7902"; transcript_id "chr4.7902.1"; exon_number "2"; FPKM "10.1683195738"; frac "0.550803"; conf_lo "9.095999"; conf_hi "11.240640"; cov "12.142351";
chr4	Cufflinks	exon	129971142	129974501	1000	-	.	gene_id "chr4.7903"; transcript_id "chr4.7903.1"; exon_number "1"; FPKM "5.3693848298"; frac "0.323872"; conf_lo "4.630952"; conf_hi "6.107818"; cov "6.411773";
chr4	Cufflinks	exon	129971804	129974501	487	-	.	gene_id "chr4.7903"; transcript_id "chr4.7903.2"; exon_number "1"; FPKM "2.6181211885"; frac "0.125325"; conf_lo "2.039300"; conf_hi "3.196942"; cov "3.126391";
chr4	Cufflinks	exon	129974556	129974980	1000	+	.	gene_id "chr4.7907"; transcript_id "chr4.7907.1"; exon_number "1"; FPKM "3.5888685207"; frac "1.000000"; conf_lo "1.516834"; conf_hi "5.660903"; cov "4.308257";
chr5	Cufflinks	exon	33376324	33377055	1000	+	.	gene_id "chr5.2555"; transcript_id "chr5.2555.1"; exon_number "1"; FPKM "10.5795942509"; frac "1.000000"; conf_lo "8.183788"; conf_hi "12.975401"; cov "9.140207";
chr5	Cufflinks	exon	37123689	37124325	1000	+	.	gene_id "chr5.3171"; transcript_id "chr5.3171.1"; exon_number "1"; FPKM "4.8656283902"; frac "1.000000"; conf_lo "3.088952"; conf_hi "6.642305"; cov "6.200375";
chr5	Cufflinks	exon	97338014	97339568	1000	-	.	gene_id "chr5.5674"; transcript_id "chr5.5674.1"; exon_number "1"; FPKM "23.4450032534"; frac "1.000000"; conf_lo "21.434611"; conf_hi "25.455396"; cov "29.158636";
chr5	Cufflinks	exon	97339981	97340146	1000	-	.	gene_id "chr5.5674"; transcript_id "chr5.5674.1"; exon_number "2"; FPKM "23.4450032534"; frac "1.000000"; conf_lo "21.434611"; conf_hi "25.455396"; cov "29.158636";
chr5	Cufflinks	exon	97351081	97351276	1000	-	.	gene_id "chr5.5674"; transcript_id "chr5.5674.1"; exon_number "3"; FPKM "23.4450032534"; frac "1.000000"; conf_lo "21.434611"; conf_hi "25.455396"; cov "29.158636";
chr5	Cufflinks	exon	97359710	97359770	1000	-	.	gene_id "chr5.5674"; transcript_id "chr5.5674.1"; exon_number "4"; FPKM "23.4450032534"; frac "1.000000"; conf_lo "21.434611"; conf_hi "25.455396"; cov "29.158636";
chr5	Cufflinks	exon	97347505	97348503	1000	-	.	gene_id "chr5.5679"; transcript_id "chr5.5679.1"; exon_number "1"; FPKM "33.1631969411"; frac "1.000000"; conf_lo "29.652832"; conf_hi "36.673562"; cov "39.967274";
chr5	Cufflinks	exon	116476330	116477245	1000	+	.	gene_id "chr5.7712"; transcript_id "chr5.7712.1"; exon_number "1"; FPKM "10.5745575589"; frac "0.233903"; conf_lo "8.487463"; conf_hi "12.661652"; cov "12.720482";
chr5	Cufflinks	exon	138132334	138132463	1000	-	.	gene_id "chr5.10243"; transcript_id "chr5.10243.1"; exon_number "1"; FPKM "5.9106932347"; frac "0.635633"; conf_lo "2.203829"; conf_hi "9.617558"; cov "6.941682";
chr5	Cufflinks	exon	138135527	138135683	1000	-	.	gene_id "chr5.10243"; transcript_id "chr5.10243.1"; exon_number "2"; FPKM "5.9106932347"; frac "0.635633"; conf_lo "2.203829"; conf_hi "9.617558"; cov "6.941682";
chr5	Cufflinks	exon	138147443	138147962	1000	-	.	gene_id "chr5.10250"; transcript_id "chr5.10250.1"; exon_number "1"; FPKM "4.5232996948"; frac "0.573027"; conf_lo "2.967435"; conf_hi "6.079164"; cov "5.613453";
chr5	Cufflinks	exon	138148211	138148430	1000	-	.	gene_id "chr5.10250"; transcript_id "chr5.10250.1"; exon_number "2"; FPKM "4.5232996948"; frac "0.573027"; conf_lo "2.967435"; conf_hi "6.079164"; cov "5.613453";
chr5	Cufflinks	exon	147119576	147122998	1000	+	.	gene_id "chr5.11516"; transcript_id "chr5.11516.1"; exon_number "1"; FPKM "7.4827772936"; frac "1.000000"; conf_lo "6.634159"; conf_hi "8.331396"; cov "9.385279";
chr5	Cufflinks	exon	149948885	149948997	1000	+	.	gene_id "chr5.11819"; transcript_id "chr5.11819.1"; exon_number "1"; FPKM "1.8321306224"; frac "0.405139"; conf_lo "1.262118"; conf_hi "2.402143"; cov "2.257908";
chr5	Cufflinks	exon	149955173	149956986	1000	+	.	gene_id "chr5.11819"; transcript_id "chr5.11819.1"; exon_number "2"; FPKM "1.8321306224"; frac "0.405139"; conf_lo "1.262118"; conf_hi "2.402143"; cov "2.257908";
chr6	Cufflinks	exon	39372288	39373539	1000	-	.	gene_id "chr6.2748"; transcript_id "ENSMUST00000082966_ext"; exon_number "1"; FPKM "19.1172221621"; frac "1.000000"; conf_lo "16.649199"; conf_hi "21.585245"; cov "20.717423";
chr6	Cufflinks	exon	39373679	39374414	1000	-	.	gene_id "chr6.2753"; transcript_id "chr6.2753.1"; exon_number "1"; FPKM "2.4045962842"; frac "1.000000"; conf_lo "1.202298"; conf_hi "3.606894"; cov "2.103395";
chr6	Cufflinks	exon	39377354	39378557	1000	+	.	gene_id "chr6.2755"; transcript_id "chr6.2755.1"; exon_number "1"; FPKM "13.5773714927"; frac "1.000000"; conf_lo "11.450448"; conf_hi "15.704295"; cov "14.961190";
chr6	Cufflinks	exon	41656526	41656928	1000	+	.	gene_id "chr6.2923"; transcript_id "chr6.2923.1"; exon_number "1"; FPKM "8.9478592125"; frac "1.000000"; conf_lo "6.391328"; conf_hi "11.504390"; cov "8.519231";
chr6	Cufflinks	exon	41659619	41659848	1000	+	.	gene_id "chr6.2923"; transcript_id "chr6.2923.1"; exon_number "2"; FPKM "8.9478592125"; frac "1.000000"; conf_lo "6.391328"; conf_hi "11.504390"; cov "8.519231";
chr6	Cufflinks	exon	100045069	100045268	1000	+	.	gene_id "chr6.6350"; transcript_id "chr6.6350.1"; exon_number "1"; FPKM "18.7506264214"; frac "0.377821"; conf_lo "16.688103"; conf_hi "20.813150"; cov "20.931958";
chr6	Cufflinks	exon	100047733	100047791	1000	+	.	gene_id "chr6.6350"; transcript_id "chr6.6350.1"; exon_number "2"; FPKM "18.7506264214"; frac "0.377821"; conf_lo "16.688103"; conf_hi "20.813150"; cov "20.931958";
chr6	Cufflinks	exon	100048897	100048974	1000	+	.	gene_id "chr6.6350"; transcript_id "chr6.6350.1"; exon_number "3"; FPKM "18.7506264214"; frac "0.377821"; conf_lo "16.688103"; conf_hi "20.813150"; cov "20.931958";
chr6	Cufflinks	exon	100049463	100050279	1000	+	.	gene_id "chr6.6350"; transcript_id "chr6.6350.1"; exon_number "4"; FPKM "18.7506264214"; frac "0.377821"; conf_lo "16.688103"; conf_hi "20.813150"; cov "20.931958";
chr6	Cufflinks	exon	100050864	100051405	1000	+	.	gene_id "chr6.6350"; transcript_id "chr6.6350.1"; exon_number "5"; FPKM "18.7506264214"; frac "0.377821"; conf_lo "16.688103"; conf_hi "20.813150"; cov "20.931958";
chr6	Cufflinks	exon	127460332	127460724	1000	-	.	gene_id "chr6.8417"; transcript_id "chr6.8417.1"; exon_number "1"; FPKM "1.7770469021"; frac "0.483304"; conf_lo "0.604191"; conf_hi "2.949903"; cov "2.072603";
chr6	Cufflinks	exon	127482159	127482371	1000	-	.	gene_id "chr6.8417"; transcript_id "chr6.8417.1"; exon_number "2"; FPKM "1.7770469021"; frac "0.483304"; conf_lo "0.604191"; conf_hi "2.949903"; cov "2.072603";
chr6	Cufflinks	exon	148550945	148552088	1000	-	.	gene_id "chr6.9646"; transcript_id "chr6.9646.1"; exon_number "1"; FPKM "2.4736732115"; frac "1.000000"; conf_lo "1.538713"; conf_hi "3.408634"; cov "2.575975";
chr7	Cufflinks	exon	56246588	56247739	1000	-	.	gene_id "chr7.2997"; transcript_id "chr7.2997.1"; exon_number "1"; FPKM "3.6463695533"; frac "1.000000"; conf_lo "2.680423"; conf_hi "4.612316"; cov "5.700389";
chr7	Cufflinks	exon	111007150	111007670	1000	-	.	gene_id "chr7.6727"; transcript_id "chr7.6727.1"; exon_number "1"; FPKM "7.2560750639"; frac "1.000000"; conf_lo "5.016802"; conf_hi "9.495348"; cov "11.133665";
chr7	Cufflinks	exon	111007737	111008007	1000	-	.	gene_id "chr7.6728"; transcript_id "chr7.6728.1"; exon_number "1"; FPKM "4.7572684789"; frac "1.000000"; conf_lo "1.585756"; conf_hi "7.928781"; cov "7.569868";
chr7	Cufflinks	exon	111017909	111020275	1000	-	.	gene_id "chr7.6737"; transcript_id "chr7.6737.1"; exon_number "1"; FPKM "5.9561253207"; frac "1.000000"; conf_lo "5.126159"; conf_hi "6.786091"; cov "9.109456";
chr7	Cufflinks	exon	134366712	134367263	1000	-	.	gene_id "chr7.8456"; transcript_id "chr7.8456.1"; exon_number "1"; FPKM "3.5077314751"; frac "1.000000"; conf_lo "2.012030"; conf_hi "5.003433"; cov "5.454724";
chr7	Cufflinks	exon	143006040	143007969	1000	-	.	gene_id "chr7.9283"; transcript_id "chr7.9283.2"; exon_number "1"; FPKM "10.4934432440"; frac "0.781212"; conf_lo "9.102095"; conf_hi "11.884792"; cov "16.115446";
chr7	Cufflinks	exon	143008164	143008783	1000	+	.	gene_id "chr7.9284"; transcript_id "chr7.9284.1"; exon_number "1"; FPKM "12.5715150580"; frac "0.642406"; conf_lo "10.987097"; conf_hi "14.155933"; cov "19.442727";
chr7	Cufflinks	exon	143009040	143009229	1000	+	.	gene_id "chr7.9284"; transcript_id "chr7.9284.1"; exon_number "2"; FPKM "12.5715150580"; frac "0.642406"; conf_lo "10.987097"; conf_hi "14.155933"; cov "19.442727";
chr7	Cufflinks	exon	143010441	143010570	1000	+	.	gene_id "chr7.9284"; transcript_id "chr7.9284.1"; exon_number "3"; FPKM "12.5715150580"; frac "0.642406"; conf_lo "10.987097"; conf_hi "14.155933"; cov "19.442727";
chr7	Cufflinks	exon	143017391	143017530	1000	+	.	gene_id "chr7.9284"; transcript_id "chr7.9284.1"; exon_number "4"; FPKM "12.5715150580"; frac "0.642406"; conf_lo "10.987097"; conf_hi "14.155933"; cov "19.442727";
chr7	Cufflinks	exon	143017624	143017977	1000	+	.	gene_id "chr7.9284"; transcript_id "chr7.9284.1"; exon_number "5"; FPKM "12.5715150580"; frac "0.642406"; conf_lo "10.987097"; conf_hi "14.155933"; cov "19.442727";
chr8	Cufflinks	exon	36627488	36628395	1000	+	.	gene_id "chr8.2054"; transcript_id "chr8.2054.1"; exon_number "1"; FPKM "9.5894540649"; frac "1.000000"; conf_lo "7.496864"; conf_hi "11.682044"; cov "10.373595";
chr9	Cufflinks	exon	31062403	31062436	1000	+	.	gene_id "chr9.1332"; transcript_id "chr9.1332.1"; exon_number "1"; FPKM "6.7945213703"; frac "0.233650"; conf_lo "1.148647"; conf_hi "12.440396"; cov "7.365457";
chr9	Cufflinks	exon	31078160	31078403	1000	+	.	gene_id "chr9.1332"; transcript_id "chr9.1332.1"; exon_number "2"; FPKM "6.7945213703"; frac "0.233650"; conf_lo "1.148647"; conf_hi "12.440396"; cov "7.365457";
chr9	Cufflinks	exon	57135103	57135991	1000	-	.	gene_id "chr9.3201"; transcript_id "chr9.3201.1"; exon_number "1"; FPKM "22.2720321234"; frac "1.000000"; conf_lo "19.212733"; conf_hi "25.331331"; cov "24.237228";
chr9	Cufflinks	exon	57147299	57147382	1000	-	.	gene_id "chr9.3201"; transcript_id "chr9.3201.1"; exon_number "2"; FPKM "22.2720321234"; frac "1.000000"; conf_lo "19.212733"; conf_hi "25.331331"; cov "24.237228";
chr9	Cufflinks	exon	57146068	57146229	1000	-	.	gene_id "chr9.3213"; transcript_id "chr9.3213.1"; exon_number "1"; FPKM "8.2641062829"; frac "1.000000"; conf_lo "6.977387"; conf_hi "9.550826"; cov "9.279483";
chr9	Cufflinks	exon	57147384	57149097	1000	-	.	gene_id "chr9.3213"; transcript_id "chr9.3213.1"; exon_number "2"; FPKM "8.2641062829"; frac "1.000000"; conf_lo "6.977387"; conf_hi "9.550826"; cov "9.279483";
chr9	Cufflinks	exon	64639596	64640488	1000	-	.	gene_id "chr9.4119"; transcript_id "chr9.4119.1"; exon_number "1"; FPKM "10.5898797017"; frac "1.000000"; conf_lo "8.369638"; conf_hi "12.810122"; cov "12.084940";
chr9	Cufflinks	exon	95456534	95457944	1000	+	.	gene_id "chr9.6448"; transcript_id "chr9.6448.1"; exon_number "1"; FPKM "10.7029247744"; frac "0.346850"; conf_lo "9.467823"; conf_hi "11.938027"; cov "12.294882";
chr9	Cufflinks	exon	95458843	95460007	1000	+	.	gene_id "chr9.6448"; transcript_id "chr9.6448.1"; exon_number "2"; FPKM "10.7029247744"; frac "0.346850"; conf_lo "9.467823"; conf_hi "11.938027"; cov "12.294882";
chr9	Cufflinks	exon	95453037	95456425	1000	+	.	gene_id "chr9.6451"; transcript_id "chr9.6451.1"; exon_number "1"; FPKM "18.2277154409"; frac "1.000000"; conf_lo "16.832787"; conf_hi "19.622644"; cov "20.707110";
chrX	Cufflinks	exon	11873992	11874085	1000	+	.	gene_id "chrX.440"; transcript_id "chrX.440.1"; exon_number "1"; FPKM "51.1293686304"; frac "0.841468"; conf_lo "39.910364"; conf_hi "62.348373"; cov "29.229502";
chrX	Cufflinks	exon	11887705	11887826	1000	+	.	gene_id "chrX.440"; transcript_id "chrX.440.1"; exon_number "2"; FPKM "51.1293686304"; frac "0.841468"; conf_lo "39.910364"; conf_hi "62.348373"; cov "29.229502";
chrX	Cufflinks	exon	11913963	11915013	1000	+	.	gene_id "chrX.440"; transcript_id "chrX.440.1"; exon_number "3"; FPKM "51.1293686304"; frac "0.841468"; conf_lo "39.910364"; conf_hi "62.348373"; cov "29.229502";
chrX	Cufflinks	exon	11885104	11885127	200	+	.	gene_id "chrX.440"; transcript_id "chrX.440.2"; exon_number "1"; FPKM "10.2765946754"; frac "0.158532"; conf_lo "0.000000"; conf_hi "20.966142"; cov "5.874896";
chrX	Cufflinks	exon	11887705	11887826	200	+	.	gene_id "chrX.440"; transcript_id "chrX.440.2"; exon_number "2"; FPKM "10.2765946754"; frac "0.158532"; conf_lo "0.000000"; conf_hi "20.966142"; cov "5.874896";
chrX	Cufflinks	exon	11913963	11915013	200	+	.	gene_id "chrX.440"; transcript_id "chrX.440.2"; exon_number "3"; FPKM "10.2765946754"; frac "0.158532"; conf_lo "0.000000"; conf_hi "20.966142"; cov "5.874896";
chrX	Cufflinks	exon	92106443	92106998	1000	-	.	gene_id "chrX.3334"; transcript_id "chrX.3334.1"; exon_number "1"; FPKM "50.2487937101"; frac "1.000000"; conf_lo "44.242914"; conf_hi "56.254673"; cov "24.450886";
chrX	Cufflinks	exon	92108498	92109046	1000	-	.	gene_id "chrX.3334"; transcript_id "chrX.3334.1"; exon_number "2"; FPKM "50.2487937101"; frac "1.000000"; conf_lo "44.242914"; conf_hi "56.254673"; cov "24.450886";
