# Supplementary material for: Chromatin signatures at transcriptional start sites separate two equally populated yet distinct classes of intergenic long noncoding RNAs
Source: Genome Biol. 2013 Nov 29;14(11):R131. doi: 10.1186/gb-2013-14-11-r131 (PMC4054604; doi:10.1186/gb-2013-14-11-r131)
Supplement: Additional file 9 — Genomic coordinates of intermediate erythroblast expressed plncRNAs. [file gb-2013-14-11-r131-S9.gtf]

chr10	Cufflinks	exon	92606372	92606869	1000	+	.	gene_id "chr10.6284"; transcript_id "chr10.6284.1"; exon_number "1"; FPKM "6.4635943699"; frac "1.000000"; conf_lo "3.768089"; conf_hi "9.159100"; cov "6.162413";
chr10	Cufflinks	exon	126507612	126507680	1000	+	.	gene_id "chr10.8162"; transcript_id "chr10.8162.1"; exon_number "1"; FPKM "63.7376051955"; frac "0.570940"; conf_lo "45.854807"; conf_hi "81.620403"; cov "64.685519";
chr10	Cufflinks	exon	126507973	126508131	1000	+	.	gene_id "chr10.8162"; transcript_id "chr10.8162.1"; exon_number "2"; FPKM "63.7376051955"; frac "0.570940"; conf_lo "45.854807"; conf_hi "81.620403"; cov "64.685519";
chr10	Cufflinks	exon	127938403	127939997	1000	+	.	gene_id "chr10.8465"; transcript_id "chr10.8465.1"; exon_number "1"; FPKM "2.9828283049"; frac "0.514407"; conf_lo "2.091074"; conf_hi "3.874583"; cov "3.025178";
chr10	Cufflinks	exon	127945793	127945813	1000	+	.	gene_id "chr10.8465"; transcript_id "chr10.8465.1"; exon_number "2"; FPKM "2.9828283049"; frac "0.514407"; conf_lo "2.091074"; conf_hi "3.874583"; cov "3.025178";
chr11	Cufflinks	exon	6425594	6425820	304	-	.	gene_id "chr11.783"; transcript_id "chr11.783.2"; exon_number "1"; FPKM "3.5291974933"; frac "0.270818"; conf_lo "2.628966"; conf_hi "4.429429"; cov "7.636320";
chr11	Cufflinks	exon	6426358	6426440	304	-	.	gene_id "chr11.783"; transcript_id "chr11.783.2"; exon_number "2"; FPKM "3.5291974933"; frac "0.270818"; conf_lo "2.628966"; conf_hi "4.429429"; cov "7.636320";
chr11	Cufflinks	exon	6428000	6428377	304	-	.	gene_id "chr11.783"; transcript_id "chr11.783.2"; exon_number "3"; FPKM "3.5291974933"; frac "0.270818"; conf_lo "2.628966"; conf_hi "4.429429"; cov "7.636320";
chr11	Cufflinks	exon	6428551	6428765	304	-	.	gene_id "chr11.783"; transcript_id "chr11.783.2"; exon_number "4"; FPKM "3.5291974933"; frac "0.270818"; conf_lo "2.628966"; conf_hi "4.429429"; cov "7.636320";
chr11	Cufflinks	exon	6425594	6425820	1000	-	.	gene_id "chr11.783"; transcript_id "ENSMUST00000147762_ext"; exon_number "1"; FPKM "11.6048807842"; frac "0.524802"; conf_lo "9.478407"; conf_hi "13.731355"; cov "25.110124";
chr11	Cufflinks	exon	6426358	6426440	1000	-	.	gene_id "chr11.783"; transcript_id "ENSMUST00000147762_ext"; exon_number "2"; FPKM "11.6048807842"; frac "0.524802"; conf_lo "9.478407"; conf_hi "13.731355"; cov "25.110124";
chr11	Cufflinks	exon	6428309	6428377	1000	-	.	gene_id "chr11.783"; transcript_id "ENSMUST00000147762_ext"; exon_number "3"; FPKM "11.6048807842"; frac "0.524802"; conf_lo "9.478407"; conf_hi "13.731355"; cov "25.110124";
chr11	Cufflinks	exon	6428551	6428765	1000	-	.	gene_id "chr11.783"; transcript_id "ENSMUST00000147762_ext"; exon_number "4"; FPKM "11.6048807842"; frac "0.524802"; conf_lo "9.478407"; conf_hi "13.731355"; cov "25.110124";
chr11	Cufflinks	exon	62416253	62416525	101	+	.	gene_id "chr11.5019"; transcript_id "chr11.5019.2"; exon_number "1"; FPKM "32.1296535279"; frac "0.115510"; conf_lo "29.326364"; conf_hi "34.932943"; cov "74.620540";
chr11	Cufflinks	exon	62416737	62417148	101	+	.	gene_id "chr11.5019"; transcript_id "chr11.5019.2"; exon_number "2"; FPKM "32.1296535279"; frac "0.115510"; conf_lo "29.326364"; conf_hi "34.932943"; cov "74.620540";
chr11	Cufflinks	exon	62417905	62418076	101	+	.	gene_id "chr11.5019"; transcript_id "chr11.5019.2"; exon_number "3"; FPKM "32.1296535279"; frac "0.115510"; conf_lo "29.326364"; conf_hi "34.932943"; cov "74.620540";
chr11	Cufflinks	exon	83037060	83037153	1000	+	.	gene_id "chr11.7756"; transcript_id "ENSMUST00000143673_ext"; exon_number "1"; FPKM "772.1912194569"; frac "0.558985"; conf_lo "762.042698"; conf_hi "782.339741"; cov "1760.741012";
chr11	Cufflinks	exon	83037712	83037812	1000	+	.	gene_id "chr11.7756"; transcript_id "ENSMUST00000143673_ext"; exon_number "2"; FPKM "772.1912194569"; frac "0.558985"; conf_lo "762.042698"; conf_hi "782.339741"; cov "1760.741012";
chr11	Cufflinks	exon	83037954	83038133	1000	+	.	gene_id "chr11.7756"; transcript_id "ENSMUST00000143673_ext"; exon_number "3"; FPKM "772.1912194569"; frac "0.558985"; conf_lo "762.042698"; conf_hi "782.339741"; cov "1760.741012";
chr11	Cufflinks	exon	83039036	83040106	1000	+	.	gene_id "chr11.7756"; transcript_id "ENSMUST00000143673_ext"; exon_number "4"; FPKM "772.1912194569"; frac "0.558985"; conf_lo "762.042698"; conf_hi "782.339741"; cov "1760.741012";
chr11	Cufflinks	exon	96777988	96779180	1000	+	.	gene_id "chr11.10245"; transcript_id "chr11.10245.1"; exon_number "1"; FPKM "6.8475878472"; frac "0.822153"; conf_lo "5.630011"; conf_hi "8.065165"; cov "15.204567";
chr11	Cufflinks	exon	116294177	116294919	1000	+	.	gene_id "chr11.13140"; transcript_id "chr11.13140.1"; exon_number "1"; FPKM "4.3018548349"; frac "1.000000"; conf_lo "3.181747"; conf_hi "5.421962"; cov "8.264483";
chr12	Cufflinks	exon	52944033	52946613	1000	-	.	gene_id "chr12.2418"; transcript_id "chr12.2418.1"; exon_number "1"; FPKM "9.6087201459"; frac "0.295675"; conf_lo "8.163489"; conf_hi "11.053951"; cov "7.234608";
chr12	Cufflinks	exon	52944294	52946148	1000	-	.	gene_id "chr12.2419"; transcript_id "chr12.2419.1"; exon_number "1"; FPKM "16.9320792869"; frac "0.704325"; conf_lo "15.282006"; conf_hi "18.582153"; cov "12.748519";
chr12	Cufflinks	exon	52952616	52954196	1000	-	.	gene_id "chr12.2419"; transcript_id "chr12.2419.1"; exon_number "2"; FPKM "16.9320792869"; frac "0.704325"; conf_lo "15.282006"; conf_hi "18.582153"; cov "12.748519";
chr12	Cufflinks	exon	80010940	80014212	1000	+	.	gene_id "chr12.4522"; transcript_id "chr12.4522.1"; exon_number "1"; FPKM "17.6812363733"; frac "1.000000"; conf_lo "15.951601"; conf_hi "19.410871"; cov "13.312083";
chr12	Cufflinks	exon	105990272	105990650	1000	+	.	gene_id "chr12.7564"; transcript_id "chr12.7564.1"; exon_number "1"; FPKM "2.8919092851"; frac "1.000000"; conf_lo "0.305307"; conf_hi "5.478512"; cov "2.233401";
chr12	Cufflinks	exon	106269285	106269559	1000	-	.	gene_id "ENSMUSG00000088789"; transcript_id "ENSMUST00000158164"; exon_number "1"; FPKM "215.5640674360"; frac "1.000000"; conf_lo "185.304804"; conf_hi "245.823330"; cov "161.148011";
chr13	Cufflinks	exon	46830257	46832450	1000	-	.	gene_id "chr13.2692"; transcript_id "chr13.2692.1"; exon_number "1"; FPKM "18.1519371904"; frac "0.620568"; conf_lo "15.677972"; conf_hi "20.625902"; cov "10.250610";
chr13	Cufflinks	exon	48640505	48641423	1000	-	.	gene_id "chr13.2788"; transcript_id "chr13.2788.1"; exon_number "1"; FPKM "14.5644277583"; frac "1.000000"; conf_lo "10.951438"; conf_hi "18.177418"; cov "8.157994";
chr13	Cufflinks	exon	55283506	55284086	1000	+	.	gene_id "chr13.3522"; transcript_id "chr13.3522.1"; exon_number "1"; FPKM "9.5954954287"; frac "1.000000"; conf_lo "5.678151"; conf_hi "13.512840"; cov "5.443926";
chr13	Cufflinks	exon	94073298	94073644	1000	-	.	gene_id "chr13.6220"; transcript_id "chr13.6220.1"; exon_number "1"; FPKM "5.2483070016"; frac "1.000000"; conf_lo "0.963082"; conf_hi "9.533532"; cov "3.107044";
chr13	Cufflinks	exon	101364136	101365104	1000	+	.	gene_id "chr13.7120"; transcript_id "chr13.7120.1"; exon_number "1"; FPKM "11.1505495812"; frac "1.000000"; conf_lo "8.087258"; conf_hi "14.213841"; cov "6.103019";
chr13	Cufflinks	exon	107872887	107872971	1000	+	.	gene_id "chr13.7739"; transcript_id "chr13.7739.1"; exon_number "1"; FPKM "530.7439867026"; frac "1.000000"; conf_lo "516.408714"; conf_hi "545.079259"; cov "305.638003";
chr13	Cufflinks	exon	107876071	107877915	1000	+	.	gene_id "chr13.7739"; transcript_id "chr13.7739.1"; exon_number "2"; FPKM "530.7439867026"; frac "1.000000"; conf_lo "516.408714"; conf_hi "545.079259"; cov "305.638003";
chr13	Cufflinks	exon	112514178	112515574	1000	-	.	gene_id "chr13.8096"; transcript_id "chr13.8096.2"; exon_number "1"; FPKM "15.3373287456"; frac "1.000000"; conf_lo "12.425819"; conf_hi "18.248838"; cov "8.957134";
chr13	Cufflinks	exon	112515701	112516656	1000	+	.	gene_id "chr13.8097"; transcript_id "chr13.8097.2"; exon_number "1"; FPKM "10.2615040926"; frac "1.000000"; conf_lo "7.299263"; conf_hi "13.223745"; cov "5.188978";
chr14	Cufflinks	exon	49158018	49158158	1000	+	.	gene_id "chr14.2576"; transcript_id "chr14.2576.3"; exon_number "1"; FPKM "75.5387866298"; frac "0.488512"; conf_lo "65.440327"; conf_hi "85.637246"; cov "51.283426";
chr14	Cufflinks	exon	49163494	49164532	1000	+	.	gene_id "chr14.2576"; transcript_id "chr14.2576.3"; exon_number "2"; FPKM "75.5387866298"; frac "0.488512"; conf_lo "65.440327"; conf_hi "85.637246"; cov "51.283426";
chr14	Cufflinks	exon	49158018	49158158	304	+	.	gene_id "chr14.2576"; transcript_id "chr14.2576.1"; exon_number "1"; FPKM "22.9856352019"; frac "0.155573"; conf_lo "15.404743"; conf_hi "30.566528"; cov "15.604991";
chr14	Cufflinks	exon	49159375	49159422	304	+	.	gene_id "chr14.2576"; transcript_id "chr14.2576.1"; exon_number "2"; FPKM "22.9856352019"; frac "0.155573"; conf_lo "15.404743"; conf_hi "30.566528"; cov "15.604991";
chr14	Cufflinks	exon	49163494	49164532	304	+	.	gene_id "chr14.2576"; transcript_id "chr14.2576.1"; exon_number "3"; FPKM "22.9856352019"; frac "0.155573"; conf_lo "15.404743"; conf_hi "30.566528"; cov "15.604991";
chr14	Cufflinks	exon	62266004	62267109	1000	+	.	gene_id "chr14.3948"; transcript_id "chr14.3948.1"; exon_number "1"; FPKM "81.7875786032"; frac "1.000000"; conf_lo "74.930151"; conf_hi "88.645006"; cov "59.238515";
chr14	Cufflinks	exon	103746120	103746445	1000	+	.	gene_id "chr14.6107"; transcript_id "chr14.6107.1"; exon_number "1"; FPKM "9.3477090869"; frac "1.000000"; conf_lo "3.950807"; conf_hi "14.744611"; cov "6.935060";
chr15	Cufflinks	exon	27395185	27396202	1000	-	.	gene_id "chr15.827"; transcript_id "chr15.827.1"; exon_number "1"; FPKM "4.7791919691"; frac "1.000000"; conf_lo "3.186128"; conf_hi "6.372256"; cov "4.171572";
chr15	Cufflinks	exon	36303983	36304830	219	+	.	gene_id "chr15.1608"; transcript_id "chr15.1608.1"; exon_number "1"; FPKM "5.7560632135"; frac "0.157787"; conf_lo "4.226480"; conf_hi "7.285647"; cov "4.889222";
chr15	Cufflinks	exon	36305806	36305981	219	+	.	gene_id "chr15.1608"; transcript_id "chr15.1608.1"; exon_number "2"; FPKM "5.7560632135"; frac "0.157787"; conf_lo "4.226480"; conf_hi "7.285647"; cov "4.889222";
chr15	Cufflinks	exon	36306426	36306685	219	+	.	gene_id "chr15.1608"; transcript_id "chr15.1608.1"; exon_number "3"; FPKM "5.7560632135"; frac "0.157787"; conf_lo "4.226480"; conf_hi "7.285647"; cov "4.889222";
chr15	Cufflinks	exon	36304835	36305220	1000	+	.	gene_id "chr15.1608"; transcript_id "chr15.1608.2"; exon_number "1"; FPKM "26.2269451515"; frac "0.426043"; conf_lo "21.985599"; conf_hi "30.468292"; cov "22.277266";
chr15	Cufflinks	exon	36305806	36305981	1000	+	.	gene_id "chr15.1608"; transcript_id "chr15.1608.2"; exon_number "2"; FPKM "26.2269451515"; frac "0.426043"; conf_lo "21.985599"; conf_hi "30.468292"; cov "22.277266";
chr15	Cufflinks	exon	36306426	36306685	1000	+	.	gene_id "chr15.1608"; transcript_id "chr15.1608.2"; exon_number "3"; FPKM "26.2269451515"; frac "0.426043"; conf_lo "21.985599"; conf_hi "30.468292"; cov "22.277266";
chr15	Cufflinks	exon	83187956	83188467	469	-	.	gene_id "chr15.5543"; transcript_id "ENSMUST00000178628"; exon_number "1"; FPKM "59.1562052236"; frac "0.268827"; conf_lo "49.363564"; conf_hi "68.948847"; cov "51.522383";
chr15	Cufflinks	exon	83195459	83195943	469	-	.	gene_id "chr15.5543"; transcript_id "ENSMUST00000178628"; exon_number "2"; FPKM "59.1562052236"; frac "0.268827"; conf_lo "49.363564"; conf_hi "68.948847"; cov "51.522383";
chr15	Cufflinks	exon	83197420	83197712	469	-	.	gene_id "chr15.5543"; transcript_id "ENSMUST00000178628"; exon_number "3"; FPKM "59.1562052236"; frac "0.268827"; conf_lo "49.363564"; conf_hi "68.948847"; cov "51.522383";
chr16	Cufflinks	exon	98241787	98242007	1000	-	.	gene_id "chr16.5977"; transcript_id "chr16.5977.1"; exon_number "1"; FPKM "2.5301388670"; frac "0.467148"; conf_lo "0.551313"; conf_hi "4.508965"; cov "1.415955";
chr16	Cufflinks	exon	98242113	98242495	1000	-	.	gene_id "chr16.5977"; transcript_id "chr16.5977.1"; exon_number "2"; FPKM "2.5301388670"; frac "0.467148"; conf_lo "0.551313"; conf_hi "4.508965"; cov "1.415955";
chr17	Cufflinks	exon	29573611	29575618	1000	-	.	gene_id "chr17.2828"; transcript_id "chr17.2828.1"; exon_number "1"; FPKM "25.4199210844"; frac "1.000000"; conf_lo "23.359787"; conf_hi "27.480055"; cov "31.683069";
chr17	Cufflinks	exon	34118002	34118809	176	+	.	gene_id "chr17.3548"; transcript_id "chr17.3548.1"; exon_number "1"; FPKM "2.3636906589"; frac "0.239025"; conf_lo "0.577816"; conf_hi "4.149565"; cov "2.533496";
chr17	Cufflinks	exon	34118264	34118782	1000	+	.	gene_id "chr17.3548"; transcript_id "chr17.3548.2"; exon_number "1"; FPKM "13.3998853958"; frac "0.760975"; conf_lo "9.178573"; conf_hi "17.621198"; cov "14.362523";
chr17	Cufflinks	exon	35393927	35394924	1000	-	.	gene_id "chr17.3799"; transcript_id "chr17.3799.1"; exon_number "1"; FPKM "7.0366375225"; frac "1.000000"; conf_lo "5.432839"; conf_hi "8.640436"; cov "8.768305";
chr17	Cufflinks	exon	56218347	56218784	1000	-	.	gene_id "chr17.5245"; transcript_id "chr17.5245.1"; exon_number "1"; FPKM "2.4150923222"; frac "1.000000"; conf_lo "0.805031"; conf_hi "4.025154"; cov "3.174330";
chr17	Cufflinks	exon	66451110	66451581	1000	-	.	gene_id "chr17.5947"; transcript_id "chr17.5947.1"; exon_number "1"; FPKM "4.0819367963"; frac "1.000000"; conf_lo "2.101907"; conf_hi "6.061967"; cov "5.365184";
chr18	Cufflinks	exon	15480116	15481162	1000	-	.	gene_id "chr18.1475"; transcript_id "chr18.1475.1"; exon_number "1"; FPKM "24.2309085146"; frac "0.457023"; conf_lo "19.750573"; conf_hi "28.711244"; cov "10.662347";
chr18	Cufflinks	exon	15504526	15504702	1000	-	.	gene_id "chr18.1475"; transcript_id "chr18.1475.1"; exon_number "2"; FPKM "24.2309085146"; frac "0.457023"; conf_lo "19.750573"; conf_hi "28.711244"; cov "10.662347";
chr18	Cufflinks	exon	15503884	15504702	1000	-	.	gene_id "chr18.1476"; transcript_id "chr18.1476.1"; exon_number "1"; FPKM "46.2330307168"; frac "0.542977"; conf_lo "38.390219"; conf_hi "54.075843"; cov "20.343959";
chr18	Cufflinks	exon	15504888	15506932	1000	+	.	gene_id "chr18.1499"; transcript_id "chr18.1499.1"; exon_number "1"; FPKM "14.3162913579"; frac "1.000000"; conf_lo "11.724019"; conf_hi "16.908564"; cov "6.138286";
chr18	Cufflinks	exon	15507084	15507892	655	+	.	gene_id "chr18.1500"; transcript_id "chr18.1500.1"; exon_number "1"; FPKM "15.6833588031"; frac "0.628353"; conf_lo "11.213413"; conf_hi "20.153305"; cov "6.956446";
chr18	Cufflinks	exon	15509194	15509288	655	+	.	gene_id "chr18.1500"; transcript_id "chr18.1500.1"; exon_number "2"; FPKM "15.6833588031"; frac "0.628353"; conf_lo "11.213413"; conf_hi "20.153305"; cov "6.956446";
chr18	Cufflinks	exon	15509370	15509636	655	+	.	gene_id "chr18.1500"; transcript_id "chr18.1500.1"; exon_number "3"; FPKM "15.6833588031"; frac "0.628353"; conf_lo "11.213413"; conf_hi "20.153305"; cov "6.956446";
chr18	Cufflinks	exon	15510562	15510743	655	+	.	gene_id "chr18.1500"; transcript_id "chr18.1500.1"; exon_number "4"; FPKM "15.6833588031"; frac "0.628353"; conf_lo "11.213413"; conf_hi "20.153305"; cov "6.956446";
chr18	Cufflinks	exon	15509121	15509288	1000	+	.	gene_id "chr18.1500"; transcript_id "chr18.1500.2"; exon_number "1"; FPKM "23.9160820575"; frac "0.371647"; conf_lo "13.850344"; conf_hi "33.981820"; cov "10.608118";
chr18	Cufflinks	exon	15509370	15509636	1000	+	.	gene_id "chr18.1500"; transcript_id "chr18.1500.2"; exon_number "2"; FPKM "23.9160820575"; frac "0.371647"; conf_lo "13.850344"; conf_hi "33.981820"; cov "10.608118";
chr18	Cufflinks	exon	15510562	15510743	1000	+	.	gene_id "chr18.1500"; transcript_id "chr18.1500.2"; exon_number "3"; FPKM "23.9160820575"; frac "0.371647"; conf_lo "13.850344"; conf_hi "33.981820"; cov "10.608118";
chr18	Cufflinks	exon	33954493	33954778	1000	+	.	gene_id "ENSMUSG00000087590"; transcript_id "ENSMUST00000146010_ext"; exon_number "1"; FPKM "75.5830894086"; frac "1.000000"; conf_lo "61.362572"; conf_hi "89.803607"; cov "32.532965";
chr18	Cufflinks	exon	33955037	33955099	1000	+	.	gene_id "ENSMUSG00000087590"; transcript_id "ENSMUST00000146010_ext"; exon_number "2"; FPKM "75.5830894086"; frac "1.000000"; conf_lo "61.362572"; conf_hi "89.803607"; cov "32.532965";
chr18	Cufflinks	exon	33955507	33955640	1000	+	.	gene_id "ENSMUSG00000087590"; transcript_id "ENSMUST00000146010_ext"; exon_number "3"; FPKM "75.5830894086"; frac "1.000000"; conf_lo "61.362572"; conf_hi "89.803607"; cov "32.532965";
chr18	Cufflinks	exon	36961202	36961662	1000	+	.	gene_id "ENSMUSG00000065145"; transcript_id "ENSMUST00000083211_ext"; exon_number "1"; FPKM "10.7444040177"; frac "1.000000"; conf_lo "5.196018"; conf_hi "16.292790"; cov "4.765743";
chr19	Cufflinks	exon	5795690	5802671	1000	-	.	gene_id "chr19.777"; transcript_id "ENSMUST00000172812"; exon_number "1"; FPKM "5951.6400203007"; frac "1.000000"; conf_lo "5928.965995"; conf_hi "5974.314045"; cov "3992.310348";
chr19	Cufflinks	exon	57397955	57398549	378	-	.	gene_id "chr19.5846"; transcript_id "chr19.5846.3"; exon_number "1"; FPKM "7.7122360376"; frac "0.241083"; conf_lo "1.137844"; conf_hi "14.286628"; cov "5.189175";
chr19	Cufflinks	exon	57399086	57399244	378	-	.	gene_id "chr19.5846"; transcript_id "chr19.5846.3"; exon_number "2"; FPKM "7.7122360376"; frac "0.241083"; conf_lo "1.137844"; conf_hi "14.286628"; cov "5.189175";
chr19	Cufflinks	exon	57397955	57398552	1000	-	.	gene_id "chr19.5846"; transcript_id "chr19.5846.2"; exon_number "1"; FPKM "20.3853848126"; frac "0.640408"; conf_lo "12.637035"; conf_hi "28.133735"; cov "13.716299";
chr19	Cufflinks	exon	57399086	57399244	1000	-	.	gene_id "chr19.5846"; transcript_id "chr19.5846.2"; exon_number "2"; FPKM "20.3853848126"; frac "0.640408"; conf_lo "12.637035"; conf_hi "28.133735"; cov "13.716299";
chr19	Cufflinks	exon	57397955	57398552	208	-	.	gene_id "chr19.5846"; transcript_id "chr19.5846.1"; exon_number "1"; FPKM "4.2402217158"; frac "0.118508"; conf_lo "0.312170"; conf_hi "8.168274"; cov "2.853032";
chr19	Cufflinks	exon	57399153	57399244	208	-	.	gene_id "chr19.5846"; transcript_id "chr19.5846.1"; exon_number "2"; FPKM "4.2402217158"; frac "0.118508"; conf_lo "0.312170"; conf_hi "8.168274"; cov "2.853032";
chr1	Cufflinks	exon	9932544	9934419	1000	-	.	gene_id "chr1.247"; transcript_id "ENSMUST00000175437_ext"; exon_number "1"; FPKM "6.7922288798"; frac "1.000000"; conf_lo "5.671802"; conf_hi "7.912656"; cov "8.444900";
chr1	Cufflinks	exon	57415980	57417507	1000	-	.	gene_id "chr1.2642"; transcript_id "chr1.2642.1"; exon_number "1"; FPKM "19.4007046649"; frac "1.000000"; conf_lo "17.640637"; conf_hi "21.160772"; cov "24.464332";
chr1	Cufflinks	exon	57419410	57419607	1000	-	.	gene_id "chr1.2642"; transcript_id "chr1.2642.1"; exon_number "2"; FPKM "19.4007046649"; frac "1.000000"; conf_lo "17.640637"; conf_hi "21.160772"; cov "24.464332";
chr1	Cufflinks	exon	57432092	57432363	1000	-	.	gene_id "chr1.2642"; transcript_id "chr1.2642.1"; exon_number "3"; FPKM "19.4007046649"; frac "1.000000"; conf_lo "17.640637"; conf_hi "21.160772"; cov "24.464332";
chr1	Cufflinks	exon	57434249	57434398	1000	-	.	gene_id "chr1.2642"; transcript_id "chr1.2642.1"; exon_number "4"; FPKM "19.4007046649"; frac "1.000000"; conf_lo "17.640637"; conf_hi "21.160772"; cov "24.464332";
chr1	Cufflinks	exon	96363713	96366599	1000	-	.	gene_id "chr1.5345"; transcript_id "chr1.5345.1"; exon_number "1"; FPKM "329.5777558487"; frac "1.000000"; conf_lo "323.379136"; conf_hi "335.776375"; cov "407.076739";
chr1	Cufflinks	exon	135993184	135995312	1000	-	.	gene_id "chr1.7190"; transcript_id "chr1.7190.1"; exon_number "1"; FPKM "5.5103806119"; frac "0.866641"; conf_lo "4.599736"; conf_hi "6.421025"; cov "6.834429";
chr1	Cufflinks	exon	135995723	135995863	1000	-	.	gene_id "chr1.7190"; transcript_id "chr1.7190.1"; exon_number "2"; FPKM "5.5103806119"; frac "0.866641"; conf_lo "4.599736"; conf_hi "6.421025"; cov "6.834429";
chr1	Cufflinks	exon	135995602	135995851	1000	-	.	gene_id "chr1.7191"; transcript_id "chr1.7191.1"; exon_number "1"; FPKM "17.7602260216"; frac "0.133359"; conf_lo "10.278126"; conf_hi "25.242326"; cov "22.027699";
chr1	Cufflinks	exon	135996038	135996756	1000	+	.	gene_id "chr1.7192"; transcript_id "chr1.7192.1"; exon_number "1"; FPKM "19.4548150657"; frac "1.000000"; conf_lo "16.154543"; conf_hi "22.755087"; cov "24.417909";
chr1	Cufflinks	exon	155271198	155271601	1000	-	.	gene_id "chr1.8038"; transcript_id "chr1.8038.1"; exon_number "1"; FPKM "23.4543627495"; frac "1.000000"; conf_lo "18.037810"; conf_hi "28.870916"; cov "29.777083";
chr1	Cufflinks	exon	183187156	183187481	1000	+	.	gene_id "chr1.11325"; transcript_id "chr1.11325.1"; exon_number "1"; FPKM "108.5361723970"; frac "1.000000"; conf_lo "94.553313"; conf_hi "122.519031"; cov "133.539256";
chr2	Cufflinks	exon	5871775	5872052	1000	-	.	gene_id "chr2.243"; transcript_id "chr2.243.1"; exon_number "1"; FPKM "6.5114879180"; frac "1.000000"; conf_lo "2.752079"; conf_hi "10.270897"; cov "9.134709";
chr2	Cufflinks	exon	18933403	18933479	172	+	.	gene_id "chr2.1005"; transcript_id "chr2.1005.1"; exon_number "1"; FPKM "9.5444642062"; frac "0.162892"; conf_lo "4.136048"; conf_hi "14.952880"; cov "13.643850";
chr2	Cufflinks	exon	18938120	18938521	172	+	.	gene_id "chr2.1005"; transcript_id "chr2.1005.1"; exon_number "2"; FPKM "9.5444642062"; frac "0.162892"; conf_lo "4.136048"; conf_hi "14.952880"; cov "13.643850";
chr2	Cufflinks	exon	18933403	18933479	1000	+	.	gene_id "chr2.1005"; transcript_id "chr2.1005.2"; exon_number "1"; FPKM "55.4456141216"; frac "0.837108"; conf_lo "46.496353"; conf_hi "64.394875"; cov "79.259726";
chr2	Cufflinks	exon	18938158	18938521	1000	+	.	gene_id "chr2.1005"; transcript_id "chr2.1005.2"; exon_number "2"; FPKM "55.4456141216"; frac "0.837108"; conf_lo "46.496353"; conf_hi "64.394875"; cov "79.259726";
chr2	Cufflinks	exon	62274937	62275591	1000	-	.	gene_id "chr2.5240"; transcript_id "ENSMUST00000133596"; exon_number "1"; FPKM "1.0127685291"; frac "1.000000"; conf_lo "0.296633"; conf_hi "1.728904"; cov "1.482546";
chr2	Cufflinks	exon	62279155	62279199	1000	-	.	gene_id "chr2.5240"; transcript_id "ENSMUST00000133596"; exon_number "2"; FPKM "1.0127685291"; frac "1.000000"; conf_lo "0.296633"; conf_hi "1.728904"; cov "1.482546";
chr2	Cufflinks	exon	75488568	75489331	1000	-	.	gene_id "chr2.6240"; transcript_id "chr2.6240.1"; exon_number "1"; FPKM "5.4387550947"; frac "1.000000"; conf_lo "4.372127"; conf_hi "6.505383"; cov "7.157735";
chr2	Cufflinks	exon	75496276	75496993	1000	-	.	gene_id "chr2.6240"; transcript_id "chr2.6240.1"; exon_number "2"; FPKM "5.4387550947"; frac "1.000000"; conf_lo "4.372127"; conf_hi "6.505383"; cov "7.157735";
chr2	Cufflinks	exon	127617131	127617568	1000	+	.	gene_id "chr2.10187"; transcript_id "chr2.10187.1"; exon_number "1"; FPKM "44.6438395351"; frac "1.000000"; conf_lo "40.276636"; conf_hi "49.011043"; cov "63.944977";
chr2	Cufflinks	exon	127617870	127618233	1000	+	.	gene_id "chr2.10187"; transcript_id "chr2.10187.1"; exon_number "2"; FPKM "44.6438395351"; frac "1.000000"; conf_lo "40.276636"; conf_hi "49.011043"; cov "63.944977";
chr3	Cufflinks	exon	96291824	96292816	1000	+	.	gene_id "ENSMUSG00000094812"; transcript_id "ENSMUST00000178300_ext"; exon_number "1"; FPKM "1.3156192178"; frac "1.000000"; conf_lo "0.461820"; conf_hi "2.169418"; cov "0.918160";
chr3	Cufflinks	exon	108357256	108357715	1000	-	.	gene_id "ENSMUSG00000088185"; transcript_id "ENSMUST00000157560_ext"; exon_number "1"; FPKM "186.6528920526"; frac "1.000000"; conf_lo "169.874045"; conf_hi "203.431739"; cov "149.817489";
chr3	Cufflinks	exon	123210478	123210578	1000	+	.	gene_id "chr3.6538"; transcript_id "chr3.6538.1"; exon_number "1"; FPKM "3876.0292694298"; frac "1.000000"; conf_lo "3793.165747"; conf_hi "3958.892792"; cov "3341.488386";
chr3	Cufflinks	exon	123210735	123210780	1000	+	.	gene_id "chr3.6538"; transcript_id "chr3.6538.1"; exon_number "2"; FPKM "3876.0292694298"; frac "1.000000"; conf_lo "3793.165747"; conf_hi "3958.892792"; cov "3341.488386";
chr3	Cufflinks	exon	123211030	123211296	1000	+	.	gene_id "chr3.6538"; transcript_id "chr3.6538.1"; exon_number "3"; FPKM "3876.0292694298"; frac "1.000000"; conf_lo "3793.165747"; conf_hi "3958.892792"; cov "3341.488386";
chr3	Cufflinks	exon	127632860	127633682	1000	+	.	gene_id "chr3.6762"; transcript_id "chr3.6762.3"; exon_number "1"; FPKM "137.5688832259"; frac "0.183583"; conf_lo "130.880588"; conf_hi "144.257179"; cov "115.445968";
chr3	Cufflinks	exon	127650867	127651091	1000	+	.	gene_id "chr3.6762"; transcript_id "chr3.6762.3"; exon_number "2"; FPKM "137.5688832259"; frac "0.183583"; conf_lo "130.880588"; conf_hi "144.257179"; cov "115.445968";
chr3	Cufflinks	exon	127653228	127653765	1000	+	.	gene_id "chr3.6762"; transcript_id "chr3.6762.3"; exon_number "3"; FPKM "137.5688832259"; frac "0.183583"; conf_lo "130.880588"; conf_hi "144.257179"; cov "115.445968";
chr3	Cufflinks	exon	127632860	127633940	1000	-	.	gene_id "chr3.6763"; transcript_id "chr3.6763.1"; exon_number "1"; FPKM "164.1836493475"; frac "0.142013"; conf_lo "155.107993"; conf_hi "173.259305"; cov "137.780723";
chr3	Cufflinks	exon	127633991	127634427	1000	+	.	gene_id "chr3.6778"; transcript_id "chr3.6778.1"; exon_number "1"; FPKM "489.6173110383"; frac "1.000000"; conf_lo "461.372770"; conf_hi "517.861852"; cov "408.427349";
chr4	Cufflinks	exon	42892698	42893710	1000	+	.	gene_id "chr4.1744"; transcript_id "chr4.1744.1"; exon_number "1"; FPKM "9.7398407114"; frac "0.270681"; conf_lo "8.130107"; conf_hi "11.349575"; cov "11.523991";
chr4	Cufflinks	exon	42895331	42895694	1000	+	.	gene_id "chr4.1744"; transcript_id "chr4.1744.1"; exon_number "2"; FPKM "9.7398407114"; frac "0.270681"; conf_lo "8.130107"; conf_hi "11.349575"; cov "11.523991";
chr4	Cufflinks	exon	42892698	42893710	282	+	.	gene_id "chr4.1744"; transcript_id "chr4.1744.2"; exon_number "1"; FPKM "2.7545156737"; frac "0.155962"; conf_lo "2.154770"; conf_hi "3.354262"; cov "3.259090";
chr4	Cufflinks	exon	42895331	42895387	282	+	.	gene_id "chr4.1744"; transcript_id "chr4.1744.2"; exon_number "2"; FPKM "2.7545156737"; frac "0.155962"; conf_lo "2.154770"; conf_hi "3.354262"; cov "3.259090";
chr4	Cufflinks	exon	42895982	42897558	282	+	.	gene_id "chr4.1744"; transcript_id "chr4.1744.2"; exon_number "3"; FPKM "2.7545156737"; frac "0.155962"; conf_lo "2.154770"; conf_hi "3.354262"; cov "3.259090";
chr4	Cufflinks	exon	101039327	101039744	1000	+	.	gene_id "chr4.4675"; transcript_id "chr4.4675.5"; exon_number "1"; FPKM "11.9010753726"; frac "0.429059"; conf_lo "8.971919"; conf_hi "14.830232"; cov "13.331015";
chr4	Cufflinks	exon	101046863	101047360	1000	+	.	gene_id "chr4.4675"; transcript_id "chr4.4675.5"; exon_number "2"; FPKM "11.9010753726"; frac "0.429059"; conf_lo "8.971919"; conf_hi "14.830232"; cov "13.331015";
chr4	Cufflinks	exon	101029936	101030842	1000	+	.	gene_id "chr4.4677"; transcript_id "chr4.4677.1"; exon_number "1"; FPKM "5.1818920693"; frac "1.000000"; conf_lo "3.686009"; conf_hi "6.677775"; cov "6.423447";
chr4	Cufflinks	exon	128727341	128728153	651	-	.	gene_id "chr4.7602"; transcript_id "chr4.7602.1"; exon_number "1"; FPKM "6.1937230995"; frac "0.425026"; conf_lo "3.427306"; conf_hi "8.960140"; cov "7.624758";
chr4	Cufflinks	exon	128728312	128728623	651	-	.	gene_id "chr4.7602"; transcript_id "chr4.7602.1"; exon_number "2"; FPKM "6.1937230995"; frac "0.425026"; conf_lo "3.427306"; conf_hi "8.960140"; cov "7.624758";
chr4	Cufflinks	exon	128727341	128728153	1000	-	.	gene_id "chr4.7602"; transcript_id "ENSMUST00000149472"; exon_number "1"; FPKM "9.5139391531"; frac "0.574974"; conf_lo "6.225953"; conf_hi "12.801925"; cov "11.712097";
chr4	Cufflinks	exon	128735032	128735227	1000	-	.	gene_id "chr4.7602"; transcript_id "ENSMUST00000149472"; exon_number "2"; FPKM "9.5139391531"; frac "0.574974"; conf_lo "6.225953"; conf_hi "12.801925"; cov "11.712097";
chr4	Cufflinks	exon	136943122	136944767	1000	-	.	gene_id "chr4.9162"; transcript_id "chr4.9162.1"; exon_number "1"; FPKM "6.1618832772"; frac "1.000000"; conf_lo "5.002561"; conf_hi "7.321206"; cov "7.274649";
chr4	Cufflinks	exon	138748153	138748642	1000	-	.	gene_id "chr4.9503"; transcript_id "chr4.9503.1"; exon_number "1"; FPKM "8.6916101465"; frac "1.000000"; conf_lo "5.794407"; conf_hi "11.588814"; cov "10.887487";
chr4	Cufflinks	exon	155135285	155135395	1000	+	.	gene_id "ENSMUSG00000054514"; transcript_id "ENSMUST00000155010_ext"; exon_number "1"; FPKM "15.2173831854"; frac "0.277861"; conf_lo "9.230311"; conf_hi "21.204455"; cov "18.549535";
chr4	Cufflinks	exon	155137479	155137658	1000	+	.	gene_id "ENSMUSG00000054514"; transcript_id "ENSMUST00000155010_ext"; exon_number "2"; FPKM "15.2173831854"; frac "0.277861"; conf_lo "9.230311"; conf_hi "21.204455"; cov "18.549535";
chr5	Cufflinks	exon	23355495	23357387	1000	+	.	gene_id "chr5.1244"; transcript_id "chr5.1244.1"; exon_number "1"; FPKM "2.1247338942"; frac "1.000000"; conf_lo "1.504926"; conf_hi "2.744542"; cov "2.610075";
chr5	Cufflinks	exon	23358933	23359773	1000	+	.	gene_id "chr5.1248"; transcript_id "chr5.1248.1"; exon_number "1"; FPKM "3.9206994823"; frac "0.243885"; conf_lo "2.869141"; conf_hi "4.972258"; cov "4.534938";
chr5	Cufflinks	exon	23366527	23366953	1000	+	.	gene_id "chr5.1248"; transcript_id "chr5.1248.1"; exon_number "2"; FPKM "3.9206994823"; frac "0.243885"; conf_lo "2.869141"; conf_hi "4.972258"; cov "4.534938";
chr5	Cufflinks	exon	100849803	100849991	1000	+	.	gene_id "chr5.5811"; transcript_id "chr5.5811.1"; exon_number "1"; FPKM "46.3092250396"; frac "0.581469"; conf_lo "40.805334"; conf_hi "51.813116"; cov "57.624786";
chr5	Cufflinks	exon	100850987	100851060	1000	+	.	gene_id "chr5.5811"; transcript_id "chr5.5811.1"; exon_number "2"; FPKM "46.3092250396"; frac "0.581469"; conf_lo "40.805334"; conf_hi "51.813116"; cov "57.624786";
chr5	Cufflinks	exon	100855755	100855823	1000	+	.	gene_id "chr5.5811"; transcript_id "chr5.5811.1"; exon_number "3"; FPKM "46.3092250396"; frac "0.581469"; conf_lo "40.805334"; conf_hi "51.813116"; cov "57.624786";
chr5	Cufflinks	exon	100858116	100858257	1000	+	.	gene_id "chr5.5811"; transcript_id "chr5.5811.1"; exon_number "4"; FPKM "46.3092250396"; frac "0.581469"; conf_lo "40.805334"; conf_hi "51.813116"; cov "57.624786";
chr5	Cufflinks	exon	100858345	100858503	1000	+	.	gene_id "chr5.5811"; transcript_id "chr5.5811.1"; exon_number "5"; FPKM "46.3092250396"; frac "0.581469"; conf_lo "40.805334"; conf_hi "51.813116"; cov "57.624786";
chr5	Cufflinks	exon	115775739	115777023	1000	-	.	gene_id "chr5.7609"; transcript_id "chr5.7609.1"; exon_number "1"; FPKM "17.7795014771"; frac "1.000000"; conf_lo "15.557064"; conf_hi "20.001939"; cov "22.500796";
chr5	Cufflinks	exon	115939714	115940403	1000	+	.	gene_id "ENSMUSG00000094377"; transcript_id "ENSMUST00000177864_ext"; exon_number "1"; FPKM "8.4806426584"; frac "1.000000"; conf_lo "6.253511"; conf_hi "10.707774"; cov "10.524548";
chr5	Cufflinks	exon	123586235	123587463	588	-	.	gene_id "chr5.8604"; transcript_id "ENSMUST00000159637"; exon_number "1"; FPKM "101.1179375569"; frac "0.443832"; conf_lo "95.125473"; conf_hi "107.110402"; cov "126.329399";
chr5	Cufflinks	exon	123587964	123588075	588	-	.	gene_id "chr5.8604"; transcript_id "ENSMUST00000159637"; exon_number "2"; FPKM "101.1179375569"; frac "0.443832"; conf_lo "95.125473"; conf_hi "107.110402"; cov "126.329399";
chr5	Cufflinks	exon	123589728	123589764	588	-	.	gene_id "chr5.8604"; transcript_id "ENSMUST00000159637"; exon_number "3"; FPKM "101.1179375569"; frac "0.443832"; conf_lo "95.125473"; conf_hi "107.110402"; cov "126.329399";
chr5	Cufflinks	exon	123589878	123589982	588	-	.	gene_id "chr5.8604"; transcript_id "ENSMUST00000159637"; exon_number "4"; FPKM "101.1179375569"; frac "0.443832"; conf_lo "95.125473"; conf_hi "107.110402"; cov "126.329399";
chr5	Cufflinks	exon	123590796	123590938	588	-	.	gene_id "chr5.8604"; transcript_id "ENSMUST00000159637"; exon_number "5"; FPKM "101.1179375569"; frac "0.443832"; conf_lo "95.125473"; conf_hi "107.110402"; cov "126.329399";
chr5	Cufflinks	exon	123591028	123591098	588	-	.	gene_id "chr5.8604"; transcript_id "ENSMUST00000159637"; exon_number "6"; FPKM "101.1179375569"; frac "0.443832"; conf_lo "95.125473"; conf_hi "107.110402"; cov "126.329399";
chr5	Cufflinks	exon	123587480	123588075	385	-	.	gene_id "chr5.8604"; transcript_id "ENSMUST00000160099"; exon_number "1"; FPKM "66.3384311950"; frac "0.163045"; conf_lo "59.274269"; conf_hi "73.402593"; cov "82.878413";
chr5	Cufflinks	exon	123589878	123590298	385	-	.	gene_id "chr5.8604"; transcript_id "ENSMUST00000160099"; exon_number "2"; FPKM "66.3384311950"; frac "0.163045"; conf_lo "59.274269"; conf_hi "73.402593"; cov "82.878413";
chr6	Cufflinks	exon	37820152	37820484	1000	-	.	gene_id "chr6.2370"; transcript_id "chr6.2370.1"; exon_number "1"; FPKM "5.3767891928"; frac "1.000000"; conf_lo "2.134463"; conf_hi "8.619115"; cov "6.271051";
chr6	Cufflinks	exon	39156935	39158916	1000	+	.	gene_id "chr6.2692"; transcript_id "chr6.2692.1"; exon_number "1"; FPKM "21.2426881168"; frac "1.000000"; conf_lo "19.226421"; conf_hi "23.258955"; cov "24.301438";
chr6	Cufflinks	exon	91390978	91391152	1000	+	.	gene_id "chr6.5874"; transcript_id "chr6.5874.1"; exon_number "1"; FPKM "55.2621072626"; frac "1.000000"; conf_lo "47.653307"; conf_hi "62.870908"; cov "64.300508";
chr6	Cufflinks	exon	91391436	91391748	1000	+	.	gene_id "chr6.5874"; transcript_id "chr6.5874.1"; exon_number "2"; FPKM "55.2621072626"; frac "1.000000"; conf_lo "47.653307"; conf_hi "62.870908"; cov "64.300508";
chr6	Cufflinks	exon	108162261	108162767	1000	-	.	gene_id "chr6.6516"; transcript_id "chr6.6516.1"; exon_number "1"; FPKM "18.4478755469"; frac "1.000000"; conf_lo "14.536934"; conf_hi "22.358817"; cov "21.048365";
chr6	Cufflinks	exon	108162849	108162917	1000	-	.	gene_id "chr6.6516"; transcript_id "chr6.6516.1"; exon_number "2"; FPKM "18.4478755469"; frac "1.000000"; conf_lo "14.536934"; conf_hi "22.358817"; cov "21.048365";
chr6	Cufflinks	exon	117828835	117830176	1000	+	.	gene_id "chr6.7245"; transcript_id "chr6.7245.1"; exon_number "1"; FPKM "15.7909072717"; frac "0.472925"; conf_lo "14.085328"; conf_hi "17.496487"; cov "18.091487";
chr6	Cufflinks	exon	117833999	117834709	1000	+	.	gene_id "chr6.7245"; transcript_id "chr6.7245.1"; exon_number "2"; FPKM "15.7909072717"; frac "0.472925"; conf_lo "14.085328"; conf_hi "17.496487"; cov "18.091487";
chr6	Cufflinks	exon	117828835	117829878	619	+	.	gene_id "chr6.7245"; transcript_id "chr6.7245.2"; exon_number "1"; FPKM "9.7848992932"; frac "0.222678"; conf_lo "8.244693"; conf_hi "11.325106"; cov "11.210463";
chr6	Cufflinks	exon	117833999	117834329	619	+	.	gene_id "chr6.7245"; transcript_id "chr6.7245.2"; exon_number "2"; FPKM "9.7848992932"; frac "0.222678"; conf_lo "8.244693"; conf_hi "11.325106"; cov "11.210463";
chr6	Cufflinks	exon	117834488	117834709	619	+	.	gene_id "chr6.7245"; transcript_id "chr6.7245.2"; exon_number "3"; FPKM "9.7848992932"; frac "0.222678"; conf_lo "8.244693"; conf_hi "11.325106"; cov "11.210463";
chr6	Cufflinks	exon	120555620	120556119	1000	+	.	gene_id "chr6.7702"; transcript_id "chr6.7702.1"; exon_number "1"; FPKM "59.9437039898"; frac "0.377548"; conf_lo "52.157826"; conf_hi "67.729582"; cov "59.894029";
chr6	Cufflinks	exon	120555620	120555809	1000	+	.	gene_id "chr6.7703"; transcript_id "chr6.7703.1"; exon_number "1"; FPKM "32.3144578554"; frac "0.622452"; conf_lo "29.045614"; conf_hi "35.583302"; cov "32.287679";
chr6	Cufflinks	exon	120559407	120560428	1000	+	.	gene_id "chr6.7703"; transcript_id "chr6.7703.1"; exon_number "2"; FPKM "32.3144578554"; frac "0.622452"; conf_lo "29.045614"; conf_hi "35.583302"; cov "32.287679";
chr6	Cufflinks	exon	129183088	129183171	1000	+	.	gene_id "chr6.8592"; transcript_id "chr6.8592.1"; exon_number "1"; FPKM "6.0660668010"; frac "0.573866"; conf_lo "2.291242"; conf_hi "9.840892"; cov "4.716646";
chr6	Cufflinks	exon	129187757	129187975	1000	+	.	gene_id "chr6.8592"; transcript_id "chr6.8592.1"; exon_number "2"; FPKM "6.0660668010"; frac "0.573866"; conf_lo "2.291242"; conf_hi "9.840892"; cov "4.716646";
chr7	Cufflinks	exon	80702112	80702618	1000	+	.	gene_id "chr7.3886"; transcript_id "chr7.3886.1"; exon_number "1"; FPKM "12.3881247277"; frac "1.000000"; conf_lo "9.405415"; conf_hi "15.370835"; cov "18.569512";
chr7	Cufflinks	exon	80703124	80703562	1000	+	.	gene_id "chr7.3887"; transcript_id "chr7.3887.1"; exon_number "1"; FPKM "249.9361275534"; frac "1.000000"; conf_lo "235.046046"; conf_hi "264.826209"; cov "378.647851";
chr7	Cufflinks	exon	88668456	88668562	1000	+	.	gene_id "chr7.4609"; transcript_id "chr7.4609.3"; exon_number "1"; FPKM "14.9098049733"; frac "0.398287"; conf_lo "12.387775"; conf_hi "17.431835"; cov "23.285455";
chr7	Cufflinks	exon	88673673	88673826	1000	+	.	gene_id "chr7.4609"; transcript_id "chr7.4609.3"; exon_number "2"; FPKM "14.9098049733"; frac "0.398287"; conf_lo "12.387775"; conf_hi "17.431835"; cov "23.285455";
chr7	Cufflinks	exon	88674043	88674532	1000	+	.	gene_id "chr7.4609"; transcript_id "chr7.4609.3"; exon_number "3"; FPKM "14.9098049733"; frac "0.398287"; conf_lo "12.387775"; conf_hi "17.431835"; cov "23.285455";
chr7	Cufflinks	exon	88668456	88668562	912	+	.	gene_id "chr7.4609"; transcript_id "chr7.4609.1"; exon_number "1"; FPKM "13.6038991694"; frac "0.162071"; conf_lo "9.996555"; conf_hi "17.211243"; cov "21.245951";
chr7	Cufflinks	exon	88674233	88674413	912	+	.	gene_id "chr7.4609"; transcript_id "chr7.4609.1"; exon_number "2"; FPKM "13.6038991694"; frac "0.162071"; conf_lo "9.996555"; conf_hi "17.211243"; cov "21.245951";
chr7	Cufflinks	exon	88676097	88676226	912	+	.	gene_id "chr7.4609"; transcript_id "chr7.4609.1"; exon_number "3"; FPKM "13.6038991694"; frac "0.162071"; conf_lo "9.996555"; conf_hi "17.211243"; cov "21.245951";
chr7	Cufflinks	exon	88668456	88668562	727	+	.	gene_id "chr7.4609"; transcript_id "chr7.4609.2"; exon_number "1"; FPKM "10.8446995672"; frac "0.203419"; conf_lo "8.277862"; conf_hi "13.411537"; cov "16.936758";
chr7	Cufflinks	exon	88673673	88673826	727	+	.	gene_id "chr7.4609"; transcript_id "chr7.4609.2"; exon_number "2"; FPKM "10.8446995672"; frac "0.203419"; conf_lo "8.277862"; conf_hi "13.411537"; cov "16.936758";
chr7	Cufflinks	exon	88674233	88674413	727	+	.	gene_id "chr7.4609"; transcript_id "chr7.4609.2"; exon_number "3"; FPKM "10.8446995672"; frac "0.203419"; conf_lo "8.277862"; conf_hi "13.411537"; cov "16.936758";
chr7	Cufflinks	exon	88676097	88676226	727	+	.	gene_id "chr7.4609"; transcript_id "chr7.4609.2"; exon_number "4"; FPKM "10.8446995672"; frac "0.203419"; conf_lo "8.277862"; conf_hi "13.411537"; cov "16.936758";
chr7	Cufflinks	exon	97204240	97204495	1000	-	.	gene_id "chr7.4965"; transcript_id "chr7.4965.1"; exon_number "1"; FPKM "12.5973138040"; frac "1.000000"; conf_lo "8.882569"; conf_hi "16.312059"; cov "17.699412";
chr7	Cufflinks	exon	97206238	97206336	1000	-	.	gene_id "chr7.4965"; transcript_id "chr7.4965.1"; exon_number "2"; FPKM "12.5973138040"; frac "1.000000"; conf_lo "8.882569"; conf_hi "16.312059"; cov "17.699412";
chr7	Cufflinks	exon	97208887	97208915	1000	-	.	gene_id "chr7.4965"; transcript_id "chr7.4965.1"; exon_number "3"; FPKM "12.5973138040"; frac "1.000000"; conf_lo "8.882569"; conf_hi "16.312059"; cov "17.699412";
chr7	Cufflinks	exon	97209081	97209897	1000	+	.	gene_id "chr7.4966"; transcript_id "chr7.4966.1"; exon_number "1"; FPKM "6.4386452180"; frac "1.000000"; conf_lo "4.865434"; conf_hi "8.011857"; cov "9.786566";
chr7	Cufflinks	exon	105830846	105831427	1000	-	.	gene_id "chr7.5610"; transcript_id "ENSMUST00000148776"; exon_number "1"; FPKM "0.1956234778"; frac "1.000000"; conf_lo "0.000000"; conf_hi "0.421510"; cov "0.311280";
chr7	Cufflinks	exon	105841530	105841780	1000	-	.	gene_id "chr7.5610"; transcript_id "ENSMUST00000148776"; exon_number "2"; FPKM "0.1956234778"; frac "1.000000"; conf_lo "0.000000"; conf_hi "0.421510"; cov "0.311280";
chr7	Cufflinks	exon	105841858	105842111	1000	-	.	gene_id "chr7.5610"; transcript_id "ENSMUST00000148776"; exon_number "3"; FPKM "0.1956234778"; frac "1.000000"; conf_lo "0.000000"; conf_hi "0.421510"; cov "0.311280";
chr7	Cufflinks	exon	105851393	105851438	1000	-	.	gene_id "chr7.5610"; transcript_id "ENSMUST00000148776"; exon_number "4"; FPKM "0.1956234778"; frac "1.000000"; conf_lo "0.000000"; conf_hi "0.421510"; cov "0.311280";
chr7	Cufflinks	exon	135997670	135998056	1000	-	.	gene_id "chr7.8767"; transcript_id "chr7.8767.1"; exon_number "1"; FPKM "13.1916659799"; frac "1.000000"; conf_lo "10.329992"; conf_hi "16.053340"; cov "20.867388";
chr7	Cufflinks	exon	135998170	135998345	1000	-	.	gene_id "chr7.8767"; transcript_id "chr7.8767.1"; exon_number "2"; FPKM "13.1916659799"; frac "1.000000"; conf_lo "10.329992"; conf_hi "16.053340"; cov "20.867388";
chr7	Cufflinks	exon	135999765	135999904	1000	+	.	gene_id "chr7.8769"; transcript_id "chr7.8769.1"; exon_number "1"; FPKM "5.4302099473"; frac "1.000000"; conf_lo "3.909447"; conf_hi "6.950973"; cov "7.539406";
chr7	Cufflinks	exon	136007103	136007158	1000	+	.	gene_id "chr7.8769"; transcript_id "chr7.8769.1"; exon_number "2"; FPKM "5.4302099473"; frac "1.000000"; conf_lo "3.909447"; conf_hi "6.950973"; cov "7.539406";
chr7	Cufflinks	exon	136021819	136021947	1000	+	.	gene_id "chr7.8769"; transcript_id "chr7.8769.1"; exon_number "3"; FPKM "5.4302099473"; frac "1.000000"; conf_lo "3.909447"; conf_hi "6.950973"; cov "7.539406";
chr7	Cufflinks	exon	136022827	136023253	1000	+	.	gene_id "chr7.8769"; transcript_id "chr7.8769.1"; exon_number "4"; FPKM "5.4302099473"; frac "1.000000"; conf_lo "3.909447"; conf_hi "6.950973"; cov "7.539406";
chr8	Cufflinks	exon	75072323	75073230	1000	+	.	gene_id "chr8.3690"; transcript_id "chr8.3690.1"; exon_number "1"; FPKM "13.0102972926"; frac "0.842430"; conf_lo "11.442549"; conf_hi "14.578046"; cov "14.367007";
chr8	Cufflinks	exon	75073831	75074896	1000	+	.	gene_id "chr8.3690"; transcript_id "chr8.3690.1"; exon_number "2"; FPKM "13.0102972926"; frac "0.842430"; conf_lo "11.442549"; conf_hi "14.578046"; cov "14.367007";
chr8	Cufflinks	exon	77606637	77607813	1000	-	.	gene_id "chr8.3766"; transcript_id "chr8.3766.1"; exon_number "1"; FPKM "5.2134900013"; frac "1.000000"; conf_lo "3.889262"; conf_hi "6.537718"; cov "5.893077";
chr8	Cufflinks	exon	87188087	87189691	1000	+	.	gene_id "chr8.4572"; transcript_id "chr8.4572.1"; exon_number "1"; FPKM "11.4953142368"; frac "1.000000"; conf_lo "9.844683"; conf_hi "13.145945"; cov "13.302528";
chr9	Cufflinks	exon	72256665	72257295	1000	+	.	gene_id "chr9.5387"; transcript_id "chr9.5387.1"; exon_number "1"; FPKM "13.0352522518"; frac "1.000000"; conf_lo "11.468827"; conf_hi "14.601677"; cov "14.244239";
chr9	Cufflinks	exon	72257477	72257818	1000	+	.	gene_id "chr9.5387"; transcript_id "chr9.5387.1"; exon_number "2"; FPKM "13.0352522518"; frac "1.000000"; conf_lo "11.468827"; conf_hi "14.601677"; cov "14.244239";
chr9	Cufflinks	exon	72258524	72259537	1000	+	.	gene_id "chr9.5387"; transcript_id "chr9.5387.1"; exon_number "3"; FPKM "13.0352522518"; frac "1.000000"; conf_lo "11.468827"; conf_hi "14.601677"; cov "14.244239";
chr9	Cufflinks	exon	88415889	88416286	262	+	.	gene_id "chr9.6147"; transcript_id "chr9.6147.1"; exon_number "1"; FPKM "45.5682651153"; frac "0.119674"; conf_lo "40.522231"; conf_hi "50.614300"; cov "52.428492";
chr9	Cufflinks	exon	88416488	88416554	262	+	.	gene_id "chr9.6147"; transcript_id "chr9.6147.1"; exon_number "2"; FPKM "45.5682651153"; frac "0.119674"; conf_lo "40.522231"; conf_hi "50.614300"; cov "52.428492";
chr9	Cufflinks	exon	88416756	88417059	262	+	.	gene_id "chr9.6147"; transcript_id "chr9.6147.1"; exon_number "3"; FPKM "45.5682651153"; frac "0.119674"; conf_lo "40.522231"; conf_hi "50.614300"; cov "52.428492";
chr9	Cufflinks	exon	88415889	88416286	1000	+	.	gene_id "chr9.6147"; transcript_id "chr9.6147.2"; exon_number "1"; FPKM "173.3607420226"; frac "0.283106"; conf_lo "160.879316"; conf_hi "185.842168"; cov "199.459915";
chr9	Cufflinks	exon	88416488	88416554	1000	+	.	gene_id "chr9.6147"; transcript_id "chr9.6147.2"; exon_number "2"; FPKM "173.3607420226"; frac "0.283106"; conf_lo "160.879316"; conf_hi "185.842168"; cov "199.459915";
chr9	Cufflinks	exon	88416756	88416813	1000	+	.	gene_id "chr9.6147"; transcript_id "chr9.6147.2"; exon_number "3"; FPKM "173.3607420226"; frac "0.283106"; conf_lo "160.879316"; conf_hi "185.842168"; cov "199.459915";
chr9	Cufflinks	exon	88417145	88417156	1000	+	.	gene_id "chr9.6147"; transcript_id "chr9.6147.2"; exon_number "4"; FPKM "173.3607420226"; frac "0.283106"; conf_lo "160.879316"; conf_hi "185.842168"; cov "199.459915";
chr9	Cufflinks	exon	88750329	88752421	1000	-	.	gene_id "chr9.6172"; transcript_id "chr9.6172.1"; exon_number "1"; FPKM "11.0050690939"; frac "0.500442"; conf_lo "9.661176"; conf_hi "12.348962"; cov "11.946269";
chr9	Cufflinks	exon	88752652	88752747	1000	-	.	gene_id "chr9.6172"; transcript_id "chr9.6172.1"; exon_number "2"; FPKM "11.0050690939"; frac "0.500442"; conf_lo "9.661176"; conf_hi "12.348962"; cov "11.946269";
chr9	Cufflinks	exon	88753064	88753131	1000	-	.	gene_id "chr9.6172"; transcript_id "chr9.6172.1"; exon_number "3"; FPKM "11.0050690939"; frac "0.500442"; conf_lo "9.661176"; conf_hi "12.348962"; cov "11.946269";
chrX	Cufflinks	exon	18734107	18736055	1000	-	.	gene_id "chrX.784"; transcript_id "ENSMUST00000143129_ext"; exon_number "1"; FPKM "2.9390892846"; frac "0.632041"; conf_lo "1.790900"; conf_hi "4.087279"; cov "1.748656";
chrX	Cufflinks	exon	18743901	18744068	1000	-	.	gene_id "chrX.784"; transcript_id "ENSMUST00000143129_ext"; exon_number "2"; FPKM "2.9390892846"; frac "0.632041"; conf_lo "1.790900"; conf_hi "4.087279"; cov "1.748656";
chrX	Cufflinks	exon	18744197	18744367	1000	-	.	gene_id "chrX.784"; transcript_id "ENSMUST00000143129_ext"; exon_number "3"; FPKM "2.9390892846"; frac "0.632041"; conf_lo "1.790900"; conf_hi "4.087279"; cov "1.748656";
chrX	Cufflinks	exon	18813815	18815052	1000	-	.	gene_id "chrX.833"; transcript_id "chrX.833.1"; exon_number "1"; FPKM "4.0957388820"; frac "1.000000"; conf_lo "2.489258"; conf_hi "5.702220"; cov "2.389960";
chrX	Cufflinks	exon	106029817	106030343	214	+	.	gene_id "chrX.4179"; transcript_id "chrX.4179.3"; exon_number "1"; FPKM "8.3116074622"; frac "0.386814"; conf_lo "7.055825"; conf_hi "9.567390"; cov "4.588809";
chrX	Cufflinks	exon	106031605	106034841	214	+	.	gene_id "chrX.4179"; transcript_id "chrX.4179.3"; exon_number "2"; FPKM "8.3116074622"; frac "0.386814"; conf_lo "7.055825"; conf_hi "9.567390"; cov "4.588809";
chrX	Cufflinks	exon	106029817	106030024	1000	+	.	gene_id "chrX.4179"; transcript_id "ENSMUST00000144421_ext"; exon_number "1"; FPKM "38.7704381165"; frac "0.310168"; conf_lo "32.228853"; conf_hi "45.312024"; cov "21.405022";
chrX	Cufflinks	exon	106031605	106031694	1000	+	.	gene_id "chrX.4179"; transcript_id "ENSMUST00000144421_ext"; exon_number "2"; FPKM "38.7704381165"; frac "0.310168"; conf_lo "32.228853"; conf_hi "45.312024"; cov "21.405022";
chrX	Cufflinks	exon	106066811	106066937	1000	+	.	gene_id "chrX.4179"; transcript_id "ENSMUST00000144421_ext"; exon_number "3"; FPKM "38.7704381165"; frac "0.310168"; conf_lo "32.228853"; conf_hi "45.312024"; cov "21.405022";
chrX	Cufflinks	exon	106081684	106082029	1000	+	.	gene_id "chrX.4179"; transcript_id "ENSMUST00000144421_ext"; exon_number "4"; FPKM "38.7704381165"; frac "0.310168"; conf_lo "32.228853"; conf_hi "45.312024"; cov "21.405022";
chrX	Cufflinks	exon	148754340	148754827	407	-	.	gene_id "chrX.5351"; transcript_id "chrX.5351.8"; exon_number "1"; FPKM "8.3743138873"; frac "0.213782"; conf_lo "3.654585"; conf_hi "13.094043"; cov "4.960762";
chrX	Cufflinks	exon	148761704	148761782	407	-	.	gene_id "chrX.5351"; transcript_id "chrX.5351.8"; exon_number "2"; FPKM "8.3743138873"; frac "0.213782"; conf_lo "3.654585"; conf_hi "13.094043"; cov "4.960762";
chrX	Cufflinks	exon	148761953	148762038	407	-	.	gene_id "chrX.5351"; transcript_id "chrX.5351.8"; exon_number "3"; FPKM "8.3743138873"; frac "0.213782"; conf_lo "3.654585"; conf_hi "13.094043"; cov "4.960762";
