# Supplementary material for: Chromatin signatures at transcriptional start sites separate two equally populated yet distinct classes of intergenic long noncoding RNAs
Source: Genome Biol. 2013 Nov 29;14(11):R131. doi: 10.1186/gb-2013-14-11-r131 (PMC4054604; doi:10.1186/gb-2013-14-11-r131)
Supplement: Additional file 12 — Intergenic lncRNA expression across different mouse tissues and cell types, including intermediate erythroblasts (Ter119+). [file gb-2013-14-11-r131-S12.xlsx]

## Sheet: Supplementary_file_S7
id	Ter119+	wgEncodeLicrRnaSeqBatCellPapMAdult24wksC57bl6AlnRep1	wgEncodeLicrRnaSeqBatCellPapMAdult24wksC57bl6AlnRep2	wgEncodeLicrRnaSeqBmarrowCellPapMAdult8wksC57bl6AlnRep1	wgEncodeLicrRnaSeqBmarrowCellPapMAdult8wksC57bl6AlnRep2	wgEncodeLicrRnaSeqBmdmCellPapFAdult8wksC57bl6AlnRep1	wgEncodeLicrRnaSeqBmdmCellPapFAdult8wksC57bl6AlnRep2	wgEncodeLicrRnaSeqCbellumCellPapMAdult8wksC57bl6AlnRep1	wgEncodeLicrRnaSeqCbellumCellPapMAdult8wksC57bl6AlnRep2	wgEncodeLicrRnaSeqCortexCellPapMAdult8wksC57bl6AlnRep1	wgEncodeLicrRnaSeqCortexCellPapMAdult8wksC57bl6AlnRep2	wgEncodeLicrRnaSeqEsb4CellPapME0C57bl6AlnRep1	wgEncodeLicrRnaSeqEsb4CellPapME0C57bl6AlnRep2	wgEncodeLicrRnaSeqHeartCellPapMAdult8wksC57bl6AlnRep1	wgEncodeLicrRnaSeqHeartCellPapMAdult8wksC57bl6AlnRep2	wgEncodeLicrRnaSeqKidneyCellPapMAdult8wksC57bl6AlnRep1	wgEncodeLicrRnaSeqKidneyCellPapMAdult8wksC57bl6AlnRep2	wgEncodeLicrRnaSeqLiverCellPapMAdult8wksC57bl6AlnRep1	wgEncodeLicrRnaSeqLiverCellPapMAdult8wksC57bl6AlnRep2	wgEncodeLicrRnaSeqLungCellPapMAdult8wksC57bl6AlnRep1	wgEncodeLicrRnaSeqLungCellPapMAdult8wksC57bl6AlnRep2	wgEncodeLicrRnaSeqMefCellPapMAdult8wksC57bl6AlnRep1	wgEncodeLicrRnaSeqMefCellPapMAdult8wksC57bl6AlnRep2	wgEncodeLicrRnaSeqMelCellPapMImmortalC57bl6AlnRep1	wgEncodeLicrRnaSeqMelCellPapMImmortalC57bl6AlnRep2	wgEncodeLicrRnaSeqPlacCellPapFAdult8wksC57bl6AlnRep1	wgEncodeLicrRnaSeqPlacCellPapFAdult8wksC57bl6AlnRep2	wgEncodeLicrRnaSeqSpleenCellPapMAdult8wksC57bl6AlnRep1	wgEncodeLicrRnaSeqSpleenCellPapMAdult8wksC57bl6AlnRep2	wgEncodePsuRnaSeqCh12FImmortal2a4bR1x41AlnRep1	wgEncodePsuRnaSeqCh12FImmortal2a4bR1x41AlnRep2	wgEncodePsuRnaSeqErythroblBE14halfCd1R2x99dAlnRep1	wgEncodePsuRnaSeqErythroblBE14halfCd1R2x99dAlnRep2	wgEncodePsuRnaSeqFvlsBAdult810wksBalbcjR2x99dAlnRep1	wgEncodePsuRnaSeqFvlsBAdult810wksBalbcjR2x99dAlnRep2	wgEncodePsuRnaSeqFvpBAdult810wksBalbcjR2x99dAlnRep1	wgEncodePsuRnaSeqFvpBAdult810wksBalbcjR2x99dAlnRep2	wgEncodePsuRnaSeqG1eME0S129R1x36AlnRep1	wgEncodePsuRnaSeqG1eME0S129R1x55AlnRep2	wgEncodePsuRnaSeqG1eME0S129R2x99dAlnRep1	wgEncodePsuRnaSeqG1eME0S129R2x99dAlnRep2	wgEncodePsuRnaSeqG1eer4ME0S129R1x36Diffd24hAlnRep1	wgEncodePsuRnaSeqG1eer4ME0S129R1x36Diffd24hAlnRep2	wgEncodePsuRnaSeqG1eer4ME0S129R2x99dAlnRep1	wgEncodePsuRnaSeqG1eer4ME0S129R2x99dAlnRep2	wgEncodePsuRnaSeqG1eer4ME0S129R2x99dDiffd14hAlnRep1	wgEncodePsuRnaSeqG1eer4ME0S129R2x99dDiffd14hAlnRep2	wgEncodePsuRnaSeqG1eer4ME0S129R2x99dDiffd24hAlnRep1	wgEncodePsuRnaSeqG1eer4ME0S129R2x99dDiffd24hAlnRep2
chr7.4966.1	0.473096	0	0	0.537856	1.18854	0	0	0	0	0.165006	0.0638146	0.0816176	0	0	0	0	0	0.100579	0.321935	0.287124	0.259596	0	0.0481479	0	0	0	0	0.112715	0.140824	0.183639	0	0	0	0	0	0	0	0	0	0	0	0.069696	0	0.0169258	0	0	0	0	0.0715053
ENSMUST00000175437_ext	0.402527	1.63221	1.54774	1.4492	2.05868	1.8626	2.27966	0.639097	0.879809	0.666428	0.866925	8.3366	9.57449	0.2066	0.659961	0.497558	0.949734	0.313896	1.06383	0.548191	1.08023	2.5488	2.63405	5.27126	4.48586	1.55643	1.74334	1.3657	0.775579	7.63728	8.94206	0.215076	0.334521	18.3575	8.01753	11.2793	8.81924	16.2983	24.5365	13.1607	20.7623	4.96443	4.42017	16.4484	25.9776	7.81847	13.2199	4.80722	2.55229
chr11.13140.1	0.468263	0.315657	0.14966	6.11414	5.01831	0.11762	0.160316	0.065966	0.378382	0.375202	0.435317	2.31949	1.37899	0.142165	0.430228	0.456503	0.794831	0.228703	3.05015	0	0.196762	0.105939	0.273704	0	0	2.46372	0.553206	0.256298	0.0533689	0	0	0.0493522	0.184541	0	0	0	0	0.297872	0.0845482	0.0196618	0.0337104	0.237718	0.264913	0	0	0	0	0.0185364	0
ENSMUST00000160099	3.16194	0.93362	0.568875	4.61088	3.73277	6.87127	5.07083	2.41971	4.55691	1.299	2.14624	2.05144	1.49861	1.16807	1.12293	1.11834	3.88162	0.712048	4.0871	4.69943	5.73659	0.524784	0.595702	1.8241	1.06689	3.84021	1.96652	2.25208	0.881372	2.32125	2.46861	0.151078	0.419781	2.77581	0.355959	5.49467	2.50858	1.77894	3.89723	0.678629	1.26035	5.6488	4.87471	0.509614	1.20025	0.393761	1.31502	2.79768	0.486607
chr8.4572.1	0.629911	0.182577	0.115419	0.628765	0.669902	0.181419	0.247273	0.482977	0.787366	0.216875	0.195706	0.608256	0.866629	0.109566	0.0414468	0.109945	0.306286	0.154228	0.564177	0.201269	0.530751	0.204116	0.126565	0.571768	0.327694	0.0863741	0.0533349	0.172837	0.102828	0.562903	0.644538	0	0	0.241837	0	0.347689	0.047831	1.16424	0.444203	0.0890648	0.352413	0.519091	0.272223	0.0927744	0.221939	0	0.132227	0.0683879	0
chr18.1499.1	0.304337	0	0.0439318	0.0598325	0.113328	0	0.0941192	0	0	0.0183424	0	0.245143	0.299882	0	0	0	0	0	0	0	0	0	0	0.0580351	0	0	0	0.0187944	0.0156542	0	0	0.0156824	0	0	0	0	0	0.0124817	0	0	0	0	0	0	0	0	0	0	0
chr15.1608.1	0.431162	0	0.0474969	0.0646857	0.122634	0	0	0	0	0.0396589	0	0.0293182	0	0.0225439	0	0.0859959	0.414178	0	0	0.178537	0.165991	0	0	0.0494264	0.0299973	0.0559984	0.0691565	0.0448777	0.0336649	0	0	0	0.0505419	0	0.0159219	0	0	0.0854104	0	0	0	0	0	0	0	0	0	0	0.0404038
ENSMUST00000157560_ext	7.47043	16.8784	15.0635	95.7105	90.6421	8.13903	7.7318	14.5412	16.8406	8.13946	21.9335	9.92021	10.2793	34.6211	51.9347	35.6994	68.5815	27.7277	34.3223	81.6902	108.846	9.00741	9.5385	12.8516	6.73197	17.6087	17.977	62.1468	46.049	6.87545	12.8976	6.66249	4.17451	51.3401	44.1442	47.8289	32.6454	2.68005	11.3493	23.3988	14.0275	18.1325	10.7523	15.8908	21.5272	64.6258	42.5502	37.8159	53.3405
chr3.6762.3	5.84114	0	0	0.852385	1.75365	0.0919546	0	0	0	0	0	0	0	0	0	0	0	0	0.0291332	0	0	0	0.021384	0.0907346	0.0451234	0	0	0.0750903	0.041696	0	0	0.303312	0.203208	0	0.190104	0	0	0.216984	0	0	0	0	0	0	0	0	0	0	0
chr12.2419.1	0.606124	0	0	0.038936	0.241853	0	0	0	0	0.00602391	0.0139662	0.176108	0.0829134	0	0.0103611	0	0.0150875	0.0110125	0.0117513	0.014187	0.0427276	0.00510258	0	0.107734	0.0673949	0.0183975	0	0.00871144	0	0.00669933	0	0.0170158	0.0219342	0.020654	0	0.0306425	0.00406549	0.0935837	0.349545	0.0447208	0.0781679	0.0152506	0.0212799	0.00378647	0.00517753	0	0.00449008	0.0154007	0
chr13.7739.1	14.5595	0	0	0.893399	2.53827	0.0368244	0.0501915	0.0619118	0	0.0978174	0.0680939	0.0290507	0	0	0	0	0	0	0	0.0408504	0	0	0	0.123795	0.0886873	0	0.0433042	0.0400912	0.0500889	0.0217602	0.0193791	0.183568	0.198876	0.0495569	0.0327424	0.148498	0.0130367	0.186377	0.466049	0.0397627	0.0339155	0.421428	0.33151	0.0063161	0.0165092	0	0.0144113	0	0
chr10.8465.1	0.277149	3.14005	3.89371	2.41751	3.2496	1.57506	2.08547	1.53854	2.662	1.21939	1.96957	0.781031	0.46903	1.52198	2.34408	0.349087	0.820536	0.371638	1.07292	0.848734	1.35417	0.162022	0.272091	1.39939	0.578036	0.38566	0.37044	1.12695	0.795815	0.345751	0.355289	0	0.0126799	0.24005	0.0793704	0.555162	0.142418	2.09884	1.92421	0.184839	0.425222	1.39367	1.04665	0.0920762	0.220283	0.0125693	0.0524938	0.0452512	0
ENSMUST00000144421_ext	0.800662	0.694672	0.644015	0.472496	0.651873	0.712202	0.867562	0.281317	0	0.186563	0.231638	0.70291	0.507375	0.14896	0.116767	0.274009	0.335402	0	0	0.333709	0.313941	0.474921	0.478329	2.97966	2.29515	0.369258	0.570505	0.278018	0.253746	1.08141	0.847906	0	0	0	0	0.135732	0	0.157867	0.329408	0.0589288	0.0405199	0.446709	0.292281	0	0	0	0.0436959	0.0869439	0
chr8.3766.1	0.284897	0	0	0	0.107105	0	0	0	0.0839411	0	0	0.0514847	0.0566828	0	0	0	0	0	0	0	0	0	0	0	0.104787	0.124287	0.0767453	0	0.0591974	0.0385852	0.034363	0	0.071999	0	0	0	0	0.401204	0.0468098	0	0	0.175787	0.195897	0	0	0	0.0124887	0.0214949	0
chr6.2370.1	0.278572	0.644857	0	1.66457	2.36463	0	0	0.811242	0.620439	0.512687	0.59483	1.13666	1.25143	0	0.440908	1.40351	1.95495	0.46876	1.00028	0	0	0.434273	0.224399	0.403893	1.15741	0	0.564787	0	0	1.71726	2.54891	0	0	0	0	0.113867	0	1.04663	0	0	0	0.324826	0.723971	0.313986	0.15444	0	0	0.0587795	0
chr12.4522.1	0.633215	0.0278037	0	0.35908	0.136026	0.0207205	0.141209	0.0116105	0.0133197	0	0.0127699	0.0817336	0.0179972	0	0	0	0.0139897	0	0.021474	0.0114912	0.0173158	0.00932302	0	0.0174143	0	0.0394618	0.0487342	0.0225553	0.0281801	0	0	0.209931	0.143847	0.0283966	0.0936426	0.0141463	0.0297397	0.696541	0.0197781	0	0.00322638	0.292883	0.20205	0.00719222	0	0	0.0164279	0.12772	0
chr1.11325.1	6.34002	0	0.64378	1.75243	0	0	0.689615	0	0	0	0	0	0	0.613691	0.464298	0	0	0.246814	1.05334	0	0	0	0	0	0	0.481465	0	0.276595	0	0	0	1.6589	1.8318	0.150151	0	0.118113	0	0.183692	0	0	0	2.39441	2.28713	0.0653585	0	0.818676	0.942303	3.11315	0
chr6.2692.1	1.1456	0.143908	0.181947	2.9736	1.52541	0.53623	0.389802	0.0601026	0.114916	0.189918	0.198312	0.197414	0.0931484	0.129528	0.0979969	0.103982	0.168976	0.0694582	0.0741077	0.138798	0.149394	0.128696	0.0498752	0	0	0.102122	0.0420392	0.467035	0.194501	0.0633723	0	2.20562	2.24827	0.642229	2.05242	1.52728	4.78818	0.219701	0.0512167	0.0644008	0.0659119	0.168458	0.107274	0.227046	0.144384	0.432775	0.308049	0.326157	0.146914
chr9.6172.1	0.644782	2.95005	4.43246	1.55615	1.82947	1.61017	1.24504	0.312344	0.547437	0.460588	0.582097	2.49168	2.43396	0.89752	1.07514	0.450315	0.940867	0.541446	0.57769	0.532398	0.763437	0.863887	0.835181	2.10794	1.81466	1.12045	1.42014	0.219114	0.0561551	0.411654	0.317727	0	0.00885746	0	0	0.0104649	0	0.0895493	0.0628347	0	0	0.010422	0.0348429	0	0.0139569	0	0	0	0
ENSMUST00000143129_ext	0.0818271	0	0.0388141	0.0528629	0.350444	0.884633	0.498931	0.136756	0.313774	0.405126	0.789661	0.0962609	0.0794849	0.0184204	0.055745	0.118299	0.123584	0.0444498	0.0948505	0.456808	0.611869	0.645147	0.425569	0.487108	0.2204	0.0290473	0.0358727	0.0498132	0.0138301	0.0180237	0	0	0	0	0	0	0	0.0110273	0.0145646	0	0	0	0	0	0	0	0	0	0
chr13.3522.1	0.261447	0.450581	0.427262	0.290898	0.82648	1.67896	1.60189	0.188412	0.108073	0.178608	0.207225	0.66214	0.145799	0	0.153602	0	0.454038	0	0	0.745901	0	0	0	2.96323	2.02179	0	0.592209	0	0	0.0994435	0	0	0	0	0.131816	0.150245	0	0.48616	0.120945	0.0268764	0	0.226323	0	0	0	0	0	0	0
ENSMUST00000143673_ext	92.3044	0.755014	0.71594	30.1377	53.7257	42.1489	46.1542	0.200692	0.296016	0.163071	0	4.7616	5.42006	0.370728	0.420721	0.248009	0.379997	0.472148	0.31816	0.85127	1.06896	0.0460434	0.0475833	121.532	113.173	1.94826	1.68424	15.1216	10.2291	261.131	235.761	3.66845	3.10715	5.75888	2.06227	13.157	2.63071	18.0877	65.8276	5.45839	7.35075	74.0445	55.1508	5.62655	3.14643	2.60083	2.86011	3.58122	0.982989
chr14.2576.3	2.61349	0.0425564	0	0.219748	0.781847	0	0.0864438	0.0355947	0.0443918	0.0168533	0	0	0	0	0	0.0307434	0	0.0308515	0	0.0175956	0.0265095	0	0	0.0266543	0	0.0603683	0	0	0.0288301	0	0	0.0559564	0.0364393	0	0	0.0103934	0	0.129489	0.0151575	0	0	0	0	0	0.0138957	0.017433	0	0	0
ENSMUST00000159637	4.78828	0.633314	0.393932	4.19834	4.32162	5.36273	4.71943	1.66319	4.30348	1.53083	1.69018	1.26564	1.77077	1.41984	1.3328	1.04136	2.33979	0.769816	5.00838	2.96361	5.48332	0.480206	0.566162	1.36655	0.81935	2.36465	1.38049	2.38735	0.851341	2.05571	2.06013	0.0681972	0.147232	2.80945	0.777325	2.94789	2.88147	2.32361	2.39245	0.44046	1.09873	7.3233	9.2225	0.689228	0.79573	0.636551	1.12016	2.5521	0.232018
chr13.7120.1	0.305106	0.111324	0	2.22828	0.680734	0.165926	0.226156	0.0930281	0.160083	0	0.102317	0.78534	0.648474	0	0	0.120709	0.168136	0	0.0860291	0.046036	0.0693704	0.0746996	0	0.0697253	0.133204	1.54038	0.390221	0.180722	0.0376316	0	0.131086	0	0	0	0	0	0	0.510087	0	0	0	0	0	0	0	0.0448862	0	0	0.114359
chr17.3548.1	0.146758	0.0922866	0	0.452551	0.112877	0.61471	0.313018	0.115729	0.201657	0.109613	0.339038	0.259091	0.0597294	0.0415526	0.125726	0.0957937	0.195728	0.0510371	0.330307	0.0754067	0.162751	0.0615795	0.0320048	0.0882496	0.0419947	0.0654833	0.236366	0.156566	0.197619	0.737562	0.106222	0	0	0	0	0	0	0.140279	0.117532	0.0504718	0.0191043	0.155504	0.406503	0.0221309	0.0278354	0.0618382	0.0960666	0.0105898	0
chr16.5977.1	0.11381	0	0	0	0	0.633159	0.647244	0.266424	0.203762	0.252562	0.195352	0.499412	0.824753	0.191392	0.144801	0.153644	0.214012	0	0.328507	0.0878954	0	0.142622	0.147392	0.798198	0.762445	0.150701	0.372223	0.172524	0	0.46869	0.584365	0	0	0	0	0	0	0.458304	0.303943	0	0	0	0	0	0	0	0	0	0
chr18.1476.1	0.976619	0	0	1.2381	2.36085	0	0.140569	0	0	0	0	0	0	0	0	0	0	0	0	0	0	0	0	0.0731281	0.082794	0	0	0.0972731	0	0	0	0.021928	0.0273611	0	0.214846	0.0325718	0	0.0373066	0	0	0	0	0.0774171	0.0168748	0	0	0	0.0328977	0.498893
chr6.7703.1	1.73783	0	0	0.65505	0.832528	0.0630025	0	0	0.0405153	0.033479	0	0.198803	0.109437	0	0	0	0	0	0	0	0	0	0	0.0529498	0.101156	0.29995	0.148172	0	0.0285135	0.0744931	0.0331709	0.125233	0.0522515	0	0	0.0825998	0	0.345785	0	0	0	0	0	0	0	0	0	0	0
chr12.2418.1	0.344388	0	0	0.0861285	0.0663104	0	0	0	0	0.00601933	0.0139838	0.0349202	0.166072	0	0.0103532	0	0.0336686	0.0110113	0.0117462	0.0103822	0.0313279	0.00509869	0	0.0558654	0.101639	0.0514006	0	0.0172747	0.0121263	0.00669464	0	0.270881	0.154883	0.0206899	0	0.0312471	0.00405526	0.230521	0.450429	0.0368194	0.0932496	0.0152763	0.0312632	0.00874426	0.0172135	0	0.00448285	0.015638	0.0365976
chr1.7190.1	0.326196	0	0	0.159969	0.0504992	0.0293625	0	0.0172434	0	0	0	0.0245157	0.0496593	0.0174482	0.0281152	0.0298322	0.0415534	0	0	0	0.0590457	0	0.0143091	0	0.0247021	0.0298146	0.0361849	0.0224671	0.027901	0	0	0.0689171	0.0704291	0.0138973	0.0275277	0.0416045	0.0109483	0.0299758	0.0289282	0.0278476	0.0474857	1.08013	1.14976	0.0265051	0.0138717	0.165305	0.337363	0.514407	0
chr15.1608.2	1.15247	0	0.0477011	0.0649598	0.122841	0	0	0	0	0.0398774	0	0.0297978	0	0.022658	0	0.248145	0.109054	0	0	0.314872	0.396869	0	0	0	0.0300432	0	0	0.0893576	0.127475	0.0607185	0	0	0.051895	0	0.0161496	0.0324288	0	0.370648	0	0	0	0	0	0	0	0	0	0	0
chr4.7602.1	0.356511	0.197198	0.140251	0.89091	1.32692	0.0734882	0.159916	0.0423774	0.0858497	0.0737408	0.0835763	1.12966	0.804667	0.0221968	0.0335892	0.0712651	0.124076	0.0357422	0.152464	0.058021	0	0.049617	0.0341864	0.112192	0.124146	0.349736	0.216122	0.073775	0.0833558	0.457151	0.540203	0.00801952	0.10006	0.0632647	0.0314499	0.0119321	0.0713186	0.290103	0.293961	0.0462868	0.0202078	0.674751	1.03878	0.0184541	0.0317565	0.0100029	0.0139737	0.0737392	0
chr6.5874.1	2.92372	0.895647	1.98169	5.78191	5.47573	2.89238	4.54881	1.12411	1.1463	0.828819	0.274747	2.80763	3.47748	1.88425	3.46207	7.34702	9.33071	2.16516	4.62019	1.85427	1.67649	1.00293	0.310943	2.99184	4.8226	1.90624	2.35416	1.57717	2.021	5.40822	7.04843	0.42581	0.895975	1.48744	0.0832806	3.16999	0.204744	2.17542	8.03222	0.715023	3.37548	8.70198	15.8838	0.235332	2.38795	0.269748	2.01066	3.00232	0.312455
chrX.4179.3	0.180312	0.080801	0.0562379	0.0483463	0.0717688	0.368567	0.202299	0.0952383	0.1378	0.0651138	0.0621136	0.521907	0.539597	0.0409426	0.0303264	0.155421	0.260053	0.0607318	0.074054	0.253854	0.472393	0.0206528	0.131319	1.07045	1.01014	0.111118	0.308013	0.120915	0.0647792	0.0913607	0.0997303	0	0.00518367	0.0163749	0	0.0863886	0.0578295	0.0910318	0.0498866	0.0224707	0.0152925	0.157159	0.0605467	0.00310694	0	0.00510824	0.0102364	0.012543	0
chr17.2828.1	1.54938	0	0	0.366349	0.867373	0.140936	0.288142	0.0197457	0.0226523	0.0748731	0.0434347	0.250165	0.061205	0.106386	0.0643904	0	0	0	0.0365202	0.0586282	0.147242	0.0158554	0	0.029612	0.0565713	0.268405	0	0.0383591	0.0479249	0.0832792	0.0741663	1.11148	1.03332	0.380009	0.768778	0.533637	0.212332	0.534974	0.0252391	0.0317523	0.0379123	1.51801	1.32161	0.0423522	0.110734	0.734379	0.669604	2.47161	2.55794
chr18.1500.1	0.332672	0	0.140689	0	0	0	0	0.0227357	0.0260682	0	0.0437652	0	0.0480161	0	0	0.0268058	0	0	0	0	0.0462152	0	0	0	0.0276695	0	0	0.0300996	0	0.0326793	0.0291034	0	0.0462242	0	0	0	0	0.0999483	0	0	0	0.0272868	0	0	0	0	0	0	0
chr1.7191.1	1.03324	0	0	0	0	0.048006	0	0	0	0	0	0.81859	1.03943	0.038963	0	0	0	0	0	0	7.70037	0	0	0	0	0.980446	0	1.53187	0	0	0	0.55073	0	0	0	0	0	0.499424	0.798615	0	0	9.87081	19.2083	0	0	0	1.79692	0.732133	0
chr4.9162.1	0.356877	1.06436	0.728921	0.381821	0.506242	1.14574	0.840881	0.518653	1.275	0.421428	0.407458	0.973389	0.956846	0.266134	0.201348	0.277738	0.624931	0.278287	0.502472	0.415547	0.515675	0.257813	0.102475	0.592569	0.566027	0.629414	0.414565	1.1515	0.399628	0.312519	0.394288	0.118967	0.174004	1.78441	1.45864	3.11764	3.21004	1.29049	1.34733	1.67768	1.79462	1.86905	1.78531	1.9323	1.87432	1.73684	1.84331	1.95867	0.966916
chr13.6220.1	0.141386	0	0	0	2.86208	0	0	0	0.562967	0.232598	0.53973	0	0.757346	0	0	0.212249	0.591286	0.212669	0.90762	0	0	0	0	0.366623	0	0	0	0.47666	0.198509	0.519204	1.15598	0	0.0870525	0.271542	0.416148	0.743604	0.8154	1.58279	0.635644	1.42965	0.89543	0.589474	0.656908	0.291162	0.287801	0	0.0648439	0.218891	0.315274
chr19.5846.1	0.135853	0.0360302	0.0541846	0	0	0	0.0569538	0.000665715	0.00945612	0.00271693	0.351358	0.0335904	0	0	0	0.0206621	0	0	0	0.000584582	0.106649	0.0786895	0.0135239	0.00925947	0	0.0405444	0.0978437	0.00132156	0.0571403	0.157629	0.00638236	0.00889369	0.0109285	0.115455	0.0350895	0.0769172	0.0141177	0.0461292	0.0102091	0.00546687	0.00603848	0	0	0	0.00750409	0	0.0147277	0	0
ENSMUST00000178628	5.02736	0	0.0744175	1.82428	0.767855	0.233943	0.398579	0.229483	0.150437	0.714784	1.00959	2.35303	2.38742	0	0.160359	0.425382	0.711018	0.397807	0.788239	0.584036	1.27121	0.500163	0.544095	3.39161	3.05189	1.22517	1.03163	0.254747	0.159138	0.0691471	0.123161	0.16866	0.194944	8.22242	1.19587	1.28985	0.264414	8.16304	8.31734	4.36784	5.94644	14.098	13.5166	4.11819	3.68964	18.6765	31.6091	30.6127	14.565
chr3.6538.1	147.662	15.7057	11.0742	69.1453	86.1627	27.0105	32.7246	8.09276	8.51037	6.87254	14.093	35.0277	42.4728	3.45184	7.1474	11.3759	21.5336	10.8138	14.9678	9.34452	17.0984	20.1719	18.7479	42.8791	40.7176	2.85671	2.46957	29.1502	18.0052	90.5133	78.8634	0	0	0	0	0	0	53.7271	151.099	0	0	58.327	53.9406	0	0	0	0	0	0
chr13.8096.2	0.420346	0	0	0.0922748	0.786495	0.106498	0.0725781	0	0	0	0	0.0840141	0.138745	0	0	0	0	0	0.055202	0.0590795	0	0	0	0.0447526	0.042748	0	0.0626175	0	0	0	0	0	0	0.0469113	0	0	0	0.0192533	0.0636213	0.00943607	0	0.179261	0.0799072	0	0	0	0	0.0088602	0
ENSMUST00000146010_ext	1.58901	3.34247	2.88136	26.6776	9.28855	13.587	18.2104	3.5596	3.64606	1.44617	2.79646	32.3262	30.4777	2.19182	2.48739	5.05866	9.3439	6.06035	11.051	3.01973	4.55035	9.4936	7.5957	24.7413	27.9961	3.44916	5.05829	8.89083	7.09677	58.6736	46.5735	7.30005	5.02452	6.62006	23.2314	11.6418	32.4853	24.9714	55.7911	62.1107	66.3909	31.0763	20.6767	70.5134	39.373	22.2826	30.573	13.7262	1.75001
chr18.1500.2	0.505472	0	0	0	0	0	0	0.0229083	0.0263202	0	0.0677322	0	0	0	0	0	0	0	0	0	0	0	0	0	0.0463524	0	0	0	0	0	0	0	0	0	0	0	0	0	0	0	0	0.0275839	0	0	0	0	0	0	0
chr6.7245.1	1.32189	1.02201	2.21646	0.371179	0.491228	0.41537	0.607527	0.106223	0.358175	0.100311	0.137529	0.360314	0.132458	0.118858	0.270241	0.794028	0.956132	0.280249	0.546326	0.392421	0.424472	0.0726997	0.163025	2.16555	1.85644	0.37621	0.276044	0.259325	0.193342	0.886572	0.783832	0.0428913	0.0321128	0.0695353	0.130208	0.25725	0.0967873	0.669823	0.915813	0.190231	0.209752	1.14099	0.972922	0.0827008	0.102046	0.0734867	0.160902	0.116937	0.053634
chr6.6516.1	1.01387	0.228302	2.38136	2.0635	1.1167	0.510421	0.2319	0.477336	0.328561	0	0.105	0.134198	0.147747	0	0.311317	0.660661	1.03527	0.992949	1.23599	0.377944	0.284757	0.0766582	0	0.428978	0.136588	0	0.200041	0.18546	0.154473	0.302331	0.358998	0.340539	0.0422902	0.0664135	0.666556	0.810462	0.65078	0.184751	0.449435	0.0543686	0.11686	0.344031	0.255592	0.0532028	0.0339987	0	0.0602128	0.0257045	0
chr7.4609.3	1.09638	0.563889	0.594515	0.277196	0.810926	1.55541	1.37439	0.928073	1.04036	0.647224	0.857561	1.65305	0.714931	2.32366	3.31412	0.42748	0.88487	0.163317	1.22126	0.894983	1.06804	0.331572	0.491512	0.213197	1.13062	0.846647	1.08855	0.824728	0.185637	1.09149	0.83092	0	0	0	0	0.140489	0.0293051	0.334458	0.423416	0.0180278	0.0154412	0.499262	0.356016	0.0219809	0	0.0324213	0.00561999	0	0
chr13.8097.2	0.280759	0	0	0	0	0.0843933	0	0	0.0542818	0.0448546	0	0.399439	0.219884	0	0	0	0	0	0	0	0.0705674	0	0.07853	0	0	0.0803555	0	0	0	0	0.04445	0	0.0684583	0.143777	0	0	0	0.0915686	0.201929	0.0871957	0.0746007	0.113675	0	0.0559629	0.0725198	0.182424	0.0318257	0.0273462	0
chr1.2642.1	1.14998	0	0.083213	0.113332	0.268325	0.0980975	0.178275	0.0183247	0	0.0173712	0.0201545	2.01212	1.95967	0	0	0.0158515	0.0220796	0	0	0	0	0.103	0.288923	2.85809	2.96633	0.0934109	0.0769066	0.0355986	0.0296507	1.87415	1.34214	0	0.00933604	0.0589459	0.0145981	0.0330976	0	0.969309	1.20227	0.24222	0.483616	3.01564	2.45301	0.275646	0.198656	0.276908	0.378747	0.232663	0.380595
chr7.8767.1	0.965943	0	0	0	0.289226	0	0	0	0	0	0	0	0	0	0	0	0	0	0	0	0	0	0	0	0	0	0	0	0	0	0	0.140368	0.0871236	0	0	0	0	0.063805	0	0	0	0	0	0	0	0	0	0	0
chr17.5245.1	0.146054	0	0	0	0	0	0	0.302858	0.17372	0.71775	0.499649	0.21264	0.234109	0	0	0	0	0	0	0.299746	0.451679	0.121594	0	0.226607	0	0.256661	0.31697	0	0	0	0	0	0	0	0	0	0	0.0976834	0	0	0.034345	0.181899	0.405417	0	0.0498415	0	0	0	0
chr15.827.1	0.195594	0	0	0.135128	0.127972	0	0.106288	0.0874379	0.250772	0.455885	0.384675	0.0615155	0.135453	0.0942196	0.0712834	0	0	0	0	0	0	0.245738	0.0362795	0	0	0.148502	0.366791	0.0424654	0.0353702	0	0.041068	0	0.0849001	0	0	0.0504075	0	1.26909	0.0746145	0.108056	0	0.157548	0.117047	0.0129863	0.084235	0	0.103434	0.025406	0
chr13.2692.1	0.474089	0	0.0229845	0.0553573	0.118447	0.242765	0.202509	0	0	0	0.0111247	0.0325562	0.0358432	0.021823	0.0165054	0.00875672	0	0	0.0331092	0.043116	0.0716418	0.0143745	0.0148552	0	0.0512891	0.043376	0	0.0922928	0.0351087	0.0106733	0.00948893	0.0498229	0.0182558	0.0284059	0.0285439	0.201499	0.0113549	0.139803	0.0786597	0.0449856	0.0416766	0.0304624	0.03097	0.052918	0	0.027069	0.0439248	0.0649833	0
ENSMUST00000149472	0.550791	0.197679	0.140579	0.89393	1.32915	0.0736499	0.354463	0.0841474	0.104658	0.0832785	0.0502646	1.07164	0.723241	0.0222458	0.0336582	0.0714457	0.124403	0.0357486	0.152652	0.108643	0	0.0497374	0.0342648	0.136759	0.301116	0.350785	0.216417	0.0444309	0.0834786	0.64277	0.876996	0.00806671	0.101151	0.0635378	0.0316276	0.0119426	0	0.438121	0.474724	0.015772	0.0120968	1.45848	1.1197	0.0184101	0.0320828	0.0100572	0.0140014	0.134568	0
ENSMUST00000147762_ext	1.17666	0.510869	0.297813	4.83108	7.87781	3.17976	5.11465	0.343114	1.11616	0.135097	0.374955	6.49936	10.4665	0.374576	0.266445	0.610938	0.365201	0.171468	0.255091	0.293426	0.434739	3.65895	1.91999	30.9389	38.313	0.908226	0.845854	1.64371	1.74749	82.9358	76.7659	2.37714	1.44146	5.97524	10.4456	11.1879	9.66513	54.034	36.5522	29.7183	31.978	19.5314	18.329	39.9901	27.2827	18.7115	25.7773	3.06936	0.42587
ENSMUST00000178300_ext	0.920142	26.5547	46.4711	90.3301	26.9974	24.5359	11.2388	10.0126	8.92529	8.08069	3.67079	6.02865	9.46694	57.5908	52.2488	30.0412	26.3838	41.4372	40.1236	54.5478	38.9795	3.98373	5.87603	41.58	21.3119	71.7333	47.6288	68.2099	34.0807	0.142721	0.169471	0.192203	0.152882	0.172036	0.137014	0.155646	0.109937	0.189111	5.86978	0.305858	0.0832409	0.35215	0.241499	0.240722	0.138735	0.0872305	0.0456433	0.104617	0.110852
chr13.2788.1	0.398396	0.238173	0.112924	0.768918	0.873839	0.53249	0.846744	0.199041	0.228341	0.188685	0.218916	0.630074	0.847842	0.589818	0.486803	0.473489	1.01926	0.560684	0.736266	0.689485	1.33581	0.319652	0.165171	0.969639	0.64122	0.676013	0.730501	0.676671	0.161032	0.0524912	0.0934947	0.133878	0.0477808	0.225749	0.41236	0.482796	0.240965	0	0.148672	0.106557	0.0521084	0.119546	0.133222	0.102674	0.113959	0.310617	0.233498	0.186238	0.244854
chr2.1005.1	0.640173	0	0	0.416883	1.23677	0	0.167823	0	0	0	0	0	0	0	0	0	0	0	0	0	0	0	0	0	0	0	0.28978	0.123569	0	0	0	0	0.283967	0	0	0	0	0.133786	0.0836057	0	0.015852	0	0	0	0	0	0	0	0
chr14.6107.1	0.315686	1.35783	0	0	0	0.505956	0	0.284759	0.653353	0.809828	0.313193	0	0	0.306845	0	0.246327	0	0.493627	0	0.563665	0	0	0.236303	0.425225	0.406179	0.481465	0	0	0.921523	0.904369	0.536939	0.236986	0.482052	0	1.07787	1.65358	0.260381	3.12276	0.492903	0.0636252	0.277441	0.684116	0.762377	0	0.160311	0.511672	0.869818	0.366252	0
chr7.3886.1	0.905776	0	0.265463	0	1.02694	1.46042	1.13745	0.936848	0.671722	0.222025	0.128799	2.30368	0.543486	0.504755	0.763762	0.303903	0.423307	0.304503	1.51614	0.92722	1.7465	0.470168	1.45768	1.22739	0.669951	1.19169	0.245283	0.68249	0.094743	0.12366	0	0	0	0	0	0.541196	0.387845	0.226627	0.702559	0	0	0.562679	0.627049	0	0	0.153345	0.0718448	0.0611851	0
chr12.7564.1	0.101664	0.481766	0.456834	0	0	0	0	0	0.463022	0.573913	0.665866	0.566222	0.311695	0.217457	0	0.349136	0.729469	0	0	0.599192	0.300969	0.486135	0	0	0	0.341722	0.844035	0.784074	0.163267	0.42675	0.190026	1.79004	1.74423	3.55443	6.38707	7.46072	10.741	1.95269	1.56442	20.363	21.7859	2.1817	0.540285	10.836	7.03329	3.71862	6.36868	5.7665	1.02723
chr5.5811.1	2.83144	0.990546	0.751426	7.93007	3.39167	1.91931	3.01847	1.32519	2.94552	1.64882	2.18627	15.2555	11.4108	0.356994	0.27009	1.07469	1.29735	1.29218	4.13604	1.06565	1.97638	4.05689	4.2613	17.7437	21.6899	1.96788	2.60387	2.81575	1.60819	17.1332	14.8691	0	0	0	0	0	0	4.48797	16.7185	0	0	3.68114	3.76964	0	0	0	0	0	0
chr17.3548.2	0.806693	0.0929319	0	0.873872	0.113606	0.430744	0.496007	0.116564	0.518906	0.110679	0.342619	0.454699	0.0601389	0.0418987	0.126841	0.109091	0.44001	0	0.201516	0.0787346	0.192682	0.063112	0.0322569	0	0.0808677	0.0659323	0.25621	0.357043	0.533386	0.609986	5.19978	0	0	0	0	0	0	15.0665	1.65682	0.0986962	0.0200204	35.7016	22.2972	0.021847	0.029109	0.0387508	0.0719948	0.0108589	0
chr10.6284.1	0.309645	0	0	0.744885	0.352719	0	0	0	0	0	0	0	0	0	0	0	0	0	0	0	0	0	0	0.361346	0.17258	0	0	0	0	0	0	0	0	0	0.242956	0	0	1.16766	0.362058	0.0661979	0	0	0.161538	0.0326404	0.0414447	0	0	0	0
chr19.5846.2	0.655799	0.210432	0.0488101	0	0.0942624	0	0.0532843	0.0963089	0.51329	0.549164	1.13967	0.0302592	0	0	0	0.0186099	0	0	0	0.0955022	0.0972226	0.0681218	0.0724981	0.330254	0	0.0365236	0.0912214	0.0620488	0.0525669	0.133015	0.118084	0.00803709	0.010039	0.110385	0.0313663	0.268144	0.0307854	0.0420521	0.00919034	0.0163426	0.00551086	0	0	0	0.0204477	0	0.0142878	0	0
chr1.5345.1	19.5426	20.4797	15.0474	7.3926	8.90699	8.31845	8.39852	16.3477	26.6459	8.76199	13.7297	23.5017	23.3427	3.89234	5.28334	6.65139	9.42475	5.22573	8.62121	4.74483	7.76383	6.22755	5.3338	9.66014	8.42837	9.27518	8.66759	2.94104	2.23476	0.616047	0.299256	0.0435261	0	0.0971073	0	0.120996	0.00848251	0.0171333	0.254523	0.0172751	0.0220825	0.255236	0.231103	0.0861859	0.0591462	0.0337114	0.103096	0.105224	0
chr7.4609.1	1.00482	3.9975	2.53879	2.62992	1.12149	5.69505	4.04787	0.53762	1.95133	0.872809	1.35214	1.1946	2.66021	12.4326	20.8215	1.15624	0.784746	0.44405	0.99235	3.0647	1.59822	0.335778	0.827319	0.414819	0.13519	1.01701	1.83524	1.43126	0.596183	2.31432	1.04761	0	0	0.0826599	0	0	0.0306203	0.175425	0.580882	0.0248554	0.0156911	1.43268	1.182	0.037829	0	0.112423	0.0341061	0.032241	0
chr4.4677.1	0.298841	0.242227	0	0.469202	0.444355	0.541553	0.123022	0.050608	0.174173	0.335823	0.667936	0.0711997	0.156777	0.272666	0.165032	1.182	1.89032	0.263186	0.468005	0.150264	0.452857	0.0406372	0.167985	0.0758572	0	0.17188	0.212267	0.098314	0.0818875	0	0	0	0	0	0	0.0288431	0.0305965	0.130584	0	0	0	0	0	0	0	0	0	0	0
chr2.243.1	0.430067	0	0	0	0	0	0	0	0	0	0	1.21278	0.667614	0	0	0	1.04584	0.752319	0	0.429531	0	0.348486	0	1.2933	0.617685	0	0.903911	0.843096	0.702229	0	0.410012	0	0	0	0	0.952135	0	0	0	0	0	2.08527	0.580956	0	0	0	0.0991713	0.0829188	0
chrX.833.1	0.112798	0	0	0	0	0.122843	0.167434	0.103289	0.19749	0.293745	0.416544	0.0484535	0.0533456	0.0371002	0	0.119132	0.290394	0	0	0.0681518	0.205392	0.138232	0.114284	0.258105	0.0986176	0	0	0	0	0	0	0	0	0.107259	0.452944	0	0	0.0222098	0.13214	0.0432075	0.00922829	0.0413577	0.138267	0.124196	0.053863	0	0.0825195	0	0
chr4.1744.2	0.715327	0	0.0331151	0.812277	0.860505	0.0520512	0.0354727	0.870173	0.812358	2.00956	1.68004	0.0829585	0.0600128	0.0218719	0.023779	0.0934767	0.16867	0.0168926	0.0392781	0.206316	0.366968	0	0	0	0	0.0247825	0	0.0826523	0.0159226	0	0	0	0	0.0709055	0.0233961	0.0868229	0	0.100888	0.194852	0.0138823	0.0327513	0.107416	0.12617	0.0180511	0.0530285	0	0.0205464	0.017396	0
chr11.10245.1	0.814479	0	0	0.333804	0.632255	0	0.0875185	0	0.0412925	0	0	0	0	0	0	0.0311362	0	0	0.0665722	0.0356242	0.0536811	0	0	0.10793	0	0	0	0.0699242	0	0	0.0338075	0.0708253	0.0177287	0	0	0	0	1.30026	0.0614027	0.0112633	0	0	0	0	0	0	0.0245942	0	0.0882907
chr17.5947.1	0.247119	0	0	0.408295	0	0.235676	0	0	0.758985	0.250869	0.291063	0	0.204638	0.285164	0	0.114461	0	0.114687	0	0	0	0	0	0	0	0	0.277069	0.128525	0	0	0	0	0	0	0	0.132879	0	0.42678	0	0.0356872	0.0615683	0.317888	0.177127	0	0	0	0	0	0
chr11.5019.2	17.0193	6.25723	13.9682	16.6655	14.1887	19.3326	22.2455	10.1323	11.4363	6.19683	15.5177	44.7543	51.2134	11.3291	12.3461	12.2047	20.7413	18.5557	25.8934	12.1847	19.417	25.939	31.4627	106.632	133.208	14.2449	12.4515	15.0801	12.825	44.7679	36.8495	17.0533	20.3548	51.5602	66.027	64.7842	45.7556	25.301	61.0743	200.72	181.163	52.087	53.9621	73.1066	66.7282	55.7429	95.7119	55.7011	29.7846
chrX.5351.8	0.299074	0	0	0.733401	0	1.12874	0.961538	1.02891	1.81595	1.27549	1.65395	3.33872	2.45054	0	0.258097	0.13693	0.476825	0	0.146385	1.09667	1.18039	0.508427	0.328394	2.49017	2.15209	0	0.66358	0.384388	0.192098	0.250584	0.297552	0	0	0	0	0.0430763	0	0.61267	0.423005	0.0693238	0.0793435	0.380291	0.211898	0.0449863	0.0288771	0	0	0	0
chr4.4675.5	0.781439	0	0.226796	0	0	0.356485	0.121472	0.0499696	0.229301	0.0947391	0.274796	0.492116	0.232201	0.0538453	0.16295	1.08064	2.34815	0.822907	1.84841	0.197824	0.37262	0.0401245	0	0	0.071546	0.0848567	0.104796	0.145611	0	0	0	0	0	0	0	0.0285093	0.0302382	0.0644684	0	0	0	0	0	0	0	0	0	0	0
ENSMUST00000133596	0.0684231	0	0.162583	0	0.209675	0.127776	0	0	0	0	0	0.100789	0	0	0	0	0	0	0	0.0709319	0	0	0	1.28866	0.51289	0	0	0.0696136	0.115965	0.151254	0.269406	0	0	0	0	0	0	0	0	0.0211702	0	0	0	0	0	0	0	0	0
chr4.9503.1	0.495933	0.296476	0.562265	0	1.45006	1.54662	3.91493	0.49613	0.853743	0.94063	0.54567	0.522775	0.383705	0.53461	0.404468	0.42917	1.19558	0.215009	0	1.22758	1.8498	0	0.205853	0.557075	0.709497	0.631003	1.29879	2.28905	0.702428	0	0	0.423401	0.157233	1.39705	2.48434	10.7797	24.3579	0.320042	0.903937	5.01045	4.26062	1.34091	1.66034	3.47552	2.75581	2.7891	4.11088	5.03912	4.34308
chr7.8769.1	0.398757	0	0	0	0	0	0	0	0	0	0	0	0	0	0	0	0	0	0	0	0	0	0	0.097235	0	0	0	0	0.0524946	0	0	0	0.181868	0	0	0	0	0	0	0	0	0	0	0	0	0	0	0	0
chr6.7702.1	3.17226	0	0	0	1.03283	0	0	0	0	0	0	0	0	0	0	0	0	0	0	0	0	0	0	0	0	0	0	0	0.0971727	0	0	0	0	0	0.241624	0	0	0.372833	0.0513723	0	0	0	0	0	0	0	0	0	0
chr9.6147.2	9.43563	1.97093	5.62386	34.9922	29.9685	6.59606	7.11547	2.01501	4.41171	1.5654	2.87608	26.5744	25.8959	1.03764	1.65764	0.231621	0.967224	0.282337	1.52401	2.74993	4.13162	8.73522	15.7538	60.2403	80.1909	4.14383	1.21515	6.55016	3.01527	72.8052	51.4092	0	0	0	0	0	0	9.13082	33.5351	0	0	7.83164	7.03688	0	0	0	0	0	0
chr1.8038.1	1.37736	0	0	0	0	0	0	0	0.202988	0	0	0	0	0	0	0	0	0	0	0	0	0	0	0	0	0	0	0	0	0	0	0.167866	0	0	0	0	0	0	0.152186	0	0	0	0	0	0	0	0	0	0
chr3.6778.1	19.5733	0	0	4.22173	3.10969	0	0	0	0	0	0	0	0	0	0	0	0	0	0	0.150512	0	0	0	0.455142	0	0	0	0	0	0	0.143091	0.647521	0.307392	0.673833	0.0973528	0.37112	0	0	0	0	0	0	0	0	0	0	0	0	0
ENSMUST00000148776	0.0144	0.183427	0	0.118438	0	0.0683486	0.74527	0.306522	0.219777	0.254251	0.37927	0.161753	0.0593614	0.206435	0.249891	0.16572	0.323165	0.0332096	0.14173	0.26545	0.4	0.0307664	0.0317953	2.24027	0.932789	0.26032	0.241116	0.186083	0.154992	0	0	0.060072	0.225479	0.148077	0.323922	0.401219	0.872456	0.0494326	0.147085	0.167209	0.244995	0.506275	0.512902	0.389646	0.223384	0.580206	0.39143	0.505155	0.188064
chr9.5387.1	0.712766	0	0	0	0.351031	0.0356485	0	0	0	0	0.0219729	0	0.0309625	0	0	0	0.0240718	0	0	0	0	0.0641679	0.0497355	0.0299604	0.0286184	0	0	0	0	0.0421298	0.0187598	0	0.14204	0	0	0	0.0126327	0.115986	0.280901	0.00642265	0	0.407966	0.454637	0.0122393	0.00799961	0.0702604	0.0628385	0.0602355	0
chr11.783.2	0.355231	0.323345	0.295467	2.80344	3.19141	2.85134	1.47024	0.571711	0.777591	0.262244	0.63015	7.32088	8.49462	0.284276	0.349025	0.363031	1.51305	1.00705	0.987074	0.742754	1.57882	2.36913	2.34817	5.28077	3.3521	0.87495	0.807816	3.8769	2.93531	5.62732	4.48867	0.0260698	0.0374885	0.361628	0.187161	0.552276	1.20863	1.70066	3.41114	0.0886023	0.695177	0.732024	0.590205	0.209796	0.247551	0.0455657	0.0616411	0.0309205	0.0772465
chr5.1248.1	0.299788	0	0.0759533	0.620642	0.293888	0.238771	0.081361	0.234222	0.345472	0.190316	0.184007	3.34339	4.30309	0.072111	0.16367	0.0868331	0.161267	0.145008	0.185658	0.132466	0.44912	0.698566	0.777462	4.76598	2.06061	0.51155	0.210583	0.390011	0.487271	4.86972	5.37392	0	0	0.130546	0	0.196263	0.124433	5.00759	6.64886	0.220809	0.368261	1.20579	0.761449	0.070496	0.117963	0.0823281	0.0344165	0.0296316	0.041015
chr6.7245.2	0.616595	0.235326	0.657526	0.693191	1.21972	0.087459	0.188646	0.0380003	0.0819465	0.0365335	0.0424439	0.133658	0.141191	0.0626617	0.22497	0.140532	0.209803	0.0934412	0.267988	0.0865198	0.199284	0.0266984	0.0382467	0.231821	0.319793	0.195778	0.277417	0.0780258	0.0536855	0.225244	0.0881534	0.0154425	0.304694	0.0709868	0.0502803	0.179126	0.193397	0.084149	0.135413	0.0351956	0.0648755	0.359187	1.00186	0.0777354	0.0789912	0.0435011	0.222721	0.205464	0.0538642
chr19.5846.3	0.240302	0.220621	0.0497002	0	0.0943917	0	0.0531966	0.0965288	0.513893	0.548597	0.605613	0.030811	0	0	0	0.0189494	0	0	0	0.0954182	0.0972327	0.0696016	0.0760998	0.337945	0	0.0371897	0.0928734	0.0620382	0.0535515	0.136227	0.11863	0.00818853	0.0103204	0.118193	0.0319864	0.0577401	0.0330646	0.0420565	0.00935819	0.0172999	0.00560839	0	0	0	0.0209577	0	0.0149429	0	0
chr17.3799.1	0.428177	0	0	0	0.131187	0.239821	0.544792	0.0448182	0.102831	0	0	0.063061	0	0	0	0	0	0	0	0.0887152	0.133683	0	0.0371917	0.26874	0.256703	0.152232	0.0940014	0.0870664	0.0725191	0.0945486	0.0842026	0.0173715	0.0651433	0.64998	0.612989	0.747913	0.928974	0.0289112	0.172115	0	0.0354658	0.0538364	0.0599952	0.0132942	0	0	0	0.0780032	0.275371
chr7.4965.1	0.915688	0	0	1.21002	1.71891	0	0.952129	0	0	0.372181	0	0.275423	0	0	0	0	0	0	0	0	0.292766	0	0	0	0	0	0	0	0.158818	0	0	0	0	0	0	0	0	0.506527	0	0	0	0	0	0.0488478	0	0	0	0	0
chr14.2576.1	0.786341	0.042656	0	0.220422	0.781449	0	0.0866663	0.0356026	0.0773356	0.0168922	0	0	0	0	0	0.0308425	0	0.0308584	0	0.0176363	0.0265803	0	0	0.0267167	0	0.0605649	0	0	0.0287726	0	0	0.0561909	0.136787	0	0	0.0104112	0	0.235396	0.0152048	0	0	0	0	0	0.0138979	0.0174879	0	0	0
ENSMUST00000177864_ext	0.5139	12.9477	14.1027	147.987	239.219	30.7731	10.3082	37.9591	31.4644	11.0933	24.1326	12.034	16.4197	22.0672	22.4195	20.8151	46.5304	27.6392	56.2734	75.2103	190.778	5.8729	8.61843	25.6437	11.5148	76.9716	42.3161	91.9992	123.255	1.54361	1.92458	0.0540785	0	0.0529484	0	0.3215	0.0856707	0.471802	11.0662	0.452651	0.0554746	6.1499	2.15394	0.104696	0	0.20364	0	0.0610085	0
chr2.6240.1	0.368778	0.333536	0.189765	0.34459	0	0.149139	0.271034	0.167182	0.479478	0.264138	0.275813	1.7648	1.55438	0.210173	0.227157	0.216927	0.537171	0.144904	0.66995	0.606699	0.747998	0	0.0924888	0.250684	0.0798186	0.473368	0.175379	0.216518	0.135256	0.146915	0.130839	0.0444896	0	0	0	0	0	0.107845	0.023755	0	0.00754532	0.100411	0.223795	0.00844749	0	0	0	0	0
chr10.8162.1	3.10446	5.62617	16.005	24.1786	18.3186	15.3738	20.9544	5.54375	7.26835	6.00605	6.96835	8.80564	6.05918	1.70678	15.4955	9.59108	7.63397	8.9236	14.6476	7.83825	10.6301	3.81558	4.60039	15.27	12.342	2.65716	0	6.15406	7.04801	13.5007	16.5322	2.12701	0	0.593768	1.58247	6.66859	0.288136	17.8807	43.5711	6.97048	8.77763	31.3936	21.203	5.13947	5.29982	4.24084	1.76279	1.58448	0
chr7.3887.1	18.2268	0.360274	0.683258	2.32562	1.76197	3.75888	2.19571	0.753944	1.55687	0.285886	0.165845	1.05871	1.63185	0.81242	0.24586	0.652188	0.908434	0.522781	0.557777	1.04467	2.24884	0.726481	1.00104	2.03085	1.07772	0.255579	1.8938	1.90405	1.34193	0.796551	0.709388	15.5367	11.2997	5.92989	10.2515	15.7046	24.1553	1.55632	2.07186	9.90484	8.48868	8.33198	6.86294	9.37894	7.25236	33.8684	22.3034	33.0173	41.9244
ENSMUST00000083211_ext	0.225658	18.4616	6.87743	23.4096	21.7669	18.4264	12.725	0.689758	0.949551	0.261547	0.303453	0.193763	0.639979	19.3247	20.2436	12.53	31.5817	32.2836	123.746	65.6727	95.6687	0.99695	1.71715	1.65187	0.986173	15.202	11.8421	26.7993	32.7011	0.291438	0	0	0.399084	0.17866	0	0	0	0.355957	1.77566	0.110725	0.0318526	0.16571	0.184667	0.0365795	0.0462495	0	0	0	0
chr2.10187.1	3.01907	52.2273	58.4306	2.38897	2.08842	13.2568	15.1779	7.13676	9.89301	5.18682	7.91479	5.68873	5.80257	6.98535	11.2486	12.7587	16.9117	3.6599	4.61988	4.35577	7.27318	2.81758	2.86246	4.724	5.95978	1.81759	2.24467	4.10152	2.26144	24.7848	20.1728	0	0	0	0	0	0	23.1339	48.6391	0	0	13.0021	11.6235	0	0	0	0	0	0
chr18.1475.1	0.515409	0	0	0.762996	0.107324	0	0	0	0.0400393	0	0.0383867	0	0	0	0.056907	0	0	0	0	0.034543	0	0	0	0.0605074	0	0	0	0.0429994	0	0	0	0	0	0	0	0	0	0	0	0	0	0.0419245	0	0	0	0	0	0	0
ENSMUST00000172812	190.973	197.897	125.701	510.503	373.041	873.503	912.056	733.659	1357.39	541.902	775.13	595.07	568.223	563.876	738.27	809.195	1479.33	241.688	493.49	1086.72	1627.51	749.489	700.116	110.414	114.585	1157.18	927.069	458.394	184.984	73.221	70.338	13.2628	17.728	8.7305	2.6393	112.628	12.8421	15.0881	25.683	2.35496	5.44033	41.3481	33.8442	4.20826	6.19969	6.19439	13.534	26.0733	3.0045
chr6.8592.1	0.256275	2.45137	6.19868	3.16333	3.99441	14.6149	14.11	0	0	0.325182	0	0	0	1.84818	0.559308	5.93467	9.9197	11.0008	15.8611	3.73455	8.18545	1.37723	0.284658	6.14147	2.93319	1.1588	0	10.9954	5.828	1.45378	3.56043	0	0	0	0	0	0	0.885123	0	0	0	0	0	0	0	0	0	0	0
chr4.1744.1	0.497731	0	0	0.937508	1.05351	0	0	0.222606	0.433378	0.622812	0.910101	0.0409926	0.0632689	0.0526036	0	0.0417606	0.0512563	0.0174597	0.142815	0.171433	0.0963425	0	0	0	0	0	0.0636833	0.0343598	0.0159751	0	0	0	0	0	0	0.0568533	0	0.103311	0.163479	0.0102251	0.0153917	0.141053	0.103097	0.00906277	0	0	0	0.00970341	0
chr5.7609.1	1.06479	0.157683	0	0.101817	0.289275	0.411291	0.480503	0.362283	0.604526	0.187327	0.507128	0.370807	0.0510307	0	0.0537	0.113959	0.198417	0.0285461	0	0.195578	0.392948	0.0528919	0.191313	0.543188	0.42452	0.16784	0.207278	0.223933	0.186518	0.0694667	0	0.0912121	0.22842	0.411611	0.127773	0.50272	0.20429	0.446155	0.645997	0.341836	0.327381	0.909923	0.793578	0.238066	0.309891	0.2433	0.406813	1.1676	0
ENSMUST00000158164	7.4438	7.45199	12.1137	39.8297	29.9162	5.55353	2.16269	3.13307	3.0808	2.97005	6.89183	3.12621	6.88369	6.26985	6.56801	5.03326	7.01084	8.14672	11.5894	23.921	24.0306	3.23459	1.85709	25.3373	12.7381	9.81087	3.72805	11.3035	7.60431	0.949784	1.69171	0.108097	0	0	0	0.162171	0	7.50683	5.08003	0.262721	0	29.5704	17.9745	0	0	0	0	0.169635	0
chr14.3948.1	2.80803	0.377811	0.0895644	4.39111	2.42584	1.26702	2.11071	0.670826	0.905381	0.336664	0.260403	1.33267	1.34495	0.170084	0.514719	0.238942	0.713193	0.273617	0.729831	1.13259	1.82437	0.38023	0.753148	1.4198	1.52574	0.268094	0.413861	0.498277	0.287324	0.166478	0.148261	1.01879	1.31308	0.882552	1.02906	0.595708	0.678835	0.534554	0.959446	0.356038	0.325334	2.18042	2.32421	0.483199	0.367424	2.30908	1.2477	2.51589	2.4701
chr9.6147.1	5.03442	0.649563	0.338434	5.89337	4.68113	0.727413	0.333514	0.5797	0.912692	0.51322	0.215708	5.01761	3.64885	0.204868	0.258609	0.68072	0.873216	0.761673	1.55011	0.566313	0.625851	1.9488	2.1924	7.67767	3.80737	0.878492	1.79351	0.801997	0.114411	11.1892	8.43774	0	0	0	0	0	0	1.25909	8.47797	0	0	0.658139	0.798896	0	0	0	0	0	0
chr3.6763.1	6.51351	0	0	0.163286	0.684181	0	0	0	0	0	0	0	0	0	0	0	0	0	0.0291784	0	0	0	0	0.283025	0.0451843	0	0	0	0	0	0	0.0256952	0.0257169	0	0.112259	0	0	0.286578	0	0	0	0	0	0	0	0	0	0	0
ENSMUST00000155010_ext	0.848563	2.73003	4.31457	3.52261	1.11202	0.678177	0	1.52898	2.19256	0.362355	1.68165	0.534542	0.588512	0	0	1.98393	0.92114	1.98785	0.706972	2.26989	1.71022	0.306934	0.317199	1.7099	0.544437	0.645206	1.59362	0.742569	0.927748	1.62085	2.52611	0	0	0	0	0	0	6.65757	1.33037	0.313298	0.0687056	9.18317	7.1636	0	0.395857	0	0.270553	0.377924	0
chr1.7192.1	1.14942	0.165155	0	1.70611	0.403941	0	0	0	0	0	0	0.291258	0.427553	0.0743858	0	0.11943	0.083177	0	0.383028	0.273289	0.926576	0.055431	0	0	0	0	0	0.0670524	0.0558491	0	0	0	0.128046	0.100703	0	0.305445	0	0.0445307	0.0589957	0	0.0175588	1.07799	2.49502	0.0397274	0.0255748	0.22557	0.157784	0.308964	0
chr8.3690.1	0.821494	1.54195	1.55353	1.74243	0.884015	3.01644	2.69198	1.7106	3.25528	1.46897	2.85531	1.10485	0.998069	1.06259	1.70628	1.28823	2.2551	0.191873	0.558318	1.43408	1.95089	0.339354	0.684706	1.47883	1.15314	1.16261	1.14018	1.19241	0.634982	0.700244	0.62362	0.130307	0.102173	1.29002	1.02269	2.48812	3.47328	1.2203	2.31517	2.34148	2.6811	1.45045	1.40086	1.38676	1.58711	1.0614	1.15322	0.806824	0.344353
chr5.1244.1	0.130158	0	0	0.260842	0	0.0752603	0.153869	0.042178	0	0.0399834	0	0.742158	0.686355	0.0227247	0.0687709	0.0182427	0	0	0	0	0.0314518	0.152406	0.140003	2.75145	1.9636	0	0	0.163875	0.0511853	1.06736	1.06938	0.0170396	0.13893	0.0337304	0	0.0252716	0	0.285684	0.889623	0.0473687	0.0750382	0.0253325	0.112922	0.0451536	0.0505741	0	0.0441515	0.00634731	0
chr2.1005.2	3.72692	0	0	0.439327	0.750711	0	0.168384	0	0	0	0	0	0	0	0	0	0	0	0	0	0	0	0	0	0	0	0.290149	0.147209	0	0	0	0.0491549	0.288124	0	0	0.0732432	0	0.134254	0.0955442	0	0.0161173	0	0	0	0	0	0	0	0
chr7.4609.2	0.782296	0.752546	1.13688	1.03276	0.681722	0.902387	0.754399	0.142225	1.30299	1.36604	1.01634	2.41145	0.52213	0.42649	0.560007	0.527584	0.554226	0.167724	1.53487	0.322433	1.08041	1.01669	0.629693	0.597785	0.866701	1.91581	0.952962	0.378066	0.625899	0.39233	0.514362	0	0	0.0800153	0	0.0571352	0.0483113	0.521687	0.68498	0.040813	0.0152365	0.278019	0.590681	0.0252873	0	0.0554432	0.0310919	0.0312535	0
chr7.2997.1	0.268432	0.269637	0	1.97318	1.75877	0	0.273887	0.112645	0.473833	0.427137	0.165191	0.739752	0.756266	0.0404608	0	0	0.0452426	0	0.0694471	0.408788	0.335996	0	0	0.112588	0	4.01805	2.20541	0.0729438	0.0607562	0	0	0	0.0184403	0	0	0	0.0231339	0.726649	0	0	0	0	0.0502637	0.0449676	0.0292244	0	0	0.0220281	0
chr5.2555.1	0.630684	0	0	0.416067	0.197017	0.240123	0.163643	0.0673366	0.0772487	0.0638329	0.0740603	0.284115	0.208534	0	0	0	0.0811345	0	0	0	0.20085	0.0540699	0	1.00904	0.771077	0.114311	0.141171	0	0	0.284205	0.0632764	0	0	0.0492683	0.0984659	0	0.0397573	0.173749	0.201394	0	0.0171706	0.0808859	0	0.0388333	0.0250115	0.220571	0.110185	0.132183	0.166312
chr19.240.1	0.445614	0	0	0.0607555	0.402767	0.0350593	0	0	0	0.0186254	0	0.0829748	0.0304508	0	0	0	0	0.0340592	0.145356	0.097229	0.0586048	0	0.0163044	0	0	0.0333842	0.2886	0.0381688	0	0	0	0	0	0.0315166	0.156143	0.0472072	0.01243	0.0506972	0	0	0	0	0	0	0	0	0	0	0.0240113
chr9.6451.1	0.997645	0.107167	0.152431	0.415213	0.0983062	0.0199663	0.0544279	0.950969	1.98939	0.487864	0.66447	0.0472552	0.0346842	0.156723	0.346593	0.125813	0.202206	0.252123	0.455231	0.0110729	0	0	0	0.335609	0.224404	0.0190128	0.0469605	0.0434684	0.00905139	0	0	0	0	0.127804	0.0361217	0.0341037	0.0286754	0.396937	0	0	0	0	0.0149765	0	0	0.0113976	0.0039599	0.00342096	0
chr17.2833.1	0.2708	0	0	0.486125	0	0	0.127452	0	0.090186	0	0.0288212	0	0.0406078	0	0	0	0	0	0.0484662	0	0.0781624	0	0	0.0392941	0.0375341	0.0445197	0.0549806	0.0763598	0	0	0	0.052454	0	0.103714	0	0	0.065667	0.101424	0.0223385	0	0	0.157387	0.140314	0	0	0	0.00907712	0.0469415	0
chr3.344.1	0.493483	0	0	0	0.0424697	0.0517548	0	0	0	0	0	0.020415	0	0	0	0	0.0349445	0.0251371	0	0.0143518	0	0	0	0.0652452	0	0.0246414	0	0	0	0	0	0.0177835	0	0.0235045	0	0.00878904	0	0.0841876	0.0864707	0.00941173	0.0120327	0.0522561	0.0194114	0	0.00585931	0	0.00510796	0.00882095	0
chr13.7252.1	0.478724	0.199174	0.232322	0.0589086	0.280756	0	0.0365029	0.0111658	0	0	0	0	0	0.0120477	0	0	0	0	0	0	0	0	0.0144439	0.0172208	0.0159962	0	0	0.032165	0	0	0	0.0191076	0.0584232	0	0	0.0121642	0	0.0125387	0	0	0	0.0360547	0	0	0	0.0303948	0.0158477	0.00334043	0.018322
chr18.4102.1	0.181597	0	0	0	0	0.0362992	0.0494757	0	0.0624616	0	0.0894966	0	0	0	0	0	0	0	0	0.0201338	0.0606782	0	0.0168812	0.121144	0.0878091	0	0	0	0	0	0	0.0411465	0	0.0488789	0	0	0	0.104982	0.0267373	0	0.0103582	0.0243077	0.0272317	0	0	0	0.0142117	0	0
chr3.5407.1	1.29654	0.0135511	0.0128498	0.57754	0.530382	0.0302964	0.0550585	0.0509241	0.0843848	0.0482744	0.0248929	0.103574	0.0789447	0.0426796	0.0461285	0	0.0477236	0.0637552	0.313952	0.0224003	0.0506317	0.0318041	0.023477	0.0933618	0.0324291	0.105783	0.0950104	0.038472	0.0183109	0.0178942	0.0159361	0.145732	0.112313	0.182125	0.216875	0.0522544	0.0146253	0.419749	0.024088	0.0130527	0.00952531	0.00679677	0	0	0	0.0029075	0	0	0.0344691
chr5.3171.1	0.289522	0	0	0	0	0	0.199381	0	0	0.0777921	0	0	0	0	0.133801	0.0709865	0.0988773	0	0	0.0812186	0	0.065894	0	0	0	0	0	0	0	0	0	0.0299029	0.223173	0	0	0	0	0	0	0	0	0	0	0	0	0	0	0	0
chr1.4179.1	0.722308	0	0	0	0.145437	0	0	0	0	0	0	0	0	0	0	0	0.0598732	0	0	0	0	0	0	0	0	0.084384	0	0.0482663	0.0804036	0.052418	0	0.133708	0.167021	0	0	0	0	0.320545	0.339347	0	0.0780619	1.96976	1.66295	0.0732431	0	0.0477255	0.216538	0.0572301	0
chr10.5292.1	0.385437	0.0658837	0.062474	0	0.0805784	0.0981984	0.0669219	0.0275195	0	0	0.0302673	0.0387336	0.0426443	0	0	0	0	0	0.0508981	0	0	0	0	0.0412649	0	0	0	0	0	0.0290199	0.0775331	0	0.0550965	0	0	0	0	0.0532565	0	0	0	0	0	0	0	0	0	0	0
chr1.11336.1	0.104804	0	0	0	0.263984	0	0	0.0180282	0.0827279	0.0170901	0.0793133	0	0	0.0582793	0.0293948	0	0	0	0	0	0	0	0	0.0270371	0	0	0	0.0175113	0	0	0	0.0585855	0.183805	0.0145067	0	0.0108596	0.0228663	0.0116295	0	0	0	0	0	0.00553656	0.0072421	0.0090851	0	0.00545251	0
chr17.3838.1	0.351325	0	0	0	0.444327	0	0	0	0	0	0	0	0	0	0	0	0	0	0	0	0	0	0	0	0	0	0	0	0	0	0	0.0558964	0.173954	0	0	0	0	0.342925	0	0	0	0	0	0	0	0	0	0	0
chr9.1332.1	0.35839	0	0	0	0	0	0	0	0	0	0	0	0	0	0	0	0	0	0	0	0	0	0	0	0	0	0	0	0	0	0	0	0	0	0	0	0	0.279957	0.189321	0	0	0	0	0	0	0	0	0	0
chrX.3334.1	1.38325	0	0	0.244221	0.693864	0	0.0960474	0	0.0453192	0	0	0	0.244808	0.170272	0.0644112	0.0341725	0	0	0.073064	1.01655	2.2388	0	0	0	0.0565713	0.805173	0.497184	0.575572	0.543324	0.124997	0	0	0.154639	0	0	0.0229356	0	0.0509663	0.0337022	0	0	0.047453	0.105763	0	0	0	0	0	0
chr2.8888.3	0.551903	0	0	2.25478	0.655486	0	0	0.022353	0	0.0212235	0	0	0	0	0	0	0.026976	0	0	0	0	0.0179774	0	0.112677	0	0.0781512	0.24135	0.0437696	0.0180844	0.056191	0.0209714	0.0875085	0.2077	0.051614	0	0.0127199	0	0.216741	0.109445	0.0267791	0.101398	0.0269032	0	0	0	0	0	0	0
chrX.440.1	1.41194	0.0414061	0	0.0534723	0.159088	0.0308575	0.0420517	0	0	0	0.0190476	0.123831	0.0804071	0	0	0	0.0208412	0	0	0.0171192	0	0	0	0.0259339	0	0.117536	0.0726463	0	0	0	0	0	0	0	0	0.010113	0	0.0890762	0.0171828	0	0.0046379	0	0	0.00520665	0	0	0	0	0
chr4.7903.2	0.146757	0	0	0.141265	0.129448	0	0.0153568	0.0445799	0.0381672	0	0.0138035	0.0917088	0.0567569	0.0068033	0.0298463	0.0233199	0.0317845	0.0125111	0.0183656	0.00987963	0.0152839	0	0.0052388	0.016021	0	0.0793161	0.0413441	0.0183965	0.0124911	0.00482886	0	0.0409475	0.0436142	0.0256107	0.0152499	0.00622694	0	0.0185108	0.00514763	0	0	0.0256446	0.0360835	0.00580857	0	0	0.00669817	0.00486171	0
chr13.8150.1	0.644651	0	0	0	0.226522	0	0.0508762	0	0	0	0	0	0	0	0	0	0	0	0	0	0	0	0	0	0	0	0	0.0203264	0	0	0	0	0	0	0	0	0	0.0316941	0	0	0	0	0	0	0	0	0	0	0
chr11.1347.1	0.815677	0	0	0	0	0	0	0	0	0	0.0423725	0	0.0328976	0	0	0	0	0	0	0	0	0.0170449	0	0.032149	0.0304071	0	0	0	0	0	0	0	0	0	0	0	0	0	0	0	0	0	0	0	0	0	0	0	0
chr6.6350.1	1.32033	0	0	0.885703	0.5592	0	0	0	0	0	0	0.0336005	0.036993	0	0.0389213	0	0	0	0	0.0236256	0.0356007	0	0	0.536941	0.410312	0.0405567	0.0500864	0.0927459	0.0386248	0	0	0	0	0.113902	0.0188256	0.0142338	0.0300134	0.123188	0	0	0	0	0	0	0	0	0	0	0
chr15.1848.1	0.361833	0	0	0	0	0	0	0	0.117043	0	0	0	0	0.109938	0	0	0	0	0	0	0	0	0	0.152798	0.145954	0	0	0	0	0	0	0	0	0	0	0	0	0.0658136	0	0	0	0	0	0	0	0	0	0	0
chr5.10250.1	0.287163	0	0	0	0.388176	0	0	0	0	0	0	0.093297	0	0	0	0	0	0	0	0	0.09893	0	0	0	0	0	0	0	0	0	0	0	0	0	0	0	0	0.0855813	0	0	0	0	0	0	0	0	0	0	0
chr12.6038.1	0.227565	0	0	0	0	0.0584321	0	0.0327532	0.112724	0.062098	0.0360237	0.41486	0.101499	0.0352936	0	0	0.118394	0.0283887	0	0.0324166	0.146543	0.0263002	0.0543595	0.0491086	0.046909	0.0556385	0	0.0636283	0	0.0690835	0.0615241	0.0259252	0	0.127965	0.0762661	0.519338	0.325148	0.063385	0	0	0.0176037	0	0	0.0690695	0.0128447	0.0161351	0.0337228	0.0290374	0
chr7.9283.2	0.833791	0	0	0.255257	0.966958	0.0368244	0	0	0	0	0	0	0	0	0	0	0	0	0.0381693	0	0	0	0	0.0618974	0.11825	0	0	0	0	0	0	0.233633	0.157007	0.0660759	0.0982271	0.123749	0	0.0266253	0	0	0.00565258	0	0	0	0	0.0103578	0	0	0
chr16.4182.1	0.738777	0	0	0	0	0	0	0	0	0	0	0	0	0	0	0	0	0	0	0	0	0	0	0	1.33583	0	0	0	0	0	0	0	0	0	0	0	0	0	0	0	0	0	0	0	0	0	0	0	0
chr4.7136.1	0.517563	0	0	0	0	0	0	0	0	1.48873	1.07953	1.10169	0.606463	0.21153	0	0	0	0	0	0	0.292766	0	0	0	0.280399	0	0.410558	0	0	0	0	0	0	0	0	0	0.196522	0	0	0	0	0	0.262781	0	0	0	0	0	0
chr2.7865.2	0.422594	0	0	0.0332958	0	0	0.0261738	0	0	0.0102082	0	0	0	0.0115974	0.0338189	0	0	0	0	0	0	0	0	0.679256	0.619489	0	0.0225969	0	0	0	0	0.0156484	0.0169022	0.0654916	0.182961	0.0476756	0	0.0530027	0.0655676	0.00957841	0.00871078	1.67029	1.86373	0.0117545	0.0399719	0.123746	0.0115573	0.0374836	0.0510775
chr18.4443.1	0.308335	0	0	1.40128	0	0	0.367502	0	0	0	0	0	0	0	0	0	0	0	0	0	0	0	0	0	0	0	0	0	0	0	0	0	0	0	0	0	0	0.195367	0	0	0	0	0	0	0	0	0	0	0
chr1.7428.1	0.328256	0	0	0	0	0	0	0	0	0	0	0	0	0	0	0	0	0	0	0	0	0	0	0	0	0	0	0	0	0	0	0	0	0	0	0	0	0.0451237	0	0	0	0.0756742	0	0	0	0	0	0	0
chr5.5679.1	1.98286	0	0	0.138349	0.131023	0.23952	0.435286	0	0.051351	0	0	0.0629818	0.0693408	0.0482337	0.145968	0	0.0539341	0.0387972	0.165577	0.132906	0.133515	0	0	1.27491	1.08962	0.152041	0.0938835	0.0869571	0	0.0944298	0.0420484	0.260271	0.151826	0.649234	0.102046	0.257601	0.109163	3.46498	1.56618	0.220889	0.165313	0.376382	0.359519	0.0531137	0.0172204	0	0.0151069	0	0
chr15.5802.1	0.280857	0	0	0	0	0	0	0	0	0	0	0.0373503	0	0	0	0	0	0	0	0.0262635	0	0	0	0.318329	0.0380089	0	0	0.0515507	0.0214688	0	0	0	0.053228	0.083966	0	0.031501	0	0.376593	0.192283	0.0253093	0.0720087	0.0318758	0.0355223	0.0483539	0.0840963	0	0.0183753	0	0
chr7.6727.1	0.530757	0	0	0.691194	1.30918	0	0.271883	0	0	0	0	0	0	0	0	0	0	0	0	0	0	0	0	0	0	0	0	0.108747	0	0	0	0	0.0964977	0	0	0.0579332	0	0.649989	0	0.0311034	0	0.134485	0	0	0	0	0	0	0
chr13.1725.1	0.567429	0	0	0.625232	0	0	0	0	0	0	0	0	0	0.109192	0	0	0	0	0	0	0	0	0	1.04669	0.452001	0	0.212389	0	0	0	0	0	0	0	0	0	0	0.0717614	0.174838	0	0	0	0	0	0	0	0	0	0
chr2.8888.1	1.6274	0	0	0	0	0	0	0	0	0	0	0	0	0	0	0	0	0	0	0	0	0	0	0	0	0	0	0	0	0	0	0	0	0	0	0	0	2.63122	0	0.0228239	0.107626	0	0	0	0	0	0	0	0
chr1.983.1	0.385836	0	0	0	0	0	0	0	0	0	0	0	0	0	0	0	0	0	0	0	0	0	0	0.646669	0.308852	0	0	0	0	0	0	0	0	0	0	0	0.423486	0.558104	0	0	0	0.259816	0	0	0	0	0	0	0
chr13.1725.2	2.83938	0	0	0.608208	0	0	0	0	0	0	0	0	0	0.106644	0	0	0	0	0	0	0	0	0	1.65666	1.48277	0	0.205656	0	0	0	0	0	0	0	0	0	0	0.0455082	0	0	0	0	0	0	0	0	0	0	0
chr17.521.1	0.214581	0	0	0.740545	0.349917	0.652814	1.16169	0	0.0608206	0.0252482	0	0.215915	0.0412525	0	0	0.0722374	0.0962564	0	0	0.0562902	0.158871	0.247241	0.116182	4.39549	4.5416	0.121688	0.527576	0.240181	0.464274	1.76818	2.18788	0.0101729	0	0.0440932	0.136826	0.176112	0.335281	0.760064	0.71344	0.0559702	0.121246	4.457	3.66033	0.105125	0.0838881	0.25428	0.229815	0.153114	0.196711
chr7.9284.1	1.03355	0	0	0	0.169528	0	0.0703984	0	0	0	0	0	0	0	0	0	0	0	0	0	0	0	0	0	0	0	0	0	0	0	0	0.0576694	0	0	0	0	0	0	0	0	0	0	0	0	0	0	0	0	0
chr2.6573.1	0.793884	0	0	0	0	0	0	0	0	0	0	0	0	0	0	0	0	0	0	0	0	0	0	0	0	0	0	0	0	0	0	0	0	0	0	0	0	0.213819	0	0	0	0	0	0	0	0	0	0	0
chr8.2054.1	0.522285	0	0	0	0	0.0901311	0.245696	0	0.0579754	0	0	0	0	0	0	0	0	0	0	0	0	0	0	0	0	0	0	0	0	0	0	0	0	0	0	0	0	0.0325998	0	0	0	0	0	0	0	0	0	0	0
chr4.4080.3	1.26354	0	0	0	0.586018	0	0	0	0	0	0	0	0	0.0123441	0	0.0212361	0	0	0	0	0	0	0	0.571095	0.298391	0	0	0.056096	0	0.0168845	0	0.244028	0	0	0	0.0273802	0	0	0.0248713	0	0	0	0	0	0	0	0	0	0
chr16.2358.1	0.933725	0	0	0.70403	0.166687	0	0	0	0	0	0	0	0	0	0	0	0	0	0	0	0.0424513	0	0	0.085362	0.0815385	0	0	0	0	0	0	0.0227003	0	0.0224307	0.0890525	0.0505171	0.0355456	0	0	0	0	0	0	0	0.0112405	0.0141145	0	0	0
chr3.5000.1	0.221791	0	0	0	0.10941	0	0	0	0	0	0	0	0	0	0	0	0	0	0	0	0	0	0	0.0280143	0	0	0	0.0181444	0	0	0	0	0.00951047	0.150114	0	0	0	0.3133	0.0716263	0.0120374	0	0.0673162	0.075017	0.0343908	0.00749586	0.0470201	0.00654056	0.0056438	0
chr5.11819.1	0.228748	0	0	0.12785	0.06054	0.110665	0	0.103366	0.166014	0.07839	0.250112	0.0582024	0.128158	0.0222766	0.101122	0	0.0249093	0	0.0382357	0.0818429	0.18499	0.0664005	0.051466	0.0310025	0.0888416	0.0351259	0.303657	0.120483	0.0334507	0	0.0194128	0	0	0.0165465	0	0	0	0.0400074	0	0	0	0	0	0	0	0	0	0	0
chr17.3837.1	0.226193	0	0	0	0.0971425	0.0591931	0	0	0	0	0	0	0	0	0	0	0	0	0	0	0	0	0	0	0	0	0.0696068	0.0644574	0	0	0	0.0262434	0	0	0	0	0.0411473	0.171229	0	0	0	0	0	0	0	0	0	0	0
chr1.4938.2	0.240959	0	0	0.295037	1.07223	0	0.149365	0.036845	0.0439496	0	0	0.0538326	0	0	0.0624646	0.0331397	0	0	0	0.0379165	0	0.0307623	0.0920325	0	0	0.185326	0	0.0372118	0	0.0404532	0.106664	0.0545178	0.0634975	0	0	0	0	0	0	0	0	0	0	0	0	0	0	0	0
chr1.11865.1	0.891236	0	0	0.48196	0	0.0278114	0	0	0	0	0	0	0	0	0	0.026963	0.187784	0	0	0	0	0	0.0129329	0.140243	0.0893075	0.0529659	0	0	0	0	0	0	0	0	0	0	0.0297603	0.0402139	0.0199159	0	0	0.299534	0.312938	0	0	0.00788389	0.0219249	0.0189279	0
chr2.6571.1	0.250883	0	0	1.16452	0	0	0.30539	0	0	0	0	0	0.194554	0	0	0	0	0	0	0	0	0	0	0	0	0	0	0	0	0	0	0	0	0	0	0	0	0.162279	0	0	0	0	0	0	0	0	0	0	0
chr7.6737.1	0.439372	0.0394389	0.0373978	0.101868	0	0	0.0400604	0.0164706	0	0	0	0.0463743	0.0255282	0	0	0	0	0	0	0	0	0	0	0	0.0471907	0	0	0.0159983	0.0133253	0	0	0.00670921	0.0252654	0	0	0	0	0.403742	0	0.00532698	0	0.0395695	0	0	0	0	0	0	0
chr6.9646.1	0.132919	0	0	0	0	0.135101	0	0	0	0	0	0	0	0	0	0	0	0	0	0	0	0	0	0	0	0	0	0.0367818	0	0	0	0.0594161	0.0557577	0	0	0	0	0	0	0	0	0	0	0	0	0	0	0	0
chr9.3201.1	1.21452	0	0	0.143014	0.541762	0	0.112491	0.0462725	0	0	0	0	0	0.0498615	0	0	0	0	0	0	0	0	0	0.0693636	0	0	0.194098	0	0	0	0	0	0	0.105664	0.0701422	0.0265625	0	0.089548	0	0.0142362	0	0	0	0	0	0	0	0	0
chr16.5366.1	0.468877	0.0473573	0	0.244639	0	0.988193	1.10638	0	0.02269	0	0	0	0	0	0.0322488	0	0	0	0	0	0	0	0	0.830516	0.736651	0.0336064	0	0.0192115	0.0160016	0	0	0.00800909	0.0502416	0	0.0314291	0.0475107	0	0.0765521	0.134833	0.019082	0.0216991	0.0475167	0.0794288	0.0363607	0.0158447	0	0	0	0
chr6.8417.1	0.144219	0	0	0	0	0	0	0	0	0.16754	0.291575	0	0	0	0	0	0	0	0	0	0	0	0	0	0	0	0	0	0	0.0932726	0	0	0	0	0	0	0	0	0	0	0	0	0	0	0	0	0	0	0
chr15.1689.1	0.738409	0	0.0958748	0.0652876	0.0618303	0	0	0	0	0	0.0464445	0	0	0	0	0.0182643	0	0	0.0781019	0	0	0	0	0.37996	0.0907352	0.0358746	0.0886082	0	0	0.022263	0	0	0.010699	0	0	0	0.0666415	0.163442	0.0269902	0	0	0	0.0282639	0	0	0	0	0.00635458	0
chr4.7105.2	0.326327	0	0	0	0	0	0	0	0.144913	0.370911	0.643421	0.42496	0.301735	0	0	0	0	0	0	0.0258269	0	0	0.0274573	0	0	0	0.0812086	0.0170687	0	0	0	0.0261746	0.00866019	0	0	0	0	0.0213441	0	0	0	0	0	0.00528667	0	0	0	0	0.0214723
chr18.5190.1	4225.67	109041	99397.8	353004	306791	58083.8	45337	84294.2	71027.8	89712.2	93369.7	144136	163838	119069	254249	101891	162849	106489	295749	102588	200787	96860.7	99433.5	134334	119751	186636	179851	161683	218154	20631.3	47514.6	6834.44	2431.57	2223.83	778.106	2885.98	1057.81	9891.34	53760.5	6046.01	3731.72	37603.9	15343.2	8370.39	6390.44	2235.72	11088.6	9609.25	1866.83
chr17.440.1	0.415498	0	0	0	0	0.0407118	0.05549	0.1369	0.0523508	0.086518	0.025095	0	0	0.0245864	0	0	0	0	0.0422002	0.0225822	0.0340285	0	0	0.0342158	0.0326832	0	0	0	0	0.024059	0	0	0	0	0	0	0	0.0147185	0	0	0.00622798	0	0.0305432	0	0	0.011413	0	0	0
chr7.8456.1	0.256784	0	0	0	0	0	0	0	0	0	0	1.00378	0.315752	0	0	0	0.12293	0	0	0	0	0.0819235	0.0846634	0.152798	0	0	0	0	0	0	0	0.108064	0.0446991	0.421022	0	0.0535923	0.0574495	0.526509	0	0	0	0	0	0.0282072	0	0	0.0319036	0	0
chr2.7866.1	0.325601	0	0	0	0	0	0	0	0.0221613	0	0	0	0	0	0.033802	0	0	0	0	0	0	0	0	0.300597	0.13791	0	0	0	0	0	0	0.0417515	0.0553747	0.0742944	0.0073658	0.0343506	0	0.111177	0.028334	0.0137321	0.056369	0.229269	0.0533658	0.0169324	0.00885509	0.0140599	0.0182534	0.0295962	0.0327788
chr9.6448.1	1.18719	0.0359668	0.238738	0.650301	0.439903	0	0	0.811091	1.94713	0.370205	0.67732	0.0211459	0.0232809	0.0647407	0.122452	0.116937	0.217176	0.637916	1.25011	0	0	0	0	0.382961	0.537952	0.0765708	0	0.0729477	0.0243038	0	0	0.0184032	0.015404	0.437771	1.09549	0.191005	0.114826	0.00968918	0	0	0	0.0180425	0.0603197	0	0.00606391	0.0380247	0.0105739	0	0
chr11.1347.2	0.342658	0	0	0.0620546	0	0.035809	0.0976149	0	0.0230221	0	0.0261569	0.0564994	0	0	0	0	0	0	0	0.0198618	0	0	0	0.0297965	0	0	0.0842204	0	0	0	0.0188444	0	0.0407586	0	0	0	0	0.0129454	0	0	0	0	0.0268638	0	0	0	0	0	0.0735814
chrX.440.2	0.27904	0.0414952	0	0.053587	0.144577	0.0309239	0.0421565	0	0	0	0.0190405	0.0692576	0.0805673	0	0	0	0.0208869	0	0	0.0171567	0	0	0	0.0259897	0	0.117773	0.0726491	0	0	0	0	0	0	0	0	0.0101609	0	0.0896579	0.0121827	0	0.0046414	0	0	0.00520046	0	0	0	0	0
chr13.4067.1	0.115271	0	0	0	0	0	0	0.113743	0	0.4313	0	0.159834	0	0	0	0	0	0	0	0	0	0	0	0	0	0	0	0	0	0	0	0	0	0	0	0	0	0.146746	0	0	0	0	0	0.0310155	0	0.0498739	0	0	0
chr1.6544.1	0.154069	0	0	0.118821	0.337586	0	0	0	0	0	0	0	0	0	0.0626749	0	0	0	0	0	0	0	0	0	0	0	0	0	0	0	0	0	0	0	0	0	0	0.0247962	0	0	0	0	0	0	0	0	0	0.0225197	0
chr4.7903.1	0.31633	0	0	0.0712446	0.137133	0	0.0153263	0.0373318	0.102011	0	0.0138226	0.144688	0.109005	0.00678944	0.0278842	0.120267	0.159957	0.0194703	0.0272497	0.0145409	0.021598	0	0.00522894	0.0164418	0.016176	0.0664356	0.0619626	0.0250739	0.0189498	0.00409359	0	0.0356515	0.0566321	0.0255641	0.0138407	0.00881683	0	0.341375	0.00496324	0	0	0.023891	0.0956216	0.00581403	0	0	0.00667022	0.013794	0
chr11.11181.1	3.34192	0	0.0174234	0.427145	0.74163	0	0.0933192	0.0230172	0.0264054	0	0.0253155	0.129635	0.0951492	0.00826749	0	0.00663691	0.00924457	0.00665002	0.184475	0	0	0.00616078	0	0	0	0.0260788	0.0322067	0.0223573	0.0124145	0	0	0.457276	0.343283	0.126117	0	0.0800151	0	0.227667	0	0	0	0.193541	0.205411	0.00238887	0.00313576	0.00392991	0.0109182	0.0896562	0
chr15.4031.1	0.188114	0	0	5.47434	9.14812	1.06844	0.752298	0	0	0	0	0	0	0	0	0	0	0	0	1.43579	2.02453	0	0	0	1.20004	0	0	2.55249	1.25797	0.289052	0.295399	0	0	0	0	0	0	0.171899	0	0	0	0	0	0	0	0	0	0	0
chr11.2854.1	0.788997	0	0	0	0	0	0	0	0	0	0	0	0	0	0	0	0	0	0	0	0	0	0	0	0	0	0	0	0	0	0	0	0	0	0	0	0	1.69617	0	0	0	0	0	0	0	0	0	0	0
chr1.7427.1	0.283754	0	0	0	0	0	0	0	0	0	0	0	0	0	0	0	0	0	0	0	0	0	0	0	0	0	0	0	0	0	0	0	0	0	0	0	0	0.00277857	0	0	0	0.103895	0	0	0	0	0	0	0
chr15.1875.1	0.10743	0	0	0	0	0	0	0	0	0	0	0	0	0	0	0	0	0	0	0	0	0	0	0	0	0	0	0	0	0	0	0	0	0	0	0	0	0.0675536	0	0	0	0	0	0	0	0	0	0.0278313	0
chr13.4068.1	0.166733	0	0	0	0	0	0	0	0.130783	0	0.125384	0	0.176559	0.0614216	0	0.0493076	0	0	0	0.0564148	0	0	0	0	0	0	0	0	0	0	0	0	0	0	0.0848221	0.0321467	0	0	0	0	0	0	0	0	0	0	0.0189169	0	0
chr4.4080.1	1.91596	0	0	0.184232	0.337326	0	0.0240729	0	0	0	0	0	0	0.0110352	0	0	0	0	0	0	0	0	0	0.578532	0.0584465	0	0	0	0.0228037	0.021014	0.0788901	0.013485	0.0406935	0	0	0.0304197	0	0.048177	0.0184041	0	0	0	0	0.00302143	0	0	0	0	0
chr9.4119.1	0.577173	0	0	0	0	0	0	0	0.11847	0	0	0.072642	0	0	0	0	0	0	0	0	0	0	0	0	0	0	0	0	0	0	0	0.0395657	0	0	0	0	0	0.266464	0	0	0	0.062024	0	0	0	0	0	0	0
chr11.7015.1	0.671115	0	0	0.133502	0.0421441	0	0.0700007	0.0143897	0.0165079	0.0136409	0	0	0	0	0.0234623	0	0	0	0	0.0284835	0	0	0.011941	0.0431633	0.020615	0	0.0301981	0.0139771	0	0	0.0270221	0.0353014	0.00738779	0	0	0.0174467	0	0.0371297	0.00612907	0	0	0.0345702	0.0192625	0	0	0	0	0	0
chr4.7907.1	0.203805	0	0	0	0	0	0.388914	0	0	0	0	0	0	0	0	0	0.579351	0	0	0	0.239032	0	0	0	0	0	0	0	0	0	0	0	0	0	0	0	0	1.86101	0	0	0	0	0	0	0	0	0	0	0
chr12.1806.1	0.230681	0	0	0	0	0	0	0	0	0	0	0	0	0	0	0	0	0	0	0	0	0.0271998	0	0	0	0.0575405	0.071061	0.0329024	0	0	0	0	0	0.0264103	0	0	0.0209824	0.0874043	0.0144445	0	0	0	0.0453444	0	0	0	0	0	0
chr3.4991.1	0.675965	0	0	2.29078	0.867788	0	0	0	0	0	0	0	0	0	0	0	0	0	0	0	0	0	0	0	0	0	0	0.0479986	0.0399789	0	0	0	0	0.26172	0	0.028219	0	0.223137	0.358551	0	0	0	0.198448	0	0	0	0.0165707	0	0
chr17.4839.1	0.476172	0	0	0.267261	0.101243	0.0308447	0	0	0	0	0	0	0.0267903	0	0.0281833	0	0	0.0299636	0	0.0171075	0.0257789	0	0	0	0.0495239	0.0293712	0.0362726	0.0167896	0	0	0	0	0	0	0	0.0208512	0	0.0557512	0	0	0	0.0415265	0	0	0	0.0697662	0	0	0
chr9.3213.1	0.451816	0	0.048367	0.26349	0.935764	0	0	0	0.0244391	0.0201948	0	0	0	0	0	0	0	0.0184645	0	0	0.0317714	0	0	0.0638941	0.0305161	0.108588	0.0894021	0.0620773	0	0	0	0.0516183	0	0	0	0.0382782	0.013444	0.0549689	0.00907749	0	0	0	0	0	0	0	0	0	0
chr19.1963.1	0.335326	0	0	0.260068	0	0.200102	0.204554	0	0.0643327	0	0	0	0.0868977	0	0	0.242547	0.101353	0	0	0.0555015	0.167268	0.0225147	0	0	0	0.0476345	0	0.081705	0.0453691	0	0	0	0	0	0.0438943	0.0165995	0	0.162785	0.0478095	0	0.00759071	0.101043	0.225203	0	0	0	0	0	0.0686577
chr14.2735.1	0.331857	0	0	0	0	0	0	0	0	0	0	0	0	0	0	0	0	0	0	0.117446	0	0	0	0	0.169714	0	0	0	0	0	0	0	0	0	0	0.0607924	0	0	0	0	0	0	0	0	0	0	0	0	0.14822
chr4.4080.2	1.68796	0	0	0.182954	0.489216	0	0.0240091	0	0	0	0	0	0	0.00366639	0	0	0	0.0114422	0	0	0.0196883	0	0	0.263033	0.0626596	0	0	0	0.0136896	0.0297796	0.0230524	0.0225255	0.0127842	0.0107275	0	0.0129611	0	0.0263728	0.00455375	0.00429377	0	0	0	0.00302865	0	0	0	0	0
chr15.1696.1	0.49719	0.0177074	0.016791	0.0914763	0.173264	0.0263926	0.035973	0.0147879	0	0	0.00813223	0.0104109	0.022924	0	0	0.00639601	0	0	0.0136753	0.00731794	0.0110272	0	0	0.177451	0.211879	0.0376986	0.0155189	0.0430916	0.0119639	0.00779466	0	0.0214328	0.00769783	0.00608049	0.0300516	0.0226909	0.00953052	0.081084	0.00944412	0.00242928	0.00413741	0	0.0197955	0.00460605	0	0.0113668	0.00263155	0.00682429	0
chr1.4943.1	0.244563	0	0.107027	0	0.89729	0	0.0573238	0	0	0	0.0259246	0	0.0730569	0	0.0384324	0.0203898	0	0	0	0	0.0351535	0.018927	0.0586801	0	0	0	0	0	0.0190698	0.0994186	0.110675	0.113767	0.213976	0	0	0.0140623	0	0	0	0	0	0	0	0	0	0	0.00819552	0	0.057661
chr12.8310.1	0.282616	0	0	0.232996	0.25218	0	0.0785369	0	0.0370396	0.0306069	0.0236739	0.0606108	0.0667303	0	0	0	0.0129676	0	0.0398104	0.0319551	0	0.0086419	0	0.0161423	0.0154192	0.054869	0	0	0	0	0.0202092	0.0265764	0.0389553	0.105472	0.00869377	0.0262649	0.0138012	0.013885	0	0	0.0149738	0.0517114	0.0432204	0	0	0	0.00381163	0.00658617	0
chr13.7253.1	0.415516	0.141984	0.12416	0.0993494	0.465136	0	0	0.0112607	0	0	0	0	0	0.0120874	0	0	0	0	0	0	0	0	0.0144659	0.0154903	0.0161245	0	0	0.0319	0	0	0	0.0662928	0.0300611	0	0	0.0187733	0	0.0199998	0	0	0	0	0	0	0	0	0	0.00341878	0
ENSMUST00000082966_ext	1.02803	0	0	0	0.19891	0	0	0.0339705	0	0.0644058	0	0.143423	0.0526344	0	0	0	0	0	0	0.134485	0.253315	0	0	0.0509327	0	0.0577049	0.071264	0	0.0549667	0	0	0	0	0.0794423	0.0789294	0.0995415	0	0.109568	0	0	0	0.0816118	0	0	0.0132959	0	0	0.0200397	0
chr1.982.1	0.106319	0	0	0	0	0	0	0	0	0	0	0	0	0	0	0	0	0	0	0	0	0	0	0	0	0	0	0	0	0	0	0	0	0	0	0.0693488	0	0.630242	0	0	0	0	0	0	0	0	0	0	0
chr6.2755.1	0.729887	0	0	0	0.104219	0	0.173115	0	0	0	0	0.100195	0.165467	0	0	0	0	0	0	0	0.0530915	0	0	0.160118	0.0509819	0	0.149355	0	0	0	0	0.0841145	0.017547	0	0	0	0	0.0459278	0	0	0	0	0	0	0	0	0	0	0.218283
chr15.1700.1	0.297291	0	0	0	0	0	0	0	0	0	0	0	0	0	0	0	0	0	0	0	0	0	0	0.268647	0.256614	0	0	0	0	0	0	0.282952	0.0696648	0	0	0	0	2.78061	0.0772503	0	0	0	0	0	0	0	0	0	0
chr13.8154.1	0.287622	0	0	0	0	0	0	0	0	0	0	0	0	0	0	0	0	0	0	0	0	0	0	0	0	0	0	0	0	0	0	0	0	0	0.082347	0	0	0	0	0	0	0	0	0	0	0	0	0	0
chr4.7902.1	0.589561	0	0.142999	0.0686411	0.10179	0	0	0.019812	0.025943	0	0.000116056	0.130125	0.199297	0	0.00418884	1.16359	1.29595	0	0	0	0	0	0	0.00531505	0	0.00578505	0.132324	0.0169798	0.00860767	0.00445488	0	0.00160962	0.0217029	0.000138417	0.00152996	0	0	0.0334786	0.00601732	0	0	0.17768	0.131281	8.07203e-05	0.0051054	0.00640138	0	0.00724436	0
chr17.4831.1	2.55319	0.0249737	0	0.129013	0.610905	0.0186115	0.101469	0	0	0.00988595	0.0114699	0	0	0	0.0340074	0.0180422	0.0125655	0.00903891	0.019288	0	0.015553	0.00837393	0	0.0469254	0.0747059	0.0177227	0	0.0202591	0.0253113	0.0109943	0	0	0	0	0.0674352	0.152793	0.0267601	0.0201817	0	0	0	0	0	0	0	0	0	0	0
chr5.11516.1	0.449558	0	0	0.342358	0.0324229	0.0987777	0.134633	0.0774882	0.114293	0.125925	0.0974007	0.0779274	0.0514772	0.0477133	0.108295	0.0670301	0.0933664	0.00959465	0	0.0547799	0.198111	0.0444439	0.0734885	0.116223	0.0792982	0	0	0.0537618	0	0	0	0	0	0.027104	0.0268111	0.0270005	0.0425666	0.0785492	0	0	0	0.0531887	0.0592734	0	0.00899714	0	0.00391877	0	0
chr17.521.2	0.101747	0	0	0.742811	0.745061	0.678965	0.389406	0	0	0.0253108	0	0.0834147	0.0413541	0	0	0.205373	0.0965322	0	0	0.102342	0.159296	2.16247	0.461239	4.71951	3.77691	0.332391	0.253693	0.642906	0.832396	3.75758	3.0787	0.0102027	0	1.64683	0.0624333	0.643465	0.177752	1.58436	2.3703	0.416419	0.631475	5.99486	7.42834	0.405184	0.64797	0.255208	0.769349	0.244462	0.197258
chr5.10243.1	0.469835	0	0	0	1.15475	0	0	0	0	0	0	0	0	0.427822	0	0	0	0	0	0	0	0	0	0	0	0	0	0	0	0	0	0	0	0	0	0.298172	0	2.56114	0.172863	0	0	0	0	0	0	0	0	0	0
chr5.5674.1	1.40668	0	0.0455891	0.372537	0.646818	0.214975	0.732524	0	0	0.0190346	0.0441686	0.0282656	0	0.0649101	0.0654784	0.0868467	0.120969	0	0.148549	0.0794919	0.179676	0	0	0.933479	1.38065	0.0682345	0	0.0195036	0.0324898	0.0211717	0	0.121898	0.0611711	0.289628	0.0478343	0.204884	0	1.95586	0.538988	0.187169	0.324774	0.289436	0.322547	0.00614985	0.0562717	0.020173	0.0280657	0.00605311	0
chr1.6716.1	0.84652	0	0	0.88283	0	0	0	0	0	0.271992	0	0.803797	0	0	0	0	0.345714	0	0	0	0	0	0	0	0	0	0	0	0	0	0	0	0	0	0	0	0	1.2956	0	0	0	0.344655	0.384082	0	0	0	0	0	0
chr6.2923.1	0.476771	0	0	0	0	0	0	0	0	0	0	0	0	0	0	0	0	0	0	0	0	0	0	0	0	0	0	0	0	0	0	0	0	0	0	0	0	0	0	0	0	0	0	0	0	0	0	0	0
chr1.11396.1	0.124756	0	0	0	0.232239	0	0	0	0	0	0	0	0	0	0	0	0	0	0	0	0	0	0	0	0	0	0	0	0	0	0	0	0	0	0.166029	0	0	0.0511632	0.0225376	0.00840656	0	0	0	0	0.0104747	0	0	0	0
chr1.4938.1	0.0759768	0	0	0.319501	0.00434322	0	0	0.0366063	0.0231834	0	0	0.0284295	0	0.0579908	0.03295	0.0174812	0	0	0	0.0200009	0	0.0162271	0.0909883	0	0	0.0190663	0	0.0196292	0	0.021319	0.0871946	0.053361	0	0	0	0	0	0	0	0	0	0	0	0	0	0	0	0	0
chr11.6261.1	0.272153	0	0	0.918626	0	0	0	1.63789	3.07472	0.988062	2.45651	0	0	0.320896	0.242779	0	0	0	0	0	0	0	0	0.22283	0	0	0	0.28926	0	0	0	0.195976	0.0604911	0.0947304	0	0.146004	0	0	0.0639273	0	0	0	0	0	0	0	0	0	0
chr7.6728.1	0.340535	0	0	0	0	0	0	0	0	0	0	0	0	0	0	0	0	0	0	0	0	0	0	0	0	0	0	0	0	0	0	0	0	0	0	0	0	0	0	0	0	0	0	0	0	0	0	0	0
chr15.4032.1	0.266378	0.386341	0	4.69961	0.186017	2.23906	0.726578	0	0	0	0	0	0	0.522814	0	0.4197	0.194867	0.140176	0.59824	1.70234	3.13075	0	0	1.93582	0.89901	0	0	6.01377	2.38788	0.169199	0.280204	0	0	0	0	0	0	0.105845	0	0	0	0	0	0	0	0	0	0	0
chr19.270.1	0.94609	0	0	5.43761	0	0.785247	0	0	0	0	0	0	0	0	0	3.8319	11.2087	0	0	0	0.660648	0	0	0	0	0	0	0	0	0	0	0	0	0	0	0	0	0.571506	0	0	0	0	0	0	0	0	0	0	0
chr6.2753.1	0.128494	0	0	0.619427	0	0	0	0.200495	0.0766695	0.0633542	0.0735049	0.0939957	0	0	0	0	0	0	0	0.13229	0.199344	0	0.0554592	0	0	0.113455	0	0	0	0	0	0	0	0.0489443	0	0	0	0.344892	0	0	0	0.0802793	0	0	0	0	0	0	0
chr12.8309.1	0.147662	0	0	0	0.190042	0	0	0.032455	0	0.0307663	0	0.0456762	0.100576	0	0	0	0.0391054	0	0.0600266	0.064243	0	0	0	0.0486618	0	0	0.136174	0	0.0262573	0	0.0304818	0.0899588	0.209205	0	0	0	0	0.125616	0	0	0	0.0389856	0	0	0	0	0	0	0
chr4.7105.3	0.493952	0	0	0	0	0.0669816	0	0.0375485	0.266308	0.362167	0.426171	0.416057	0.472054	0	0	0	0	0	0	0.0450163	0	0	0	0	0	0	0.22291	0.017102	0	0	0	0	0.00869481	0	0.0288972	0	0	0	0	0	0	0	0	0.00527691	0	0	0	0	0.0216764
chr5.7712.1	0.689143	0	0	0.463289	0.438755	0	0	0	0	0	0	0.0703023	0.154801	0.0538453	0	0	0	0	0	0.049456	0	0	0	0.224703	0.143092	0.0848567	0.104796	0.388295	0.404272	0	0	0.0575973	0.119908	0.0377681	0	0.0855279	0	0.61245	0.234613	0	0.0392332	2.40097	1.80606	0.0883533	0.0190667	0.98345	0.200925	0.647176	0.49179
chr1.4938.3	0.0994185	0	0	0.101382	1.07438	0	0.149179	0	0.0441574	0	0	0.0540701	0	0	0.0627598	0.0332964	0	0	0	0.0380957	0	0.0309077	0	0	0	0.188425	0	0.0373877	0	0.0406548	0.0360833	0.00154547	0.809487	0	0	0	0	0	0	0	0	0	0	0	0	0	0	0	0
chr1.8469.1	0.287564	0	0	0	0.653914	0	0	0	0	0	0	0	0	0	0	0	0	0	0	0.0851382	0	0	0	0	0.12284	0	0	0	0	0	0	0.101463	0.133254	0	0	0	0.0989914	0	0	0	0	0.00980901	0	0.0143028	0	0	0	0.0241593	0
chr3.4991.2	0.459336	0	0	0.295828	0.280163	0	0.0581696	0	0	0	0	0	0	0	0	0	0	0	0	0	0	0	0	0	0	0	0	0.0232331	0	0	0	0.0192291	0	0.285302	0.0188618	0	0	0.108007	0.0815491	0.0152763	0	0.114927	0.192112	0.0437341	0.0666108	0.0238879	0.0914361	0.0143339	0
chr12.7602.1	0.368545	0	0	0	0	0	0	0	0.361751	0	0	0	0	0.339791	0	0	0	0.273313	0	0	0	0	0	0.470661	1.34874	0	0	0.306292	0	0	0	0	0	0	0	0	0	0.406828	1.09351	0	0	0.757567	1.26635	0	0.0862437	0	0.0781858	0.0657411	0
chr13.8150.2	0.390131	0	0	0	0	0	0.0509897	0	0	0	0	0	0	0	0	0	0	0	0	0	0	0	0	0	0	0	0	0.0203712	0	0	0	0	0	0	0	0	0	0.0215134	0	0	0	0	0	0	0	0	0	0	0
chr15.1850.1	2.47445	0	0	0	0	0	0.45382	0	0.214647	0	0.205787	0	0	0	0	0	0	0	0	0	0	0	0	0.839492	0	0	0	0	0	0	0	0	0	0	0	0	0	0.120697	0	0	0	0	0	0	0	0	0	0	0
chr2.7865.1	0.311052	0	0	0.033329	0	0	0.0262253	0	0	0.0102174	0	0	0	0.0116192	0.0338714	0	0	0	0	0	0	0	0	0.263609	0.147931	0	0.0226151	0	0	0	0	0.0629384	0.0977017	0.18277	0.153575	0.0320759	0	0.207419	0.133348	0.0591985	0.0847715	0.67868	0.698285	0.168383	0.152244	0.168574	0.712534	0.24266	0.39719
chr4.4080.4	1.31716	0	0	0	0	0	0	0	0	0	0	0	0	0.0131756	0	0.0212141	0	0	0	0	0	0	0	0.119162	0.310155	0	0	0.0377505	0	0	0	0.225928	0	0	0	0	0	0	0.041194	0	0	0	0	0	0	0	0	0	0
chr2.8888.2	0.497088	0	0	0.910262	0.652808	0	0	0.0223294	0	0.0211451	0	0	0	0	0	0	0.0268764	0	0	0	0	0.017911	0	0.092272	0	0.0743536	0.229519	0.0431469	0.0180653	0.0410516	0.0209935	0.0859825	0.149305	0.050857	0	0.0129528	0	0.3841	0.929316	0.0261655	0.0906628	0.0267874	0	0.0111747	0	0	0	0	0
chr17.7169.1	1.59227	0.153295	0.290723	0.989756	0.937343	0.228483	0.622842	0	0.0735003	0.0607354	0.0704665	1.71219	0.694494	0	0	0	0.154395	0.0555316	0	0.253642	0.0955518	0.205785	0	0.0960131	0.0917125	0.870169	1.88061	0.248928	0.466508	4.732	5.29785	0	0	0.235805	0.753633	0.0357202	0.304015	0.0826589	0.0273693	0.057462	0.0492499	0	0	0	0	0	0	0	0
chr13.7254.1	1.19436	2.06166	0.53316	0	0	0	0	0	0	0	0	0	0	0	0	0	0	0	0	0	0	0	0.0175233	0	0	0	0	0.00216652	0	0	0	0	0	0	0	0.0250923	0	0	0	0	0	0	0	0	0	0	0	0	0
chr1.4937.1	0.0803149	0	0	0.26503	0	0	0	0	0	0	0	0	0	0.0924711	0	0	0.1034	0	0	0	0.127984	0	0.0712124	0	0	0	0	0.0833548	0	0	0	0.0621661	0	0	0	0	0	0.0553574	0	0	0	0	0	0	0	0	0	0	0
chr1.8468.1	2.70981	0	0	0.397981	0.528037	0	0.313107	0	0	0	0	0	0	0	0	0	0	0.111783	0	0	0	0	0	0.579197	0.184798	0	0	0	0	0.272422	0.242613	0.600551	0.0842873	0	0	0	0	0.0831945	0.0553049	0	0	0.140213	0	0.0141672	0	0	0	0.0653361	0
[truncated: 14 more columns]
