# Supplementary material for: Chromatin signatures at transcriptional start sites separate two equally populated yet distinct classes of intergenic long noncoding RNAs
Source: Genome Biol. 2013 Nov 29;14(11):R131. doi: 10.1186/gb-2013-14-11-r131 (PMC4054604; doi:10.1186/gb-2013-14-11-r131)
Supplement: Additional file 16 — Fold-change in expression. [file gb-2013-14-11-r131-S16.xlsx]

## Sheet: Sheet1
Average						Average
	elncRNA	Nearest protein-coding gene					plncRNA	Nearest protein-coding gene
chr7.6727.1	6.5303	2.42275	Hbb-y			chr1.7191.1	8.19871	20.7244	Btg2
chr1.6716.1	24.5343	27.1355	Dyrk3			chr6.2692.1	63.2945	12.0261	Jhdm1d
chr17.2833.1	18.925	25.0432	Pim1			chr2.6240.1	1.45838	2.83257	Hnrnpa3
chr12.8310.1	10.3333	19.6957	Eif5			chr9.5387.1	14.456	2.1795	Mns1
chr3.344.1	2.50643	4.61217	Car2			chr13.2692.1	14.4866	0.881654	Nup153
STD						STD
	elncRNA	Nearest protein-coding gene					plncRNA	Nearest protein-coding gene
chr7.6727.1	5.24746	1.37281	Hbb-y			chr1.7191.1	6.69923	15.4578	Btg2
chr1.6716.1	16.2902	13.4632	Dyrk3			chr6.2692.1	20.1812	6.83348	Jhdm1d
chr17.2833.1	6.53324	5.23607	Pim1			chr2.6240.1	0.940476	2.73664	Hnrnpa3
chr12.8310.1	7.03057	7.29368	Eif5			chr9.5387.1	10.1929	1.69227	Mns1
chr3.344.1	1.2581	2.60406	Car2			chr13.2692.1	12.6175	0.832532	Nup153
